# Supplementary material for: Nervous System Regionalization Entails Axial Allocation before Neural Differentiation
Source: Cell. 2018 Nov 1;175(4):1105–1118.e17. doi: 10.1016/j.cell.2018.09.040 (PMC6218657; doi:10.1016/j.cell.2018.09.040)
Supplement: Table S1. Peak-to-Gene Annotation of Region-Specific Sites Identified in This Study [file mmc1.xls]

## Sheet: SuppTable1_regionSpecificSites
seqnames	start	end	annotation	geneChr	geneStart	geneEnd	geneLength	geneStrand	geneId	transcriptId	distanceToTSS	ENTREZID	SYMBOL	GENENAME	Cluster	GreatAnno
chr1	3466502	3466814	Promoter (<=1kb)	1	3466587	3513553	46967	1	ENSMUSG00000089699.1	ENSMUST00000161581.1	71	NA	NA	NA	Hindbrain	Xkr4 (+204840)
chr1	4326677	4327225	Intron (ENSMUST00000208660.1/ENSMUSG00000025900.12, intron 3 of 29)	1	4344146	4360314	16169	2	ENSMUSG00000025900.12	ENSMUST00000027032.5	33363	19888	Rp1	retinitis pigmentosa 1 (human)	Hindbrain	Xkr4 (-655453), Rp1 (+33363)
chr1	5232174	5233773	Distal Intergenic	1	5276106	5277337	1232	2	ENSMUSG00000104352.1	ENSMUST00000193351.1	44364	NA	NA	NA	Hindbrain	Oprk1 (-355519), Atp6v1h (+149801)
chr1	6454039	6454660	Distal Intergenic	1	6429655	6441296	11642	2	ENSMUSG00000103845.1	ENSMUST00000194240.1	-13053	NA	NA	NA	Spinal cord	St18 (-32881), Fam150a (+95019)
chr1	6729069	6730278	Promoter (<=1kb)	1	6730051	6860940	130890	1	ENSMUSG00000033740.17	ENSMUST00000043578.12	-378	240690	St18	suppression of tumorigenicity 18	Anterior	Pcmtd1 (-359246), St18 (+242443)
chr1	6941947	6942891	Distal Intergenic	1	6929759	6929788	30	1	ENSMUSG00000103282.1	ENSMUST00000191703.1	12660	NA	NA	NA	Hindbrain	Pcmtd1 (-146501), St18 (+455188)
chr1	8947808	8948492	Intron (ENSMUST00000132064.7/ENSMUSG00000025909.16, intron 3 of 19)	1	8950310	8952422	2113	2	ENSMUSG00000025909.16	ENSMUST00000194098.1	4272	71096	Sntg1	syntrophin, gamma 1	Hindbrain	Rrs1 (-597258), Sntg1 (-144207)
chr1	9052496	9052995	Intron (ENSMUST00000132064.7/ENSMUSG00000025909.16, intron 2 of 19)	1	8962996	8963621	626	2	ENSMUSG00000066693.2	ENSMUST00000085919.2	-89124	NA	NA	NA	Spinal cord	Rrs1 (-492662), Sntg1 (-248803)
chr1	9578325	9579109	Intron (ENSMUST00000190654.1/ENSMUSG00000025911.14, intron 14 of 14)	1	9574548	9575649	1102	1	ENSMUSG00000081441.3	ENSMUST00000121942.1	4169	NA	NA	NA	Anterior	3110035E14Rik (-22482), Adhfe1 (+30769)
chr1	9601211	9602646	Promoter (<=1kb)	1	9601199	9627143	25945	1	ENSMUSG00000067879.3	ENSMUST00000088666.3	729	76982	3110035E14Rik	RIKEN cDNA 3110035E14 gene	Hindbrain	3110035E14Rik (+730)
chr1	9648549	9649751	Distal Intergenic	1	9639255	9640582	1328	2	ENSMUSG00000099827.1	ENSMUST00000191209.1	-8568	NA	NA	NA	Hindbrain	2610203C22Rik (-18058), Mybl1 (+51059)
chr1	10476849	10477165	Promoter (<=1kb)	1	10472475	10477823	5349	2	ENSMUSG00000042501.12	ENSMUST00000147575.1	816	329093	Cpa6	carboxypeptidase A6	Hindbrain	Arfgef1 (-244337), Cpa6 (+242938)
chr1	11151145	11152130	Intron (ENSMUST00000027056.11/ENSMUSG00000048960.13, intron 19 of 39)	1	11140691	11160596	19906	1	ENSMUSG00000048960.13	ENSMUST00000187694.1	10946	109294	Prex2	phosphatidylinositol-3,4,5-trisphosphate-dependent Rac exchange factor 2	Hindbrain	A830018L16Rik (-262474), Prex2 (+158173)
chr1	11340554	11341169	Distal Intergenic	1	11363926	11366964	3039	2	ENSMUSG00000103494.1	ENSMUST00000193623.1	26103	NA	NA	NA	Anterior	A830018L16Rik (-73250), Prex2 (+347397)
chr1	12055777	12056478	Distal Intergenic	1	12120960	12121832	873	1	ENSMUSG00000101610.1	ENSMUST00000187748.1	-64833	NA	NA	NA	Anterior	Sulf1 (-636302), A830018L16Rik (+642016)
chr1	12576756	12577600	Distal Intergenic	1	12565577	12566383	807	1	ENSMUSG00000097628.1	ENSMUST00000181461.1	11601	NA	NA	NA	Hindbrain	Sulf1 (-115252)
chr1	12671948	12672725	Promoter (1-2kb)	1	12670324	12671176	853	2	ENSMUSG00000101314.1	ENSMUST00000186962.1	-1160	NA	NA	NA	Hindbrain	Sulf1 (-20093)
chr1	12729259	12730045	Promoter (1-2kb)	1	12728119	12786639	58521	1	ENSMUSG00000016918.15	ENSMUST00000186405.6	1533	240725	Sulf1	sulfatase 1	Anterior	Sulf1 (+37222), Slco5a1 (+261525)
chr1	12810944	12811908	Intron (ENSMUST00000177608.7/ENSMUSG00000016918.15, intron 7 of 21)	1	12836028	12840497	4470	1	ENSMUSG00000016918.15	ENSMUST00000189447.1	-24602	240725	Sulf1	sulfatase 1	Hindbrain	Sulf1 (+118996), Slco5a1 (+179751)
chr1	13004881	13005388	Distal Intergenic	1	12866549	12992650	126102	2	ENSMUSG00000025938.16	ENSMUST00000188454.6	-12484	240726	Slco5a1	solute carrier organic anion transporter family, member 5A1	Hindbrain	Slco5a1 (-13958), Prdm14 (+122028)
chr1	14136190	14136580	Distal Intergenic	1	14109215	14112819	3605	2	ENSMUSG00000104209.1	ENSMUST00000193148.1	-23566	NA	NA	NA	Spinal cord	Eya1 (+173814), Xkr9 (+467614)
chr1	14165000	14166843	Distal Intergenic	1	14182578	14182677	100	1	ENSMUSG00000095853.1	ENSMUST00000179783.1	-16657	NA	NA	NA	Spinal cord	Eya1 (+144277), Xkr9 (+497151)
chr1	14180282	14180558	Promoter (2-3kb)	1	14182578	14182677	100	1	ENSMUSG00000095853.1	ENSMUST00000179783.1	-2158	NA	NA	NA	Anterior	Eya1 (+129779), Xkr9 (+511649)
chr1	14181346	14182092	Promoter (<=1kb)	1	14182578	14182677	100	1	ENSMUSG00000095853.1	ENSMUST00000179783.1	-859	NA	NA	NA	Anterior	Eya1 (+128480), Xkr9 (+512948)
chr1	14220038	14220662	Intron (ENSMUST00000027066.12/ENSMUSG00000025932.14, intron 11 of 17)	1	14207926	14231492	23567	2	ENSMUSG00000025932.14	ENSMUST00000189526.1	11142	14048	Eya1	EYA transcriptional coactivator and phosphatase 1	Anterior	Eya1 (+89849), Xkr9 (+551579)
chr1	14464696	14465623	Distal Intergenic	1	14168958	14310235	141278	2	ENSMUSG00000025932.14	ENSMUST00000168081.8	-154924	14048	Eya1	EYA transcriptional coactivator and phosphatase 1	Spinal cord	Gm9947 (-290294), Eya1 (-154961)
chr1	15349068	15349436	Intron (ENSMUST00000175681.2/ENSMUSG00000092083.4, intron 2 of 2)	1	15364302	15365834	1533	1	ENSMUSG00000102937.1	ENSMUST00000193873.1	-15050	NA	NA	NA	Spinal cord	Kcnb2 (-363051), Kcnb2 (+61993)
chr1	15446871	15447321	Intron (ENSMUST00000175681.2/ENSMUSG00000092083.4, intron 2 of 2)	1	15364302	15365834	1533	1	ENSMUSG00000102937.1	ENSMUST00000193873.1	82794	NA	NA	NA	Anterior	Kcnb2 (-265207), Kcnb2 (+159837)
chr1	15925888	15926637	Distal Intergenic	1	15853862	15892722	38861	2	ENSMUSG00000032719.4	ENSMUST00000040695.4	-33540	226866	Sbspon	somatomedin B and thrombospondin, type 1 domain containing	Hindbrain	Sbspon (-33541), 4930444P10Rik (+167062)
chr1	15943215	15943951	Distal Intergenic	1	15853862	15892722	38861	2	ENSMUSG00000032719.4	ENSMUST00000040695.4	-50861	226866	Sbspon	somatomedin B and thrombospondin, type 1 domain containing	Hindbrain	Sbspon (-50861), 4930444P10Rik (+149742)
chr1	16136360	16137113	Distal Intergenic	1	16130502	16132547	2046	1	ENSMUSG00000025921.7	ENSMUST00000152626.1	6234	98711	Rdh10	retinol dehydrogenase 10 (all-trans)	Spinal cord	Rdh10 (+30963), Stau2 (+382569)
chr1	16248656	16250054	Intron (ENSMUST00000162751.7/ENSMUSG00000025920.19, intron 12 of 13)	1	16253592	16258861	5270	1	ENSMUSG00000089982.7	ENSMUST00000161626.1	-4237	NA	NA	NA	Spinal cord	Rdh10 (+143581), Stau2 (+269951)
chr1	16661098	16661615	Promoter (2-3kb)	1	16662980	16663662	683	2	ENSMUSG00000100959.1	ENSMUST00000186738.1	2306	NA	NA	NA	Hindbrain	Tceb1 (-4492), Tmem70 (-3850)
chr1	18350401	18351113	Distal Intergenic	1	18307984	18313686	5703	1	ENSMUSG00000101738.2	ENSMUST00000187966.2	42773	NA	NA	NA	Hindbrain	Tfap2d (-752265), Defb41 (-85619)
chr1	18415618	18416705	Distal Intergenic	1	18307984	18313686	5703	1	ENSMUSG00000101738.2	ENSMUST00000187966.2	108177	NA	NA	NA	Hindbrain	Tfap2d (-686860), Defb41 (-151024)
chr1	19355196	19355720	Distal Intergenic	1	19330939	19333184	2246	1	ENSMUSG00000100204.1	ENSMUST00000188428.1	24519	NA	NA	NA	Anterior	Tfap2b (+146544)
chr1	19900901	19901640	Distal Intergenic	1	20062070	20065548	3479	2	ENSMUSG00000104095.1	ENSMUST00000194347.1	164278	NA	NA	NA	Hindbrain	Tfap2b (+692357), Pkhd1 (+716793)
chr1	19927427	19929039	Distal Intergenic	1	20062070	20065548	3479	2	ENSMUSG00000104095.1	ENSMUST00000194347.1	137315	NA	NA	NA	Hindbrain	Pkhd1 (+689831), Tfap2b (+719319)
chr1	20176138	20176769	Intron (ENSMUST00000088448.11/ENSMUSG00000043760.16, intron 60 of 66)	1	20062070	20065548	3479	2	ENSMUSG00000104095.1	ENSMUST00000194347.1	-110905	NA	NA	NA	Hindbrain	Pkhd1 (+441610), Tfap2b (+967540)
chr1	20302250	20303257	Intron (ENSMUST00000088448.11/ENSMUSG00000043760.16, intron 50 of 66)	1	20356452	20392300	35849	1	ENSMUSG00000089914.2	ENSMUST00000161509.2	-53699	75028	4930486I03Rik	RIKEN cDNA 4930486I03 gene	Hindbrain	Pkhd1 (+315310)
chr1	20845330	20845935	Promoter (2-3kb)	1	20842535	20842666	132	2	ENSMUSG00000088858.1	ENSMUST00000158233.1	-2966	NA	NA	NA	Hindbrain	Paqr8 (-44989), Mcm3 (-25355)
chr1	20911988	20912614	Intron (ENSMUST00000189400.6/ENSMUSG00000025931.15, intron 1 of 2)	1	20915410	20915540	131	2	ENSMUSG00000077314.1	ENSMUST00000104126.1	3239	NA	NA	NA	Hindbrain	Efhc1 (-39387), Paqr8 (+21679)
chr1	21251722	21251982	Promoter (1-2kb)	1	21253521	21256312	2792	1	ENSMUSG00000025934.15	ENSMUST00000190711.1	-1669	14859	Gsta3	glutathione S-transferase, alpha 3	Anterior	Gm7094 (-20486), Gsta3 (+11263)
chr1	23330207	23330727	Distal Intergenic	1	23345956	23346599	644	2	ENSMUSG00000101226.1	ENSMUST00000189078.1	16132	NA	NA	NA	Anterior	Gm6420 (-74061), Ogfrl1 (+52708)
chr1	23517884	23518157	Distal Intergenic	1	23479539	23480527	989	1	ENSMUSG00000097920.1	ENSMUST00000180769.1	38481	NA	NA	NA	Anterior	B3gat2 (-243905), Ogfrl1 (-134846)
chr1	23751036	23751442	Distal Intergenic	1	23761753	23815740	53988	1	ENSMUSG00000026156.8	ENSMUST00000144602.1	-10514	280645	B3gat2	beta-1,3-glucuronyltransferase 2 (glucuronosyltransferase S)	Hindbrain	Ogfrl1 (-368064), B3gat2 (-10687)
chr1	24230445	24230960	Promoter (1-2kb)	1	24229517	24230955	1439	1	ENSMUSG00000026147.16	ENSMUST00000147902.1	1185	12839	Col9a1	collagen, type IX, alpha 1	Anterior	Col9a1 (+53093), Col19a1 (+356769)
chr1	24286431	24286681	Intron (ENSMUST00000144297.1/ENSMUSG00000026141.13, intron 33 of 39)	1	24229517	24230955	1439	1	ENSMUSG00000026147.16	ENSMUST00000147902.1	57039	12839	Col9a1	collagen, type IX, alpha 1	Spinal cord	Col9a1 (+108946), Col19a1 (+300916)
chr1	25075950	25076647	Intron (ENSMUST00000126626.7/ENSMUSG00000033569.17, intron 14 of 15)	1	25026581	25027232	652	2	ENSMUSG00000099392.1	ENSMUST00000185379.1	-49066	NA	NA	NA	Hindbrain	Lmbrd1 (+397755), Bai3 (+753408)
chr1	29217120	29217516	Promoter (2-3kb)	1	29219700	29220249	550	1	ENSMUSG00000101235.1	ENSMUST00000186678.1	-2382	NA	NA	NA	Anterior	Gm597 (-437066)
chr1	31013902	31014709	Distal Intergenic	1	30998184	30998906	723	2	ENSMUSG00000087346.2	ENSMUST00000152491.2	-15399	NA	NA	NA	Hindbrain	Lgsn (-162100), Gm5699 (-14401)
chr1	32192359	32192575	Intron (ENSMUST00000027226.11/ENSMUSG00000026058.11, intron 1 of 8)	1	32172887	32311090	138204	1	ENSMUSG00000026058.11	ENSMUST00000185666.1	19580	170771	Khdrbs2	KH domain containing, RNA binding, signal transduction associated 2	Hindbrain	Khdrbs2 (+19661), Gm5415 (+354826)
chr1	32223626	32223831	Intron (ENSMUST00000027226.11/ENSMUSG00000026058.11, intron 1 of 8)	1	32213133	32213239	107	2	ENSMUSG00000064688.1	ENSMUST00000082754.1	-10489	NA	NA	NA	Hindbrain	Khdrbs2 (+50923), Gm5415 (+323564)
chr1	34060226	34061383	Intron (ENSMUST00000183034.4/ENSMUSG00000026131.18, intron 4 of 102)	1	34089292	34119153	29862	1	ENSMUSG00000026131.18	ENSMUST00000182410.2	-28488	13518	Dst	dystonin	Anterior	Dst (+48980), Ccdc115 (+378867)
chr1	34100338	34100747	Intron (ENSMUST00000183034.4/ENSMUSG00000026131.18, intron 5 of 102)	1	34089292	34119153	29862	1	ENSMUSG00000026131.18	ENSMUST00000182410.2	11250	13518	Dst	dystonin	Spinal cord	Dst (+88718), Ccdc115 (+339129)
chr1	34121197	34121356	Promoter (<=1kb)	1	34121568	34154521	32954	1	ENSMUSG00000026131.18	ENSMUST00000183006.3	-292	13518	Dst	dystonin	Anterior	Dst (+109452), Ccdc115 (+318395)
chr1	34150259	34151038	Intron (ENSMUST00000183034.4/ENSMUSG00000026131.18, intron 9 of 102)	1	34160330	34183904	23575	1	ENSMUSG00000026131.18	ENSMUST00000183302.5	-9682	13518	Dst	dystonin	Anterior	Dst (+138824), Ccdc115 (+289023)
chr1	34216102	34216896	Intron (ENSMUST00000183034.4/ENSMUSG00000026131.18, intron 54 of 102)	1	34236596	34274283	37688	1	ENSMUSG00000026131.18	ENSMUST00000194192.2	-20097	13518	Dst	dystonin	Anterior	Dst (+204674), Ccdc115 (+223173)
chr1	34387299	34387807	Distal Intergenic	1	34367371	34369003	1633	1	ENSMUSG00000101206.1	ENSMUST00000187302.1	20182	NA	NA	NA	Anterior	Ccdc115 (+52119), Dst (+375728)
chr1	34815939	34816188	3' UTR	1	34809360	34811908	2549	2	ENSMUSG00000104002.2	ENSMUST00000193040.2	-4155	NA	NA	NA	Anterior	Arhgef4 (+14360), Fam168b (+26986)
chr1	34994406	34994775	Distal Intergenic	1	34985656	34985890	235	1	ENSMUSG00000103997.1	ENSMUST00000192315.1	8934	NA	NA	NA	Anterior	Plekhb2 (+144599)
chr1	35694329	35695673	Distal Intergenic	1	35625606	35651297	25692	2	ENSMUSG00000104417.1	ENSMUST00000195168.1	-43704	NA	NA	NA	Hindbrain	Hs6st1 (-373399), Plekhb2 (+845009)
chr1	35810658	35811977	Distal Intergenic	1	35806974	35810462	3489	1	ENSMUSG00000101714.1	ENSMUST00000187528.1	4343	NA	NA	NA	Spinal cord	Hs6st1 (-257082), Plekhb2 (+961326)
chr1	36003296	36004227	Intron (ENSMUST00000193725.1/ENSMUSG00000103708.1, intron 2 of 2)	1	36003068	36010990	7923	2	ENSMUSG00000103708.1	ENSMUST00000194823.1	7229	NA	NA	NA	Spinal cord	Hs6st1 (-64638)
chr1	38222262	38222530	Intron (ENSMUST00000095027.8/ENSMUSG00000037138.17, intron 10 of 21)	1	38235420	38245603	10184	1	ENSMUSG00000085391.1	ENSMUST00000127620.1	-13024	NA	NA	NA	Anterior	Rev1 (-92734), Aff3 (+442559)
chr1	38439954	38440095	Intron (ENSMUST00000095027.8/ENSMUSG00000037138.17, intron 4 of 21)	1	38487519	38488047	529	1	ENSMUSG00000102984.1	ENSMUST00000195175.1	-47495	NA	NA	NA	Spinal cord	Rev1 (-310363), Aff3 (+224930)
chr1	38457783	38458694	Intron (ENSMUST00000095027.8/ENSMUSG00000037138.17, intron 4 of 21)	1	38487519	38488047	529	1	ENSMUSG00000102984.1	ENSMUST00000195175.1	-29281	NA	NA	NA	Spinal cord	Rev1 (-328577), Aff3 (+206716)
chr1	38629353	38629595	Promoter (2-3kb)	1	38535613	38627201	91589	2	ENSMUSG00000037138.17	ENSMUST00000212668.1	-2273	16764	Aff3	AF4/FMR2 family, member 3	Anterior	Rev1 (-499812), Aff3 (+35481)
chr1	38766753	38767485	Promoter (<=1kb)	1	38767184	38767686	503	1	ENSMUSG00000103531.1	ENSMUST00000192930.1	-65	NA	NA	NA	Spinal cord	Aff3 (-102164), Lonrf2 (+68971)
chr1	38835613	38836942	Promoter (<=1kb)	1	38835197	38836374	1178	2	ENSMUSG00000048814.10	ENSMUST00000191724.1	97	381338	Lonrf2	LON peptidase N-terminal domain and ring finger 2	Anterior	Lonrf2 (-188)
chr1	40062961	40063825	Distal Intergenic	1	40074079	40112136	38058	1	ENSMUSG00000026073.13	ENSMUST00000191671.5	-10686	16178	Il1r2	interleukin 1 receptor, type II	Anterior	Il1r2 (-21375), Map4k4 (+162480)
chr1	41153542	41153712	Distal Intergenic	1	41167587	41181252	13666	2	ENSMUSG00000104072.1	ENSMUST00000194002.1	27625	74897	4930448I06Rik	RIKEN cDNA 4930448I06 gene	Hindbrain	Tmem182 (+348026)
chr1	41158172	41158624	Distal Intergenic	1	41167587	41181252	13666	2	ENSMUSG00000104072.1	ENSMUST00000194002.1	22854	74897	4930448I06Rik	RIKEN cDNA 4930448I06 gene	Hindbrain	Tmem182 (+352797)
chr1	41389857	41390932	Distal Intergenic	1	41526931	41529543	2613	2	ENSMUSG00000100185.1	ENSMUST00000191087.1	139149	NA	NA	NA	Hindbrain	Tmem182 (+584794)
chr1	41742953	41743746	Distal Intergenic	1	41781808	41939560	157753	1	ENSMUSG00000100832.1	ENSMUST00000186391.1	-38459	102639765	Gm29260	predicted gene 29260	Hindbrain	Pou3f3 (-953796), Tmem182 (+937749)
chr1	42106959	42109021	Distal Intergenic	1	42103289	42104333	1045	1	ENSMUSG00000100178.1	ENSMUST00000191574.1	4701	NA	NA	NA	Hindbrain	Pou3f3 (-589156)
chr1	42257683	42258629	Distal Intergenic	1	42261855	42262253	399	1	ENSMUSG00000101299.2	ENSMUST00000189138.1	-3699	NA	NA	NA	Anterior	Pou3f3 (-438990)
chr1	42703936	42704811	Intron (ENSMUST00000199521.4/ENSMUSG00000093436.6, intron 1 of 1)	1	42707072	42708052	981	2	ENSMUSG00000097063.3	ENSMUST00000192894.1	3679	66620	Pantr2	POU domain, class 3, transcription factor 3 adjacent noncoding transcript 2	Hindbrain	Mrps9 (-146859), Pou3f3 (+7228)
chr1	43196282	43197243	Promoter (<=1kb)	1	43131764	43196761	64998	2	ENSMUSG00000008136.14	ENSMUST00000187357.1	-1	14200	Fhl2	four and a half LIM domains 2	Anterior	Nck2 (-248988), Fhl2 (-32802)
chr1	43555504	43556232	Intron (ENSMUST00000086421.8/ENSMUSG00000066877.11, intron 4 of 4)	1	43560273	43561565	1293	1	ENSMUSG00000103945.1	ENSMUST00000193169.1	-4405	NA	NA	NA	Anterior	1500015O10Rik (-174734), Nck2 (+110117)
chr1	43698564	43699139	Distal Intergenic	1	43730602	43742578	11977	1	ENSMUSG00000026051.8	ENSMUST00000027217.8	-31751	78896	1500015O10Rik	RIKEN cDNA 1500015O10 gene	Anterior	1500015O10Rik (-31750), Nck2 (+253101)
chr1	45780618	45781211	Distal Intergenic	1	45772962	45773164	203	1	ENSMUSG00000087764.1	ENSMUST00000157139.1	7952	NA	NA	NA	Hindbrain	Col5a2 (-277633), Wdr75 (-14251)
chr1	45904984	45906021	Promoter (<=1kb)	1	45905623	45906798	1176	1	ENSMUSG00000099381.1	ENSMUST00000190055.1	-121	NA	NA	NA	Spinal cord	Slc40a1 (+20091), Wdr75 (+110337)
chr1	46545177	46545408	Intron (ENSMUST00000189749.6/ENSMUSG00000101337.6, intron 19 of 64)	1	46608961	46626111	17151	1	ENSMUSG00000101337.6	ENSMUST00000178395.1	-63669	100101919	Dnah7c	dynein, axonemal, heavy chain 7C	Spinal cord	Dnahc7c (-63668), Dnahc7b (+478555)
chr1	47163433	47164794	Intron (ENSMUST00000190006.1/ENSMUSG00000101447.1, intron 1 of 2)	1	47153461	47189071	35611	1	ENSMUSG00000101447.1	ENSMUST00000190006.1	10652	NA	NA	NA	Hindbrain	Slc39a10 (-310068)
chr1	47168764	47169233	Intron (ENSMUST00000190006.1/ENSMUSG00000101447.1, intron 1 of 2)	1	47153461	47189071	35611	1	ENSMUSG00000101447.1	ENSMUST00000190006.1	15537	NA	NA	NA	Hindbrain	Slc39a10 (-314953)
chr1	47545313	47546232	Distal Intergenic	1	47605996	47606901	906	1	ENSMUSG00000104067.1	ENSMUST00000194762.1	-60224	NA	NA	NA	Hindbrain	Slc39a10 (-691727)
chr1	49656702	49657260	Distal Intergenic	1	49579150	49579586	437	2	ENSMUSG00000099882.1	ENSMUST00000186262.1	-77395	NA	NA	NA	Hindbrain	C230029F24Rik (+412365)
chr1	49659145	49659373	Distal Intergenic	1	49579150	49579586	437	2	ENSMUSG00000099882.1	ENSMUST00000186262.1	-79673	NA	NA	NA	Hindbrain	C230029F24Rik (+414643)
chr1	50795072	50795765	Distal Intergenic	1	50815375	50817701	2327	1	ENSMUSG00000100816.1	ENSMUST00000187677.1	-19957	NA	NA	NA	Spinal cord	Tmeff2 (-132100)
chr1	51089962	51090669	Intron (ENSMUST00000081851.3/ENSMUSG00000026109.14, intron 5 of 9)	1	51138281	51141222	2942	2	ENSMUSG00000101242.1	ENSMUST00000189560.1	50907	NA	NA	NA	Spinal cord	Sdpr (-198810), Tmeff2 (+162797)
chr1	51315449	51316042	Promoter (2-3kb)	1	51317528	51318552	1025	2	ENSMUSG00000099741.1	ENSMUST00000187104.1	2807	NA	NA	NA	Anterior	Sdpr (+26620), Nabp1 (+162653)
chr1	51650163	51650912	Distal Intergenic	1	51696324	51697900	1577	2	ENSMUSG00000101741.1	ENSMUST00000189576.1	47363	NA	NA	NA	Anterior	Nabp1 (-172139), Myo1b (+265390)
chr1	51814672	51815476	Intron (ENSMUST00000046390.13/ENSMUSG00000018417.14, intron 6 of 29)	1	51799536	51820546	21011	2	ENSMUSG00000018417.14	ENSMUST00000135125.7	5472	17912	Myo1b	myosin IB	Spinal cord	Nabp1 (-336675), Myo1b (+100854)
chr1	51996669	51997065	Intron (ENSMUST00000168302.7/ENSMUSG00000062939.11, intron 2 of 24)	1	51987148	52107189	120042	1	ENSMUSG00000062939.11	ENSMUST00000168302.7	9719	20849	Stat4	signal transducer and activator of transcription 4	Anterior	Gm8420 (-55606), Stat4 (-11377)
chr1	52113206	52114204	Promoter (<=1kb)	1	52108121	52113751	5631	2	ENSMUSG00000109599.1	ENSMUST00000210323.1	46	NA	NA	NA	Spinal cord	Gm3940 (-22639), Stat1 (-5733)
chr1	54713684	54714050	Intron (ENSMUST00000190007.6/ENSMUSG00000101674.6, intron 1 of 4)	1	54667213	54723076	55864	2	ENSMUSG00000052331.14	ENSMUST00000179242.1	9209	329154	Ankrd44	ankyrin repeat domain 44	Hindbrain	Pgap1 (-156183), Ankrd44 (+212520)
chr1	55665963	55666970	Intron (ENSMUST00000042986.9/ENSMUSG00000038349.10, intron 1 of 5)	1	55702025	55735227	33203	1	ENSMUSG00000038349.10	ENSMUST00000187059.1	-35559	227120	Plcl1	phospholipase C-like 1	Hindbrain	Plcl1 (+260079), Hsfy2 (+970984)
chr1	55704731	55706214	Intron (ENSMUST00000042986.9/ENSMUSG00000038349.10, intron 3 of 5)	1	55702025	55735227	33203	1	ENSMUSG00000038349.10	ENSMUST00000187059.1	3447	227120	Plcl1	phospholipase C-like 1	Hindbrain	Plcl1 (+299085), Hsfy2 (+931978)
chr1	57100752	57101381	Distal Intergenic	1	57127340	57129400	2061	1	ENSMUSG00000099945.1	ENSMUST00000185283.1	-26274	NA	NA	NA	Hindbrain	1700066M21Rik (-276553), Satb2 (-129209)
chr1	57217789	57219321	Distal Intergenic	1	57200645	57214993	14349	2	ENSMUSG00000101429.1	ENSMUST00000190488.1	-3562	407809	BC055402	cDNA sequence BC055402	Hindbrain	Satb2 (-246697), 1700066M21Rik (-159065)
chr1	57243614	57244231	Distal Intergenic	1	57200645	57214993	14349	2	ENSMUSG00000101429.1	ENSMUST00000190488.1	-28929	407809	BC055402	cDNA sequence BC055402	Hindbrain	Satb2 (-272065), 1700066M21Rik (-133697)
chr1	57643598	57644205	Distal Intergenic	1	57561298	57564051	2754	2	ENSMUSG00000101151.1	ENSMUST00000186851.1	-79850	NA	NA	NA	Hindbrain	Tyw5 (-236801), Spats2l (-130959)
chr1	57861913	57862395	Intron (ENSMUST00000172287.7/ENSMUSG00000038305.14, intron 4 of 6)	1	57845571	57946965	101395	1	ENSMUSG00000038305.14	ENSMUST00000169772.2	16583	67198	Spats2l	spermatogenesis associated, serine-rich 2-like	Hindbrain	Spats2l (+87293), Kctd18 (+107974)
chr1	58344941	58345325	Intron (ENSMUST00000114366.2/ENSMUSG00000079554.2, intron 27 of 35)	1	58254117	58315656	61540	2	ENSMUSG00000089822.1	ENSMUST00000161126.1	-29477	NA	NA	NA	Anterior	Bzw1 (-48003), Aox3l1 (+66807)
chr1	59321973	59322236	Intron (ENSMUST00000160662.7/ENSMUSG00000026023.16, intron 10 of 13)	1	59298936	59352448	53513	1	ENSMUSG00000026023.16	ENSMUST00000162906.1	23168	271697	Cdk15	cyclin-dependent kinase 15	Spinal cord	Fzd7 (-160042), Cdk15 (+65198)
chr1	59333916	59334251	Intron (ENSMUST00000160662.7/ENSMUSG00000026023.16, intron 12 of 13)	1	59298936	59352448	53513	1	ENSMUSG00000026023.16	ENSMUST00000162906.1	35147	271697	Cdk15	cyclin-dependent kinase 15	Spinal cord	Fzd7 (-148063), Cdk15 (+77177)
chr1	59387708	59388222	Intron (ENSMUST00000187523.1/ENSMUSG00000099922.1, intron 3 of 3)	1	59378930	59392299	13370	1	ENSMUSG00000099922.1	ENSMUST00000187523.1	9035	NA	NA	NA	Spinal cord	Fzd7 (-94182), Cdk15 (+131058)
chr1	59523920	59524551	Promoter (<=1kb)	1	59524294	59552527	28234	1	ENSMUSG00000047361.16	ENSMUST00000186434.2	-59	381260	Gm973	predicted gene 973	Anterior	Gm973 (+7972), Sumo1 (+146598)
chr1	59580211	59580789	Promoter (1-2kb)	1	59582396	59607805	25410	1	ENSMUSG00000047361.16	ENSMUST00000212835.1	-1896	381260	Gm973	predicted gene 973	Spinal cord	Gm973 (+64236), Sumo1 (+90334)
chr1	60627678	60628583	Distal Intergenic	1	60613698	60613803	106	2	ENSMUSG00000088973.1	ENSMUST00000158348.1	-14327	NA	NA	NA	Spinal cord	Cd28 (-118227), Raph1 (-61366)
chr1	60809693	60810222	Promoter (<=1kb)	1	60809116	60809942	827	1	ENSMUSG00000083355.1	ENSMUST00000122024.1	841	NA	NA	NA	Spinal cord	Ctla4 (-99067), Cd28 (+63600)
chr1	61136077	61136456	Distal Intergenic	1	61121378	61124004	2627	2	ENSMUSG00000082661.1	ENSMUST00000118999.1	-12262	NA	NA	NA	Anterior	Pard3b (-502557), Icos (+158340)
chr1	61139272	61139827	Distal Intergenic	1	61121378	61124004	2627	2	ENSMUSG00000082661.1	ENSMUST00000118999.1	-15545	NA	NA	NA	Spinal cord	Pard3b (-499274), Icos (+161623)
chr1	61300532	61301543	Promoter (<=1kb)	1	61301909	61307746	5838	1	ENSMUSG00000085248.2	ENSMUST00000128274.2	-872	NA	NA	NA	Spinal cord	Pard3b (-337786), Icos (+323111)
chr1	61302639	61302984	Promoter (<=1kb)	1	61301909	61307746	5838	1	ENSMUSG00000085248.2	ENSMUST00000128274.2	902	NA	NA	NA	Spinal cord	Pard3b (-336012), Icos (+324885)
chr1	61460344	61460809	Intron (ENSMUST00000141758.1/ENSMUSG00000086408.1, intron 2 of 2)	1	61470441	61470543	103	1	ENSMUSG00000089546.1	ENSMUST00000158921.1	-9865	NA	NA	NA	Hindbrain	Pard3b (-178247), Icos (+482650)
chr1	61529910	61530493	Distal Intergenic	1	61545882	61546163	282	1	ENSMUSG00000102168.1	ENSMUST00000194422.1	-15681	NA	NA	NA	Anterior	Pard3b (-108622), Icos (+552275)
chr1	61651197	61652451	Promoter (2-3kb)	1	61654423	61657158	2736	1	ENSMUSG00000103656.1	ENSMUST00000194820.1	-2599	NA	NA	NA	Spinal cord	Pard3b (+13000)
chr1	61685228	61686295	Intron (ENSMUST00000138768.7/ENSMUSG00000052062.14, intron 1 of 4)	1	61677249	61680277	3029	1	ENSMUSG00000104402.1	ENSMUST00000193022.1	8512	NA	NA	NA	Hindbrain	Pard3b (+46938)
chr1	61716292	61716691	Intron (ENSMUST00000138768.7/ENSMUSG00000052062.14, intron 1 of 4)	1	61702527	61703891	1365	1	ENSMUSG00000104081.1	ENSMUST00000194715.1	13964	NA	NA	NA	Hindbrain	Nrp2 (-987210), Pard3b (+77668)
chr1	61913024	61913782	Intron (ENSMUST00000138768.7/ENSMUSG00000052062.14, intron 2 of 4)	1	61786744	61851540	64797	2	ENSMUSG00000085842.7	ENSMUST00000130699.1	-61863	NA	NA	NA	Spinal cord	Nrp2 (-790299), Pard3b (+274579)
chr1	61997610	61998085	Intron (ENSMUST00000138768.7/ENSMUSG00000052062.14, intron 2 of 4)	1	61980930	61981207	278	2	ENSMUSG00000100344.1	ENSMUST00000187972.1	-16640	NA	NA	NA	Hindbrain	Nrp2 (-705854), Pard3b (+359024)
chr1	62209593	62209992	Intron (ENSMUST00000075374.9/ENSMUSG00000052062.14, intron 11 of 22)	1	62247153	62249670	2518	1	ENSMUSG00000102359.1	ENSMUST00000195466.1	-37361	NA	NA	NA	Hindbrain	Nrp2 (-493909), Pard3b (+570969)
chr1	62636397	62636794	Intron (ENSMUST00000075374.9/ENSMUSG00000052062.14, intron 22 of 22)	1	62656695	62657788	1094	2	ENSMUSG00000081950.1	ENSMUST00000119592.1	21193	NA	NA	NA	Spinal cord	Nrp2 (-67106), Pard3b (+997772)
chr1	62850818	62852031	Distal Intergenic	1	62821355	62832370	11016	2	ENSMUSG00000100426.1	ENSMUST00000189802.1	-19054	NA	NA	NA	Spinal cord	Nrp2 (+147723), Ino80d (+262842)
chr1	63252761	63253427	Distal Intergenic	1	63248021	63248499	479	2	ENSMUSG00000102536.1	ENSMUST00000194370.1	-4595	NA	NA	NA	Anterior	Gpr1 (-38551), Zdbf2 (-20171)
chr1	63473458	63474232	Intron (ENSMUST00000182642.7/ENSMUSG00000025964.15, intron 2 of 23)	1	63470619	63545558	74940	1	ENSMUSG00000025964.15	ENSMUST00000190658.6	3226	23792	Adam23	a disintegrin and metallopeptidase domain 23	Spinal cord	Adam23 (+27941), Dytn (+213082)
chr1	63902062	63902544	Distal Intergenic	1	63917848	63935932	18085	1	ENSMUSG00000082373.2	ENSMUST00000120486.2	-15545	NA	NA	NA	Hindbrain	4933402D24Rik (-133036), Klf7 (+219086)
chr1	63937403	63938196	Distal Intergenic	1	63917848	63935932	18085	1	ENSMUSG00000082373.2	ENSMUST00000120486.2	19951	NA	NA	NA	Hindbrain	4933402D24Rik (-168533), Klf7 (+183589)
chr1	64445400	64446898	Distal Intergenic	1	64454359	64454577	219	2	ENSMUSG00000099658.1	ENSMUST00000187877.1	8428	NA	NA	NA	Anterior	Klf7 (-324760), Creb1 (-86655)
chr1	64779695	64780485	Distal Intergenic	1	64730558	64737751	7194	2	ENSMUSG00000045005.9	ENSMUST00000063982.6	-42339	14367	Fzd5	frizzled class receptor 5	Hindbrain	Fzd5 (-42340), Plekhm3 (+176734)
chr1	64848085	64848360	Intron (ENSMUST00000139649.7/ENSMUSG00000051344.13, intron 6 of 8)	1	64793809	64836764	42956	2	ENSMUSG00000051344.13	ENSMUST00000187188.1	-11458	241075	Plekhm3	pleckstrin homology domain containing, family M, member 3	Anterior	Fzd5 (-110473), Plekhm3 (+108601)
chr1	64853509	64854205	Intron (ENSMUST00000139649.7/ENSMUSG00000051344.13, intron 6 of 8)	1	64793809	64836764	42956	2	ENSMUSG00000051344.13	ENSMUST00000187188.1	-17093	241075	Plekhm3	pleckstrin homology domain containing, family M, member 3	Hindbrain	Fzd5 (-116107), Plekhm3 (+102967)
chr1	64891135	64891577	Intron (ENSMUST00000139649.7/ENSMUSG00000051344.13, intron 4 of 8)	1	64860298	64928097	67800	2	ENSMUSG00000051344.13	ENSMUST00000140857.1	36741	241075	Plekhm3	pleckstrin homology domain containing, family M, member 3	Hindbrain	Fzd5 (-153606), Plekhm3 (+65468)
chr1	65564719	65565799	Distal Intergenic	1	65552682	65552994	313	1	ENSMUSG00000082774.1	ENSMUST00000117848.1	12577	NA	NA	NA	Hindbrain	Crygf (-361263), Pth2r (+254002)
chr1	65681967	65682638	Distal Intergenic	1	65552682	65552994	313	1	ENSMUSG00000082774.1	ENSMUST00000117848.1	129620	NA	NA	NA	Anterior	Crygf (-244219), Pth2r (+371046)
chr1	66003559	66004847	Distal Intergenic	1	66032183	66032925	743	2	ENSMUSG00000081623.1	ENSMUST00000119367.1	28722	NA	NA	NA	Spinal cord	Map2 (-247444), Crygf (+77681)
chr1	66124807	66125050	Distal Intergenic	1	66175273	66380617	205345	1	ENSMUSG00000015222.17	ENSMUST00000156636.8	-50345	17756	Map2	microtubule-associated protein 2	Hindbrain	Map2 (-126718), Crygf (+198407)
chr1	66913852	66914222	Distal Intergenic	1	66930192	66934698	4507	2	ENSMUSG00000061816.15	ENSMUST00000186346.1	20661	17901	Myl1	myosin, light polypeptide 1	Hindbrain	Acadl (-50760), Myl1 (+31106)
chr1	67794849	67795391	Promoter (2-3kb)	1	67792481	67805324	12844	1	ENSMUSG00000085075.1	ENSMUST00000147834.1	2639	NA	NA	NA	Hindbrain	Cps1 (+672094)
chr1	69024896	69025365	Intron (ENSMUST00000119142.7/ENSMUSG00000062209.15, intron 1 of 27)	1	69091913	69106740	14828	2	ENSMUSG00000087514.1	ENSMUST00000140116.1	81610	NA	NA	NA	Hindbrain	Erbb4 (+82928)
chr1	69157436	69157664	Distal Intergenic	1	69130914	69131299	386	2	ENSMUSG00000084332.1	ENSMUST00000122454.1	-26251	NA	NA	NA	Hindbrain	Erbb4 (-49491), Ikzf2 (+528410)
chr1	69498691	69499673	Distal Intergenic	1	69490357	69493788	3432	2	ENSMUSG00000100354.1	ENSMUST00000185991.1	-5394	NA	NA	NA	Hindbrain	Erbb4 (-391123), Ikzf2 (+186778)
chr1	69655807	69656855	Intron (ENSMUST00000027146.8/ENSMUSG00000025997.13, intron 3 of 7)	1	69660187	69662061	1875	2	ENSMUSG00000099954.1	ENSMUST00000190898.1	5730	NA	NA	NA	Spinal cord	Erbb4 (-548272), Ikzf2 (+29629)
chr1	71840721	71841289	Downstream (2-3kb)	1	71843090	71846610	3521	2	ENSMUSG00000102689.1	ENSMUST00000194017.1	5605	NA	NA	NA	Spinal cord	Fn1 (-187834), Mreg (+371302)
chr1	71908259	71908442	Intron (ENSMUST00000187553.1/ENSMUSG00000101211.1, intron 1 of 1)	1	71894068	71917125	23058	2	ENSMUSG00000101211.1	ENSMUST00000187553.1	8775	NA	NA	NA	Hindbrain	Fn1 (-255180), Mreg (+303956)
chr1	72813477	72814497	Distal Intergenic	1	72824503	72852474	27972	1	ENSMUSG00000039323.18	ENSMUST00000047328.10	-10516	16008	Igfbp2	insulin-like growth factor binding protein 2	Anterior	Igfbp2 (-10516), Rpl37a (+102727)
chr1	72872618	72872900	Promoter (1-2kb)	1	72858065	72874275	16211	2	ENSMUSG00000026185.8	ENSMUST00000137339.1	1516	16011	Igfbp5	insulin-like growth factor binding protein 5	Anterior	Igfbp5 (+2125), Igfbp2 (+48256)
chr1	72874771	72875289	Promoter (<=1kb)	1	72857932	72874884	16953	2	ENSMUSG00000026185.8	ENSMUST00000027377.8	-146	16011	Igfbp5	insulin-like growth factor binding protein 5	Anterior	Igfbp5 (-146)
chr1	73116504	73117237	Distal Intergenic	1	73024569	73025507	939	1	ENSMUSG00000101968.6	ENSMUST00000190525.1	92301	69449	1700027A15Rik	RIKEN cDNA 1700027A15 gene	Anterior	Tnp1 (-100972)
chr1	73221681	73222397	Distal Intergenic	1	73206890	73209423	2534	2	ENSMUSG00000102266.1	ENSMUST00000194107.1	-12616	NA	NA	NA	Spinal cord	Tnp1 (-206140), Tns1 (+902408)
chr1	73337516	73337895	Distal Intergenic	1	73311717	73312050	334	2	ENSMUSG00000100697.1	ENSMUST00000190038.1	-25655	NA	NA	NA	Anterior	Tnp1 (-321807), Tns1 (+786741)
chr1	73362992	73364279	Distal Intergenic	1	73392246	73392399	154	1	ENSMUSG00000098697.1	ENSMUST00000183977.1	-28611	NA	NA	NA	Spinal cord	Tnp1 (-347737), Tns1 (+760811)
chr1	73538557	73538863	Distal Intergenic	1	73523201	73529790	6590	2	ENSMUSG00000100444.1	ENSMUST00000186453.1	-8920	NA	NA	NA	Anterior	Tnp1 (-522811), Tns1 (+585737)
chr1	73591365	73592169	Distal Intergenic	1	73523201	73529790	6590	2	ENSMUSG00000100444.1	ENSMUST00000186453.1	-61977	NA	NA	NA	Hindbrain	Tnp1 (-575868), Tns1 (+532680)
chr1	74111089	74111972	Intron (ENSMUST00000169786.7/ENSMUSG00000055322.15, intron 1 of 34)	1	73910231	74124447	214217	2	ENSMUSG00000055322.15	ENSMUST00000169786.7	12917	21961	Tns1	tensin 1	Hindbrain	Tns1 (+12916)
chr1	74824589	74825669	Distal Intergenic	1	74850895	74879953	29059	1	ENSMUSG00000089964.1	ENSMUST00000159627.1	-25766	NA	NA	NA	Hindbrain	Cdk5r2 (-29900), Wnt10a (+33613)
chr1	74858193	74858803	Intron (ENSMUST00000159627.1/ENSMUSG00000089964.1, intron 2 of 3)	1	74854934	74857732	2799	1	ENSMUSG00000090071.4	ENSMUST00000160379.3	3564	12570	Cdk5r2	cyclin-dependent kinase 5, regulatory subunit 2 (p39)	Hindbrain	Cdk5r2 (+3469), Fev (+26921)
chr1	75680793	75681113	Distal Intergenic	1	75636390	75637179	790	1	ENSMUSG00000082012.1	ENSMUST00000121823.1	44563	NA	NA	NA	Spinal cord	Slc4a3 (+134687)
chr1	76024842	76025607	Distal Intergenic	1	76016658	76018756	2099	2	ENSMUSG00000099996.1	ENSMUST00000188786.1	-6468	NA	NA	NA	Spinal cord	Slc4a3 (+478959)
chr1	76717717	76718318	Distal Intergenic	1	76509560	76509643	84	1	ENSMUSG00000098611.1	ENSMUST00000183584.1	208457	102465175	Mir6343	microRNA 6343	Hindbrain	Epha4 (+797070)
chr1	76942803	76943063	Intron (ENSMUST00000191156.1/ENSMUSG00000100534.1, intron 1 of 1)	1	76890472	77027792	137321	2	ENSMUSG00000100534.1	ENSMUST00000191156.1	84859	NA	NA	NA	Anterior	Epha4 (+572155)
chr1	77093418	77093940	Distal Intergenic	1	77144753	77144846	94	1	ENSMUSG00000089326.1	ENSMUST00000158701.1	-51074	NA	NA	NA	Anterior	Epha4 (+421409)
chr1	77426876	77427048	Intron (ENSMUST00000027451.12/ENSMUSG00000026235.14, intron 4 of 17)	1	77373613	77377607	3995	2	ENSMUSG00000026235.14	ENSMUST00000187346.1	-49355	13838	Epha4	Eph receptor A4	Anterior	Epha4 (+88126)
chr1	77475574	77476531	Intron (ENSMUST00000027451.12/ENSMUSG00000026235.14, intron 3 of 17)	1	77496653	77496768	116	2	ENSMUSG00000099141.1	ENSMUST00000184495.1	20716	102465180	Mir6352	microRNA 6352	Anterior	Epha4 (+39035)
chr1	77512037	77513085	Promoter (2-3kb)	1	77367189	77515079	147891	2	ENSMUSG00000026235.14	ENSMUST00000188952.6	2518	13838	Epha4	Eph receptor A4	Spinal cord	Epha4 (+2527)
chr1	78069675	78070489	Distal Intergenic	1	77942966	77972376	29411	2	ENSMUSG00000102052.1	ENSMUST00000189245.1	-97706	NA	NA	NA	Hindbrain	Epha4 (-554994), Pax3 (+126756)
chr1	78385775	78386224	Intron (ENSMUST00000036172.9/ENSMUSG00000032908.9, intron 2 of 4)	1	78375614	78376431	818	1	ENSMUSG00000102945.1	ENSMUST00000191857.1	10385	NA	NA	NA	Spinal cord	Sgpp2 (+75654), Farsb (+102846)
chr1	78648907	78649912	Distal Intergenic	1	78657825	78707743	49919	1	ENSMUSG00000032883.15	ENSMUST00000035779.14	-8416	74205	Acsl3	acyl-CoA synthetase long-chain family member 3	Anterior	BC035947 (-137447), Acsl3 (-8415)
chr1	78761082	78761424	Distal Intergenic	1	78783136	78784859	1724	2	ENSMUSG00000099377.1	ENSMUST00000191249.1	23606	NA	NA	NA	Anterior	Kcne4 (-55696), Utp14b (+102813)
chr1	79426526	79426857	Distal Intergenic	1	79434669	79440042	5374	2	ENSMUSG00000050711.7	ENSMUST00000185234.1	13351	20254	Scg2	secretogranin II	Hindbrain	Scg2 (+13398), Kcne4 (+609743)
chr1	79593587	79594197	Distal Intergenic	1	79619522	79621034	1513	2	ENSMUSG00000102235.1	ENSMUST00000195349.1	27142	NA	NA	NA	Hindbrain	Scg2 (-153802), Ap1s3 (+78080)
chr1	79598908	79599441	Distal Intergenic	1	79619522	79621034	1513	2	ENSMUSG00000102235.1	ENSMUST00000195349.1	21860	NA	NA	NA	Hindbrain	Scg2 (-159085), Ap1s3 (+72797)
chr1	80992705	80993382	Distal Intergenic	1	80949426	80949897	472	1	ENSMUSG00000099918.1	ENSMUST00000188657.1	43617	NA	NA	NA	Hindbrain	Dock10 (-234491), Nyap2 (-84273)
chr1	81231674	81232416	Intron (ENSMUST00000137862.7/ENSMUSG00000054976.14, intron 4 of 6)	1	81077583	81341764	264182	1	ENSMUSG00000054976.14	ENSMUST00000123285.1	154462	241134	Nyap2	neuronal tyrosine-phophorylated phosphoinositide 3-kinase adaptor 2	Hindbrain	Nyap2 (+154728)
chr1	81608674	81609728	Distal Intergenic	1	81554157	81557483	3327	2	ENSMUSG00000101986.1	ENSMUST00000191337.1	-51718	NA	NA	NA	Spinal cord	Gm9747 (-623911), Nyap2 (+531884)
chr1	81857717	81858363	Distal Intergenic	1	81797241	81797946	706	1	ENSMUSG00000100561.1	ENSMUST00000186198.1	60799	NA	NA	NA	Spinal cord	Gm9747 (-375072), Nyap2 (+780723)
chr1	81908586	81909785	Distal Intergenic	1	81797241	81797946	706	1	ENSMUSG00000100561.1	ENSMUST00000186198.1	111944	NA	NA	NA	Anterior	Gm9747 (-323926), Nyap2 (+831869)
chr1	82966477	82966818	Distal Intergenic	1	82960286	82960924	639	1	ENSMUSG00000114011.1	ENSMUST00000223536.1	6361	NA	NA	NA	Anterior	Slc19a3 (+71800), Agfg1 (+127165)
chr1	83285595	83286217	Intron (ENSMUST00000160953.7/ENSMUSG00000026163.17, intron 5 of 10)	1	83255442	83279165	23724	2	ENSMUSG00000026163.17	ENSMUST00000159078.1	-6741	77629	Sphkap	SPHK1 interactor, AKAP domain containing	Anterior	Sphkap (+122294), Daw1 (+126144)
chr1	83316982	83317225	Promoter (2-3kb)	1	83314513	83315300	788	1	ENSMUSG00000079140.3	ENSMUST00000159051.1	2590	NA	NA	NA	Hindbrain	Sphkap (+91096), Daw1 (+157342)
chr1	83326059	83326553	Intron (ENSMUST00000160953.7/ENSMUSG00000026163.17, intron 3 of 10)	1	83331298	83332586	1289	2	ENSMUSG00000104374.1	ENSMUST00000194004.1	6280	NA	NA	NA	Hindbrain	Sphkap (+81894), Daw1 (+166544)
chr1	83866081	83866353	Intron (ENSMUST00000189405.6/ENSMUSG00000100580.6, intron 2 of 4)	1	83659550	83911571	252022	2	ENSMUSG00000100580.6	ENSMUST00000189405.6	45354	NA	NA	NA	Hindbrain	Sphkap (-458017), Pid1 (+418428)
chr1	85742567	85743713	Intron (ENSMUST00000159122.7/ENSMUSG00000052760.15, intron 3 of 7)	1	85717689	85736629	18941	2	ENSMUSG00000052760.15	ENSMUST00000064788.13	-6511	319997	A630001G21Rik	RIKEN cDNA A630001G21 gene	Hindbrain	A630001G21Rik (+35503), Sp100 (+93090)
chr1	86441739	86443208	Distal Intergenic	1	86426329	86428052	1724	1	ENSMUSG00000036574.5	ENSMUST00000046004.5	16144	71863	Tex44	testis expressed 44	Anterior	Ptma (-84262), 1700019O17Rik (+16145)
chr1	87035477	87036322	Promoter (<=1kb)	1	87036723	87039650	2928	1	ENSMUSG00000103984.1	ENSMUST00000195625.1	-824	NA	NA	NA	Anterior	Alppl2 (+54028), Dis3l2 (+332096)
chr1	87042019	87042399	Intron (ENSMUST00000168237.7/ENSMUSG00000053333.15, intron 15 of 21)	1	87036723	87039650	2928	1	ENSMUSG00000103984.1	ENSMUST00000195625.1	5486	NA	NA	NA	Anterior	Alppl2 (+47719), Dis3l2 (+338405)
chr1	88302272	88302455	Promoter (<=1kb)	1	88303283	88388851	85569	1	ENSMUSG00000036251.16	ENSMUST00000113114.9	-920	171382	Trpm8	transient receptor potential cation channel, subfamily M, member 8	Hindbrain	Trpm8 (-4395)
chr1	88504393	88505077	Intron (ENSMUST00000067625.8/ENSMUSG00000062310.7, intron 1 of 2)	1	88499871	88510066	10196	2	ENSMUSG00000062310.7	ENSMUST00000067625.8	5331	14659	Glrp1	glutamine repeat protein 1	Anterior	Glrp1 (+5151), Spp2 (+97774)
chr1	88705489	88706469	Distal Intergenic	1	88698225	88702221	3997	2	ENSMUSG00000049866.12	ENSMUST00000159814.1	-3758	320982	Arl4c	ADP-ribosylation factor-like 4C	Anterior	Arl4c (-3758)
chr1	88752438	88752660	Promoter (2-3kb)	1	88754890	88755736	847	1	ENSMUSG00000097398.2	ENSMUST00000181016.2	-2341	78650	Platr5	pluripotency associated transcript 5	Spinal cord	Sh3bp4 (-317866), Arl4c (-50328)
chr1	88838710	88840638	Distal Intergenic	1	88868475	88875410	6936	2	ENSMUSG00000099848.1	ENSMUST00000185425.1	35736	NA	NA	NA	Hindbrain	Sh3bp4 (-230741), Arl4c (-137453)
chr1	89082597	89082922	Intron (ENSMUST00000066279.10/ENSMUSG00000036206.12, intron 1 of 5)	1	89070453	89112860	42408	1	ENSMUSG00000036206.12	ENSMUST00000123745.1	12306	98402	Sh3bp4	SH3-domain binding protein 4	Spinal cord	Agap1 (-372051), Sh3bp4 (+12345)
chr1	89441078	89442036	Distal Intergenic	1	89454806	89897617	442812	1	ENSMUSG00000055013.15	ENSMUST00000027521.14	-13249	347722	Agap1	ArfGAP with GTPase domain, ankyrin repeat and PH domain 1	Anterior	Agap1 (-13254), Sh3bp4 (+371142)
chr1	89465478	89466026	Intron (ENSMUST00000027521.14/ENSMUSG00000055013.15, intron 1 of 17)	1	89455256	89459706	4451	1	ENSMUSG00000055013.15	ENSMUST00000185417.1	10496	347722	Agap1	ArfGAP with GTPase domain, ankyrin repeat and PH domain 1	Anterior	D130058E05Rik (-464482), Agap1 (+10941)
chr1	89467476	89468060	Intron (ENSMUST00000027521.14/ENSMUSG00000055013.15, intron 1 of 17)	1	89455256	89459706	4451	1	ENSMUSG00000055013.15	ENSMUST00000185417.1	12512	347722	Agap1	ArfGAP with GTPase domain, ankyrin repeat and PH domain 1	Anterior	D130058E05Rik (-462466), Agap1 (+12957)
chr1	89576988	89577364	Intron (ENSMUST00000027521.14/ENSMUSG00000055013.15, intron 1 of 17)	1	89580236	89895277	315042	1	ENSMUSG00000055013.15	ENSMUST00000074945.6	-3060	347722	Agap1	ArfGAP with GTPase domain, ankyrin repeat and PH domain 1	Anterior	D130058E05Rik (-353058), Agap1 (+122365)
chr1	89587394	89587622	Intron (ENSMUST00000027521.14/ENSMUSG00000055013.15, intron 1 of 17)	1	89580236	89895277	315042	1	ENSMUSG00000055013.15	ENSMUST00000074945.6	7272	347722	Agap1	ArfGAP with GTPase domain, ankyrin repeat and PH domain 1	Anterior	D130058E05Rik (-342726), Agap1 (+132697)
chr1	89885373	89886458	Intron (ENSMUST00000027521.14/ENSMUSG00000055013.15, intron 16 of 17)	1	89927966	89929185	1220	2	ENSMUSG00000034486.8	ENSMUST00000187633.1	43270	14472	Gbx2	gastrulation brain homeobox 2	Spinal cord	D130058E05Rik (-44318), Agap1 (+431105)
chr1	89927249	89927586	Promoter (1-2kb)	1	89927966	89929185	1220	2	ENSMUSG00000034486.8	ENSMUST00000187633.1	1768	14472	Gbx2	gastrulation brain homeobox 2	Spinal cord	D130058E05Rik (-2816)
chr1	90001056	90001556	Intron (ENSMUST00000086882.7/ENSMUSG00000067081.12, intron 1 of 5)	1	89950220	90014577	64358	2	ENSMUSG00000067081.12	ENSMUST00000086882.7	13271	208372	Asb18	ankyrin repeat and SOCS box-containing 18	Anterior	Gbx2 (-68016), Asb18 (+13271)
chr1	90188517	90190205	Distal Intergenic	1	90203980	90216751	12772	1	ENSMUSG00000044337.5	ENSMUST00000065587.4	-14619	12778	Ackr3	atypical chemokine receptor 3	Hindbrain	Iqca (-35960), Cxcr7 (-14619)
chr1	90203450	90204472	Promoter (<=1kb)	1	90203980	90216751	12772	1	ENSMUSG00000044337.5	ENSMUST00000065587.4	-19	12778	Ackr3	atypical chemokine receptor 3	Hindbrain	Cxcr7 (-19)
chr1	90221734	90222833	Distal Intergenic	1	90227160	90228526	1367	2	ENSMUSG00000104087.1	ENSMUST00000195172.1	6243	NA	NA	NA	Hindbrain	Cops8 (-381141), Cxcr7 (+18304)
chr1	90289571	90290572	Distal Intergenic	1	90280458	90283912	3455	1	ENSMUSG00000101028.1	ENSMUST00000188640.1	9613	NA	NA	NA	Anterior	Cops8 (-313353), Cxcr7 (+86092)
chr1	90353433	90353783	Distal Intergenic	1	90327312	90327418	107	1	ENSMUSG00000098368.1	ENSMUST00000184315.1	26296	NA	NA	NA	Spinal cord	Cops8 (-249817), Cxcr7 (+149628)
chr1	90424035	90424804	Distal Intergenic	1	90453394	90454501	1108	2	ENSMUSG00000101997.1	ENSMUST00000187630.1	30082	NA	NA	NA	Hindbrain	Cops8 (-179005), Cxcr7 (+220440)
chr1	90467241	90468413	Distal Intergenic	1	90453394	90454501	1108	2	ENSMUSG00000101997.1	ENSMUST00000187630.1	-13326	NA	NA	NA	Hindbrain	Cops8 (-135598), Cxcr7 (+263847)
chr1	90975008	90975326	Promoter (<=1kb)	1	90974459	90975260	802	2	ENSMUSG00000100791.1	ENSMUST00000187127.1	93	NA	NA	NA	Anterior	Lrrfip1 (-78277), Rab17 (-5506)
chr1	91816338	91817257	Intron (ENSMUST00000007949.3/ENSMUSG00000007805.4, intron 1 of 1)	1	91822515	91823985	1471	1	ENSMUSG00000101414.1	ENSMUST00000188329.1	-5718	NA	NA	NA	Spinal cord	Twist2 (+15337), Hdac4 (+114378)
chr1	91873336	91873997	Distal Intergenic	1	91916260	91919551	3292	1	ENSMUSG00000102745.1	ENSMUST00000193764.1	-42594	NA	NA	NA	Spinal cord	Hdac4 (+57509), Twist2 (+72206)
chr1	92083494	92084693	Intron (ENSMUST00000097644.8/ENSMUSG00000026313.16, intron 2 of 26)	1	92029966	92113331	83366	2	ENSMUSG00000026313.16	ENSMUST00000185341.6	29238	208727	Hdac4	histone deacetylase 4	Spinal cord	Hdac4 (-152918), Hdac4 (+64299)
chr1	92286094	92286509	Distal Intergenic	1	92324510	92329888	5379	1	ENSMUSG00000101265.1	ENSMUST00000187370.1	-38209	NA	NA	NA	Spinal cord	Hdac4 (-137909), Ndufa10 (+187558)
chr1	92448106	92448313	Intron (ENSMUST00000027478.6/ENSMUSG00000026260.12, intron 9 of 9)	1	92439842	92460717	20876	2	ENSMUSG00000026260.12	ENSMUST00000153897.1	12508	67273	Ndufa10	NADH dehydrogenase (ubiquinone) 1 alpha subcomplex 10	Anterior	Hdac4 (-299817), Ndufa10 (+25650)
chr1	92681071	92681563	Distal Intergenic	1	92644218	92648841	4624	2	ENSMUSG00000044055.5	ENSMUST00000053144.3	-32476	260301	Otos	otospiralin	Spinal cord	Gpc1 (-150328), Otos (-32476)
chr1	92698626	92699582	Distal Intergenic	1	92714234	92717202	2969	2	ENSMUSG00000100546.1	ENSMUST00000188188.1	18098	NA	NA	NA	Anterior	Gpc1 (-132541), Otos (-50263)
chr1	92763672	92764001	Distal Intergenic	1	92759213	92760480	1268	2	ENSMUSG00000099665.1	ENSMUST00000187845.1	-3356	NA	NA	NA	Anterior	Otos (-114996), Gpc1 (-67808)
chr1	95159516	95160443	Distal Intergenic	1	95255963	95256810	848	2	ENSMUSG00000099592.1	ENSMUST00000190584.1	96831	NA	NA	NA	Hindbrain	Fam174a (-153648)
chr1	95533273	95533890	Distal Intergenic	1	95498621	95499151	531	1	ENSMUSG00000081051.4	ENSMUST00000117288.1	34960	NA	NA	NA	Spinal cord	St8sia4 (+134012), Fam174a (+219954)
chr1	97848582	97849111	Intron (ENSMUST00000058762.14/ENSMUSG00000026335.16, intron 16 of 25)	1	97825659	97840881	15223	2	ENSMUSG00000026335.16	ENSMUST00000162803.1	-7965	18484	Pam	peptidylglycine alpha-amidating monooxygenase	Hindbrain	Ppip5k2 (-78436), Pam (+246785)
chr1	97918396	97918864	Intron (ENSMUST00000058762.14/ENSMUSG00000026335.16, intron 7 of 25)	1	97936400	97936711	312	1	ENSMUSG00000089169.1	ENSMUST00000158544.1	-17770	NA	NA	NA	Anterior	Ppip5k2 (-148219), Pam (+177002)
chr1	98047704	98048873	Promoter (<=1kb)	1	98031717	98047793	16077	2	ENSMUSG00000089706.7	ENSMUST00000161661.1	-495	78603	B230216N24Rik	RIKEN cDNA B230216N24 gene	Spinal cord	Ppip5k2 (-277878), Pam (+47343)
chr1	98054149	98054426	Exon (ENSMUST00000186731.1/ENSMUSG00000026335.16, exon 1 of 1)	1	98031868	98057680	25813	2	ENSMUSG00000089706.7	ENSMUST00000159353.1	3393	78603	B230216N24Rik	RIKEN cDNA B230216N24 gene	Hindbrain	Ppip5k2 (-283877), Pam (+41344)
chr1	98349965	98350560	Distal Intergenic	1	98421124	98509380	88257	1	ENSMUSG00000026336.13	ENSMUST00000027575.12	-70862	70866	Slco6d1	solute carrier organic anion transporter family, member 6d1	Hindbrain	Pam (-254631), Slco6d1 (-70861)
chr1	99569204	99569698	Distal Intergenic	1	99638396	99640241	1846	2	ENSMUSG00000099453.1	ENSMUST00000191164.1	70790	NA	NA	NA	Hindbrain	Cntnap5b (-203314)
chr1	99581438	99581710	Distal Intergenic	1	99638396	99640241	1846	2	ENSMUSG00000099453.1	ENSMUST00000191164.1	58667	NA	NA	NA	Hindbrain	Cntnap5b (-191191)
chr1	100519364	100519981	Distal Intergenic	1	100597075	100597627	553	1	ENSMUSG00000099427.1	ENSMUST00000185791.1	-77403	NA	NA	NA	Spinal cord	Cntnap5b (+746908)
chr1	100928212	100929453	Distal Intergenic	1	100861793	100861901	109	1	ENSMUSG00000077039.1	ENSMUST00000103851.1	67039	NA	NA	NA	Hindbrain	NONE
chr1	101832228	101833106	Distal Intergenic	1	101880506	101880741	236	2	ENSMUSG00000100349.1	ENSMUST00000190483.1	48074	NA	NA	NA	Spinal cord	NONE
chr1	102170340	102171447	Distal Intergenic	1	102161367	102161939	573	1	ENSMUSG00000099770.1	ENSMUST00000187219.1	9526	NA	NA	NA	Hindbrain	NONE
chr1	102287996	102289110	Distal Intergenic	1	102413923	102414021	99	2	ENSMUSG00000088510.1	ENSMUST00000157885.1	125468	NA	NA	NA	Hindbrain	NONE
chr1	104495998	104497010	Distal Intergenic	1	104485957	104486286	330	1	ENSMUSG00000088161.1	ENSMUST00000157536.1	10547	NA	NA	NA	Hindbrain	Cdh20 (-272025)
chr1	104847974	104849264	Intron (ENSMUST00000062528.8/ENSMUSG00000050840.8, intron 1 of 11)	1	104880924	104881035	112	2	ENSMUSG00000084704.1	ENSMUST00000122755.1	32416	NA	NA	NA	Hindbrain	Cdh20 (+80090), Rnf152 (+508091)
chr1	105246124	105246921	Promoter (2-3kb)	1	105244425	105244661	237	1	ENSMUSG00000099702.1	ENSMUST00000187431.1	2097	NA	NA	NA	Spinal cord	Rnf152 (+110187), Cdh20 (+477994)
chr1	106131976	106132640	Distal Intergenic	1	106152625	106171524	18900	2	ENSMUSG00000101583.1	ENSMUST00000190105.1	39216	626049	Gm20753	predicted gene, 20753	Anterior	Phlpp1 (-39444), Zcchc2 (+141619)
chr1	106155400	106155590	Intron (ENSMUST00000190105.1/ENSMUSG00000101583.1, intron 2 of 2)	1	106152625	106171524	18900	2	ENSMUSG00000101583.1	ENSMUST00000190105.1	16029	626049	Gm20753	predicted gene, 20753	Anterior	Phlpp1 (-16257), Zcchc2 (+164806)
chr1	106380359	106380948	Intron (ENSMUST00000061047.6/ENSMUSG00000044340.7, intron 14 of 16)	1	106400178	106401987	1810	2	ENSMUSG00000100247.1	ENSMUST00000187918.1	21334	NA	NA	NA	Anterior	Phlpp1 (+208902), Bcl2 (+333620)
chr1	106465207	106466316	Distal Intergenic	1	106439600	106439870	271	1	ENSMUSG00000099604.1	ENSMUST00000189471.1	26161	NA	NA	NA	Spinal cord	Bcl2 (+248512), Phlpp1 (+294010)
chr1	106514203	106514972	Distal Intergenic	1	106541943	106558992	17050	1	ENSMUSG00000054006.14	ENSMUST00000144260.7	-27356	NA	NA	NA	Hindbrain	Bcl2 (+199686), Phlpp1 (+342836)
chr1	106602652	106603837	Intron (ENSMUST00000112751.1/ENSMUSG00000057329.7, intron 1 of 1)	1	106604784	106606870	2087	2	ENSMUSG00000103348.1	ENSMUST00000192399.1	3626	NA	NA	NA	Spinal cord	Bcl2 (+111029), Phlpp1 (+431493)
chr1	107588597	107589218	Promoter (1-2kb)	1	107590006	107608909	18904	1	ENSMUSG00000026315.13	ENSMUST00000000514.10	-1099	20725	Serpinb8	serine (or cysteine) peptidase inhibitor, clade B, member 8	Hindbrain	Serpinb8 (-1098)
chr1	107900361	107901452	Distal Intergenic	1	107892974	107893105	132	1	ENSMUSG00000077237.1	ENSMUST00000104049.1	7932	NA	NA	NA	Hindbrain	Serpinb8 (+310901)
chr1	108343780	108344527	Distal Intergenic	1	108376970	108379438	2469	2	ENSMUSG00000100041.1	ENSMUST00000185629.1	35285	NA	NA	NA	Hindbrain	Serpinb8 (+754148)
chr1	110118673	110119189	Intron (ENSMUST00000112701.7/ENSMUSG00000026312.17, intron 12 of 12)	1	110099295	110138058	38764	1	ENSMUSG00000026312.17	ENSMUST00000134301.1	19636	241201	Cdh7	cadherin 7, type 2	Hindbrain	Cdh7 (+136221), Cdh19 (+858441)
chr1	110465695	110466094	Distal Intergenic	1	110475603	110476530	928	1	ENSMUSG00000100758.1	ENSMUST00000189337.1	-9709	NA	NA	NA	Hindbrain	Cdh7 (+483185), Cdh19 (+511477)
chr1	110799005	110799998	Distal Intergenic	1	110957831	110960826	2996	2	ENSMUSG00000102788.1	ENSMUST00000194910.1	161325	NA	NA	NA	Hindbrain	Cdh19 (+177870), Cdh7 (+816792)
chr1	112998936	112999741	Distal Intergenic	1	112965542	112966931	1390	2	ENSMUSG00000100304.1	ENSMUST00000189766.1	-32407	NA	NA	NA	Hindbrain	NONE
chr1	114002501	114003497	Distal Intergenic	1	113891385	113964134	72750	2	ENSMUSG00000097648.1	ENSMUST00000180837.1	-38865	NA	NA	NA	Hindbrain	NONE
chr1	116443164	116443404	Intron (ENSMUST00000043725.8/ENSMUSG00000070695.4, intron 17 of 23)	1	116394342	116394413	72	2	ENSMUSG00000092948.1	ENSMUST00000175207.1	-48871	NA	NA	NA	Spinal cord	Gm19965 (-359909), Cntnap5a (+758147)
chr1	117036146	117036700	Distal Intergenic	1	116802983	116823410	20428	1	ENSMUSG00000094429.2	ENSMUST00000179777.2	233440	NA	NA	NA	Spinal cord	Gm19965 (+233230)
chr1	118910685	118911668	Intron (ENSMUST00000062483.14/ENSMUSG00000048402.14, intron 2 of 13)	1	118954220	118954300	81	1	ENSMUSG00000098273.1	ENSMUST00000183982.1	-43044	102465176	Mir6346	microRNA 6346	Hindbrain	Gli2 (+142442), Tfcp2l1 (+283232)
chr1	118913705	118914291	Intron (ENSMUST00000062483.14/ENSMUSG00000048402.14, intron 2 of 13)	1	118954220	118954300	81	1	ENSMUSG00000098273.1	ENSMUST00000183982.1	-40222	102465176	Mir6346	microRNA 6346	Anterior	Gli2 (+139621), Tfcp2l1 (+286053)
chr1	118955037	118955241	Promoter (<=1kb)	1	118954220	118954300	81	1	ENSMUSG00000098273.1	ENSMUST00000183982.1	919	102465176	Mir6346	microRNA 6346	Anterior	Gli2 (+98480), Tfcp2l1 (+327194)
chr1	119047502	119048289	Intron (ENSMUST00000062483.14/ENSMUSG00000048402.14, intron 1 of 13)	1	118848460	119053339	204880	2	ENSMUSG00000048402.14	ENSMUST00000159839.7	5444	14633	Gli2	GLI-Kruppel family member GLI2	Hindbrain	Gli2 (+5723), Tfcp2l1 (+419951)
chr1	119265370	119266333	Distal Intergenic	1	119241962	119242753	792	2	ENSMUSG00000100767.1	ENSMUST00000186012.1	-23098	NA	NA	NA	Anterior	Gli2 (-212233), Inhbb (+156396)
chr1	119525648	119526850	Promoter (<=1kb)	1	119526173	119527229	1057	1	ENSMUSG00000098923.1	ENSMUST00000183607.1	76	226351	Tmem185b	transmembrane protein 185B	Anterior	Ralb (-21455), Epb4.1l5 (+122751)
chr1	119624318	119624901	Intron (ENSMUST00000052404.12/ENSMUSG00000026383.14, intron 3 of 24)	1	119630744	119631669	926	2	ENSMUSG00000102687.1	ENSMUST00000192036.1	7060	NA	NA	NA	Anterior	Ralb (-119816), Epb4.1l5 (+24390)
chr1	119868561	119869229	Distal Intergenic	1	119874781	119875010	230	1	ENSMUSG00000100042.1	ENSMUST00000185404.1	-5886	NA	NA	NA	Hindbrain	Ptpn4 (-31282), Tmem177 (+44313)
chr1	120356929	120358106	Distal Intergenic	1	120340582	120343174	2593	1	ENSMUSG00000036907.9	ENSMUST00000037286.9	16935	226359	C1ql2	complement component 1, q subcomponent-like 2	Anterior	C1ql2 (+16936), Marco (+147566)
chr1	120466347	120467579	Distal Intergenic	1	120435805	120438455	2651	1	ENSMUSG00000101275.1	ENSMUST00000186237.1	31158	NA	NA	NA	Spinal cord	Marco (+38121), C1ql2 (+126381)
chr1	120788272	120788731	Distal Intergenic	1	120816500	120836997	20498	1	ENSMUSG00000101922.1	ENSMUST00000189213.1	-27999	NA	NA	NA	Hindbrain	En1 (+186084), Insig2 (+539522)
chr1	121050780	121051983	Distal Intergenic	1	121087405	121120956	33552	1	ENSMUSG00000097881.7	ENSMUST00000181433.7	-36024	98452	Celrr	cerebellum expressed regulatory RNA	Hindbrain	Insig2 (+276642), En1 (+448964)
chr1	121176777	121178176	Intron (ENSMUST00000185678.1/ENSMUSG00000097881.7, intron 2 of 2)	1	121224276	121227526	3251	1	ENSMUSG00000101700.1	ENSMUST00000191007.1	-46800	NA	NA	NA	Anterior	Insig2 (+150547), En1 (+575059)
chr1	121275967	121276239	Distal Intergenic	1	121300137	121300831	695	2	ENSMUSG00000104332.1	ENSMUST00000193041.1	24728	NA	NA	NA	Spinal cord	Insig2 (+51921), En1 (+673685)
chr1	121706675	121707404	Promoter (<=1kb)	1	121706515	121707263	749	1	ENSMUSG00000102488.1	ENSMUST00000192952.1	524	NA	NA	NA	Hindbrain	Ddx18 (-139051)
chr1	122393366	122394901	Distal Intergenic	1	122510549	122510697	149	1	ENSMUSG00000089274.1	ENSMUST00000158649.1	-116416	NA	NA	NA	Hindbrain	Ddx18 (-826145)
chr1	124104458	124105143	Distal Intergenic	1	123321471	124045559	724089	2	ENSMUSG00000036815.16	ENSMUST00000112606.7	-59241	269109	Dpp10	dipeptidylpeptidase 10	Hindbrain	Dpp10 (-59242)
chr1	125854237	125855447	Intron (ENSMUST00000027581.6/ENSMUSG00000026343.6, intron 1 of 1)	1	125840003	125873173	33171	1	ENSMUSG00000026343.6	ENSMUST00000159359.1	14839	71111	Gpr39	G protein-coupled receptor 39	Hindbrain	Lypd1 (+57372), Gpr39 (+177847)
chr1	126600742	126601769	Intron (ENSMUST00000094609.9/ENSMUSG00000049690.15, intron 2 of 12)	1	125913620	126492927	579308	2	ENSMUSG00000049690.15	ENSMUST00000161954.7	-108328	210356	Nckap5	NCK-associated protein 5	Spinal cord	Lypd1 (-689042), Nckap5 (+229376)
chr1	126725744	126727130	Intron (ENSMUST00000094609.9/ENSMUSG00000049690.15, intron 1 of 12)	1	126525039	126738190	213152	2	ENSMUSG00000049690.15	ENSMUST00000162664.7	11753	210356	Nckap5	NCK-associated protein 5	Hindbrain	Lypd1 (-814223), Nckap5 (+104195)
chr1	126896840	126897305	Distal Intergenic	1	126874745	126876615	1871	2	ENSMUSG00000101600.1	ENSMUST00000188266.1	-20457	NA	NA	NA	Spinal cord	Mgat5 (-409689), Nckap5 (-66441)
chr1	127357991	127358379	Intron (ENSMUST00000189427.6/ENSMUSG00000036155.13, intron 3 of 7)	1	127375131	127375239	109	1	ENSMUSG00000065687.1	ENSMUST00000083753.1	-16946	NA	NA	NA	Anterior	Mgat5 (+51423), Tmem163 (+319911)
chr1	127400504	127401406	Intron (ENSMUST00000038361.10/ENSMUSG00000036155.13, intron 11 of 17)	1	127406776	127407318	543	1	ENSMUSG00000103390.1	ENSMUST00000195573.1	-5821	NA	NA	NA	Anterior	Mgat5 (+94193), Tmem163 (+277141)
chr1	127418819	127421077	Intron (ENSMUST00000038361.10/ENSMUSG00000036155.13, intron 12 of 17)	1	127406776	127407318	543	1	ENSMUSG00000103390.1	ENSMUST00000195573.1	13172	NA	NA	NA	Hindbrain	Mgat5 (+113186), Tmem163 (+258148)
chr1	127537051	127538017	Promoter (<=1kb)	1	127491545	127537430	45886	2	ENSMUSG00000026347.13	ENSMUST00000162406.1	-104	72160	Tmem163	transmembrane protein 163	Anterior	Tmem163 (+140562), Mgat5 (+230772)
chr1	127603721	127605074	Intron (ENSMUST00000027585.13/ENSMUSG00000026347.13, intron 2 of 8)	1	127491545	127537430	45886	2	ENSMUSG00000026347.13	ENSMUST00000162406.1	-66967	72160	Tmem163	transmembrane protein 163	Hindbrain	Tmem163 (+73698), Mgat5 (+297636)
chr1	128020214	128020480	Promoter (1-2kb)	1	127996853	128018693	21841	2	ENSMUSG00000036086.16	ENSMUST00000131732.1	-1654	226409	Zranb3	zinc finger, RAN-binding domain containing 3	Anterior	Zranb3 (+82115), Rab3gap1 (+151574)
chr1	128551602	128552380	Distal Intergenic	1	128520073	128521460	1388	2	ENSMUSG00000100078.1	ENSMUST00000187672.1	-30531	NA	NA	NA	Anterior	Dars (-134575), Cxcr4 (+40299)
chr1	128597044	128597620	Distal Intergenic	1	128589099	128592293	3195	2	ENSMUSG00000045382.6	ENSMUST00000142893.1	-5039	12767	Cxcr4	chemokine (C-X-C motif) receptor 4	Spinal cord	Thsd7b (-676012), Cxcr4 (-5042)
chr1	128652882	128653423	Distal Intergenic	1	128589099	128592293	3195	2	ENSMUSG00000045382.6	ENSMUST00000142893.1	-60859	12767	Cxcr4	chemokine (C-X-C motif) receptor 4	Anterior	Thsd7b (-620191), Cxcr4 (-60863)
chr1	129123840	129124825	Distal Intergenic	1	129273302	129431058	157757	1	ENSMUSG00000042581.14	ENSMUST00000148051.1	-148970	210417	Thsd7b	thrombospondin, type I, domain containing 7B	Spinal cord	Cxcr4 (-532043), Thsd7b (-149011)
chr1	129473366	129473935	Intron (ENSMUST00000073527.12/ENSMUSG00000042581.14, intron 2 of 27)	1	129537511	129629046	91536	1	ENSMUSG00000042581.14	ENSMUST00000152305.2	-63861	210417	Thsd7b	thrombospondin, type I, domain containing 7B	Anterior	Thsd7b (+200307), Daf2 (+949358)
chr1	131478421	131479275	Intron (ENSMUST00000097588.8/ENSMUSG00000026425.15, intron 2 of 22)	1	131498639	131498802	164	2	ENSMUSG00000076287.1	ENSMUST00000102332.1	19954	NA	NA	NA	Hindbrain	Ikbke (-199242), Srgap2 (+48513)
chr1	132281636	132282652	Promoter (1-2kb)	1	132274716	132280411	5696	2	ENSMUSG00000101549.1	ENSMUST00000185761.1	-1733	NA	NA	NA	Spinal cord	Gm10188 (-52377), Klhdc8a (-16482)
chr1	132298158	132299272	Promoter (<=1kb)	1	132298626	132307357	8732	1	ENSMUSG00000042115.4	ENSMUST00000046071.4	89	213417	Klhdc8a	kelch domain containing 8A	Anterior	Klhdc8a (+89)
chr1	132694053	132694486	Intron (ENSMUST00000094569.10/ENSMUSG00000026442.14, intron 1 of 29)	1	132569249	132707326	138078	2	ENSMUSG00000026442.14	ENSMUST00000043189.13	13057	269116	Nfasc	neurofascin	Anterior	Cntn2 (-151330), Nfasc (+47527)
chr1	132758542	132759707	Distal Intergenic	1	132599835	132741797	141963	2	ENSMUSG00000026442.14	ENSMUST00000188307.1	-17327	269116	Nfasc	neurofascin	Anterior	Lrrn2 (-121148), Nfasc (-17328)
chr1	133039528	133039801	Distal Intergenic	1	133045667	133067229	21563	1	ENSMUSG00000026447.16	ENSMUST00000153707.7	-6003	240752	Pik3c2b	phosphoinositide-3-kinase, class 2, beta polypeptide	Anterior	Mdm4 (-14317), Pik3c2b (-6347)
chr1	133452495	133452830	Distal Intergenic	1	133382303	133424377	42075	2	ENSMUSG00000070643.11	ENSMUST00000153799.7	-28285	20668	Sox13	SRY (sex determining region Y)-box 13	Hindbrain	Sox13 (-59393), Snrpe (+157628)
chr1	133854773	133856063	Distal Intergenic	1	133835189	133838372	3184	1	ENSMUSG00000100830.1	ENSMUST00000190927.1	20229	102633688	Gm28441	predicted gene 28441	Anterior	Atp2b4 (-54377), Optc (+51754)
chr1	134837198	134837410	Promoter (1-2kb)	1	134834063	134835820	1758	2	ENSMUSG00000073557.11	ENSMUST00000146639.1	-1484	329251	Ppp1r12b	protein phosphatase 1, regulatory (inhibitor) subunit 12B	Anterior	Ppp1r12b (+118547), Syt2 (+128004)
chr1	135515451	135516126	Intron (ENSMUST00000040599.14/ENSMUSG00000009418.15, intron 3 of 29)	1	135458680	135510451	51772	2	ENSMUSG00000009418.15	ENSMUST00000190130.1	-5337	215690	Nav1	neuron navigator 1	Anterior	Ipo9 (-85290), Gm4793 (-68984)
chr1	135540284	135540627	Intron (ENSMUST00000040599.14/ENSMUSG00000009418.15, intron 1 of 29)	1	135523088	135525338	2251	2	ENSMUSG00000104524.1	ENSMUST00000192904.1	-15117	NA	NA	NA	Anterior	Ipo9 (-109957), Gm4793 (-44317)
chr1	135554902	135555565	Intron (ENSMUST00000040599.14/ENSMUSG00000009418.15, intron 1 of 29)	1	135584773	135599948	15176	1	ENSMUSG00000054412.5	ENSMUST00000067468.5	-29540	NA	NA	NA	Anterior	Ipo9 (-124735), Gm4793 (-29539)
chr1	136142068	136142683	Intron (ENSMUST00000075164.10/ENSMUSG00000041642.18, intron 1 of 34)	1	136131454	136149993	18540	1	ENSMUSG00000041642.18	ENSMUST00000122892.1	10921	16565	Kif21b	kinesin family member 21B	Anterior	Kif21b (+10987), Mroh3 (+64721)
chr1	136776336	136776825	Distal Intergenic	1	136789182	136789520	339	2	ENSMUSG00000104360.1	ENSMUST00000193486.1	12940	NA	NA	NA	Spinal cord	Zfp281 (+151680), Nr5a2 (+183846)
chr1	137194759	137195796	Distal Intergenic	1	137215544	137215647	104	2	ENSMUSG00000077207.1	ENSMUST00000104019.1	20370	NA	NA	NA	Hindbrain	A130050O07Rik (-732892), Nr5a2 (-234851)
chr1	137322930	137323526	Promoter (2-3kb)	1	137325434	137325842	409	2	ENSMUSG00000102738.1	ENSMUST00000191810.1	2614	NA	NA	NA	Hindbrain	A130050O07Rik (-604942), Nr5a2 (-362801)
chr1	137374606	137375176	Distal Intergenic	1	137367151	137367247	97	2	ENSMUSG00000088164.1	ENSMUST00000157539.1	-7644	NA	NA	NA	Hindbrain	A130050O07Rik (-553279), Nr5a2 (-414464)
chr1	137635744	137637262	Distal Intergenic	1	137734318	137734433	116	1	ENSMUSG00000088715.1	ENSMUST00000158090.1	-97815	NA	NA	NA	Hindbrain	Nr5a2 (-676076), A130050O07Rik (-291667)
chr1	137838315	137839479	Distal Intergenic	1	137811849	137812143	295	1	ENSMUSG00000104112.1	ENSMUST00000191658.1	27048	NA	NA	NA	Spinal cord	Nr5a2 (-878470), A130050O07Rik (-89273)
chr1	137952680	137953348	Exon (ENSMUST00000194483.1/ENSMUSG00000103427.1, exon 1 of 1)	1	137949422	137954643	5222	1	ENSMUSG00000103427.1	ENSMUST00000194483.1	3592	NA	NA	NA	Spinal cord	A130050O07Rik (+24844), Ptprc (+222291)
chr1	138022650	138023386	Distal Intergenic	1	137987657	137987776	120	2	ENSMUSG00000088564.1	ENSMUST00000157939.1	-35242	NA	NA	NA	Spinal cord	A130050O07Rik (+94848), Ptprc (+152287)
chr1	138158145	138158571	Intron (ENSMUST00000182283.7/ENSMUSG00000026395.16, intron 2 of 29)	1	138161820	138167683	5864	2	ENSMUSG00000104291.1	ENSMUST00000194467.1	9325	NA	NA	NA	Hindbrain	Ptprc (+16947), A130050O07Rik (+230188)
chr1	138559372	138560007	Intron (ENSMUST00000186017.6/ENSMUSG00000026393.10, intron 2 of 9)	1	138552305	138554708	2404	2	ENSMUSG00000102651.1	ENSMUST00000194804.1	-4981	NA	NA	NA	Hindbrain	Nek7 (+60006), Atp6v1g3 (+285952)
chr1	138571263	138572360	Promoter (<=1kb)	1	138567697	138571356	3660	2	ENSMUSG00000102448.1	ENSMUST00000191656.1	-455	NA	NA	NA	Anterior	Nek7 (+47884), Atp6v1g3 (+298074)
chr1	138718488	138718929	Distal Intergenic	1	138689524	138689845	322	2	ENSMUSG00000103152.1	ENSMUST00000194108.1	-28863	NA	NA	NA	Hindbrain	Nek7 (-99013), Lhx9 (+123720)
chr1	138767372	138768561	Distal Intergenic	1	138831714	138833659	1946	2	ENSMUSG00000019230.14	ENSMUST00000192425.1	65693	16876	Lhx9	LIM homeobox protein 9	Hindbrain	Nek7 (-148271), Lhx9 (+74462)
chr1	138992340	138993193	Promoter (<=1kb)	1	138991514	138992069	556	2	ENSMUSG00000085361.2	ENSMUST00000140747.2	-697	NA	NA	NA	Hindbrain	Dennd1b (+29058), Crb1 (+384274)
chr1	140032592	140033557	Distal Intergenic	1	140038433	140049029	10597	2	ENSMUSG00000103691.1	ENSMUST00000195133.1	15955	NA	NA	NA	Hindbrain	Gm4788 (-251836), Cfh (+150336)
chr1	143838686	143839224	Distal Intergenic	1	143794717	143806941	12225	1	ENSMUSG00000018189.12	ENSMUST00000185539.1	44238	56207	Uchl5	ubiquitin carboxyl-terminal esterase L5	Hindbrain	Uchl5 (+61677), Rgs2 (+165206)
chr1	143919895	143920654	Distal Intergenic	1	144001883	144004032	2150	2	ENSMUSG00000026360.9	ENSMUST00000153527.2	83758	19735	Rgs2	regulator of G-protein signaling 2	Hindbrain	Rgs2 (+83886), Uchl5 (+142997)
chr1	145054400	145054790	Distal Intergenic	1	144979484	144979585	102	2	ENSMUSG00000096352.1	ENSMUST00000177687.1	-75010	NA	NA	NA	Hindbrain	Rgs18 (-279160)
chr1	145569830	145570501	Distal Intergenic	1	145323394	145326691	3298	2	ENSMUSG00000103055.1	ENSMUST00000194549.1	-243474	NA	NA	NA	Hindbrain	Fam5c (-925463), Rgs18 (-794731)
chr1	148699699	148700833	Distal Intergenic	1	148650345	148651134	790	2	ENSMUSG00000101735.1	ENSMUST00000187360.1	-49132	NA	NA	NA	Hindbrain	NONE
chr1	149031737	149032322	Distal Intergenic	1	149037584	149039596	2013	1	ENSMUSG00000100917.1	ENSMUST00000185777.1	-5555	NA	NA	NA	Anterior	Pla2g4a (+929260)
chr1	150587421	150588108	Intron (ENSMUST00000074783.11/ENSMUSG00000066842.18, intron 98 of 106)	1	150563684	150583212	19529	2	ENSMUSG00000066842.18	ENSMUST00000177036.1	-4552	545370	Hmcn1	hemicentin 1	Hindbrain	Prg4 (-122167), Hmcn1 (+405286)
chr1	150994424	150995028	Promoter (1-2kb)	1	150873748	150993435	119688	2	ENSMUSG00000066842.18	ENSMUST00000155715.1	-1291	545370	Hmcn1	hemicentin 1	Spinal cord	Hmcn1 (-1675)
chr1	151038519	151038911	Distal Intergenic	1	151062004	151062110	107	2	ENSMUSG00000096851.1	ENSMUST00000180118.1	23395	NA	NA	NA	Hindbrain	Ivns1abp (-305783), Hmcn1 (-45664)
chr1	151062485	151062930	Promoter (<=1kb)	1	151062004	151062110	107	2	ENSMUSG00000096851.1	ENSMUST00000180118.1	-597	NA	NA	NA	Spinal cord	Ivns1abp (-281790), Hmcn1 (-69657)
chr1	151096171	151096405	Distal Intergenic	1	151107915	151108860	946	1	ENSMUSG00000100595.1	ENSMUST00000191430.1	-11627	NA	NA	NA	Anterior	Ivns1abp (-248210), Hmcn1 (-103237)
chr1	151144164	151145105	Distal Intergenic	1	151138034	151142345	4312	1	ENSMUSG00000102095.1	ENSMUST00000188305.1	6600	NA	NA	NA	Spinal cord	Ivns1abp (-199863), Hmcn1 (-151584)
chr1	151167208	151168386	Distal Intergenic	1	151138034	151142345	4312	1	ENSMUSG00000102095.1	ENSMUST00000188305.1	29763	NA	NA	NA	Hindbrain	Ivns1abp (-176701), Hmcn1 (-174746)
chr1	151338966	151339583	Downstream (<1kb)	1	151339604	151344082	4479	2	ENSMUSG00000100954.4	ENSMUST00000185848.1	4808	NA	NA	NA	Hindbrain	Hmcn1 (-346224), Ivns1abp (-5223)
chr1	151810689	151811235	Intron (ENSMUST00000188145.6/ENSMUSG00000043019.12, intron 18 of 20)	1	151854823	151854955	133	2	ENSMUSG00000084557.1	ENSMUST00000122608.1	43993	NA	NA	NA	Anterior	Edem3 (+55588), 1700025G04Rik (+279358)
chr1	152030630	152031196	Intron (ENSMUST00000187603.6/ENSMUSG00000032666.16, intron 1 of 6)	1	151893237	152055292	162056	2	ENSMUSG00000032666.16	ENSMUST00000121533.2	24379	69399	1700025G04Rik	RIKEN cDNA 1700025G04 gene	Anterior	1700025G04Rik (+59407), Edem3 (+275539)
chr1	152089600	152091541	Promoter (<=1kb)	1	151884524	152090125	205602	2	ENSMUSG00000032666.16	ENSMUST00000044581.13	-445	69399	1700025G04Rik	RIKEN cDNA 1700025G04 gene	Hindbrain	1700025G04Rik (-251)
chr1	152165081	152166015	Distal Intergenic	1	152128585	152129389	805	1	ENSMUSG00000102090.1	ENSMUST00000165944.2	36963	NA	NA	NA	Anterior	1700025G04Rik (-75228), Tsen15 (+221134)
chr1	152455385	152455569	Intron (ENSMUST00000127586.7/ENSMUSG00000032649.14, intron 1 of 13)	1	152407074	152407525	452	2	ENSMUSG00000080878.1	ENSMUST00000121610.1	-47952	NA	NA	NA	Anterior	Colgalt2 (+55647), Rgl1 (+169740)
chr1	152787911	152788344	Distal Intergenic	1	152800194	152836991	36798	1	ENSMUSG00000026480.12	ENSMUST00000186568.6	-12067	17970	Ncf2	neutrophil cytosolic factor 2	Spinal cord	Ncf2 (-19762), Arpc5 (+21586)
chr1	152788423	152788565	Distal Intergenic	1	152800194	152836991	36798	1	ENSMUSG00000026480.12	ENSMUST00000186568.6	-11700	17970	Ncf2	neutrophil cytosolic factor 2	Anterior	Ncf2 (-19396), Arpc5 (+21952)
chr1	153039961	153040731	Intron (ENSMUST00000186368.6/ENSMUSG00000042751.14, intron 1 of 11)	1	153033374	153074252	40879	1	ENSMUSG00000042751.14	ENSMUST00000187569.1	6972	226518	Nmnat2	nicotinamide nucleotide adenylyltransferase 2	Hindbrain	Nmnat2 (+85245), Lamc2 (+146101)
chr1	153202027	153202728	Distal Intergenic	1	153157309	153186447	29139	2	ENSMUSG00000026479.13	ENSMUST00000188831.1	-15930	16782	Lamc2	laminin, gamma 2	Anterior	Lamc2 (-15931), Lamc1 (+130408)
chr1	153997282	153998101	Distal Intergenic	1	154003396	154006217	2822	2	ENSMUSG00000101903.1	ENSMUST00000188927.1	8526	NA	NA	NA	Spinal cord	Zfp648 (-203495), A930039A15Rik (+92391)
chr1	154500472	154500937	Intron (ENSMUST00000187541.6/ENSMUSG00000004110.15, intron 7 of 46)	1	154469052	154476696	7645	2	ENSMUSG00000004110.15	ENSMUST00000188384.1	-24008	12290	Cacna1e	calcium channel, voltage-dependent, R type, alpha 1E subunit	Anterior	Cacna1e (+225215), Zfp648 (+299518)
chr1	154651293	154651789	Intron (ENSMUST00000187541.6/ENSMUSG00000004110.15, intron 3 of 46)	1	154392519	154725920	333402	2	ENSMUSG00000004110.15	ENSMUST00000004214.14	74379	12290	Cacna1e	calcium channel, voltage-dependent, R type, alpha 1E subunit	Hindbrain	Cacna1e (+74379), Zfp648 (+450354)
chr1	155463452	155464020	Distal Intergenic	1	155282668	155417415	134748	2	ENSMUSG00000026469.14	ENSMUST00000111774.1	-46321	19775	Xpr1	xenotropic and polytropic retrovirus receptor 1	Hindbrain	Acbd6 (-94393), Xpr1 (-46427)
chr1	155527556	155527914	Promoter (<=1kb)	1	155525012	155527143	2132	2	ENSMUSG00000073535.5	ENSMUST00000194133.1	-592	433367	Gm5532	predicted gene 5532	Hindbrain	Xpr1 (-110426), Acbd6 (-30394)
chr1	155530757	155531132	Distal Intergenic	1	155525012	155527143	2132	2	ENSMUSG00000073535.5	ENSMUST00000194133.1	-3801	433367	Gm5532	predicted gene 5532	Hindbrain	Xpr1 (-113636), Acbd6 (-27184)
chr1	155704269	155704664	Intron (ENSMUST00000027740.13/ENSMUSG00000026468.14, intron 5 of 5)	1	155686991	155688371	1381	1	ENSMUSG00000033701.13	ENSMUST00000192730.1	17475	72482	Acbd6	acyl-Coenzyme A binding domain containing 6	Anterior	Lhx4 (+37653), Acbd6 (+146338)
chr1	156613855	156614807	Promoter (1-2kb)	1	156615923	156629993	14071	1	ENSMUSG00000026596.13	ENSMUST00000190749.1	-1592	11352	Abl2	v-abl Abelson murine leukemia viral oncogene 2 (arg, Abelson-related gene)	Spinal cord	Abl2 (+55282), Tor3a (+60025)
chr1	157022634	157023181	Intron (ENSMUST00000190681.1/ENSMUSG00000101768.1, intron 2 of 2)	1	157043547	157045849	2303	1	ENSMUSG00000103325.1	ENSMUST00000193527.1	-20640	NA	NA	NA	Spinal cord	Ralgps2 (-83282), Tex35 (+85737)
chr1	157047883	157049155	Intron (ENSMUST00000190681.1/ENSMUSG00000101768.1, intron 1 of 2)	1	157043547	157045849	2303	1	ENSMUSG00000103325.1	ENSMUST00000193527.1	4972	NA	NA	NA	Hindbrain	Ralgps2 (-108893), Tex35 (+60126)
chr1	157447213	157447505	Distal Intergenic	1	157458577	157488628	30052	1	ENSMUSG00000033488.11	ENSMUST00000193791.5	-11218	226527	BC026585	cDNA sequence BC026585	Anterior	Rasal2 (-34764), BC026585 (-11221)
chr1	157452933	157453890	Distal Intergenic	1	157458577	157488628	30052	1	ENSMUSG00000033488.11	ENSMUST00000193791.5	-5166	226527	BC026585	cDNA sequence BC026585	Hindbrain	Rasal2 (-40817), BC026585 (-5168)
chr1	157458216	157459865	Promoter (<=1kb)	1	157458580	157489060	30481	1	ENSMUSG00000033488.11	ENSMUST00000119891.6	460	226527	BC026585	cDNA sequence BC026585	Hindbrain	BC026585 (+461)
chr1	157512827	157513059	Promoter (1-2kb)	1	157497931	157511721	13791	2	ENSMUSG00000087093.2	ENSMUST00000135147.2	-1222	NA	NA	NA	Anterior	Sec16b (+6215), Fam5b (+843317)
chr1	157887143	157887835	Distal Intergenic	1	157940385	158141318	200934	1	ENSMUSG00000102789.1	ENSMUST00000192097.1	-52896	NA	NA	NA	Hindbrain	Sec16b (+380761), Fam5b (+468771)
chr1	157937902	157938757	Promoter (2-3kb)	1	157940385	158141318	200934	1	ENSMUSG00000102789.1	ENSMUST00000192097.1	-2056	NA	NA	NA	Hindbrain	Fam5b (+417930), Sec16b (+431602)
chr1	158229455	158230501	Distal Intergenic	1	158295704	158296464	761	2	ENSMUSG00000004031.13	ENSMUST00000194578.1	66486	240843	Brinp2	bone morphogenic protein/retinoic acid inducible neural-specific 2	Hindbrain	Fam5b (+126282), Sec16b (+723250)
chr1	158551756	158552508	Promoter (<=1kb)	1	158548864	158551966	3103	2	ENSMUSG00000102618.1	ENSMUST00000195288.1	-166	NA	NA	NA	Anterior	Astn1 (+189828), Pappa2 (+406235)
chr1	158790280	158791720	Intron (ENSMUST00000159861.8/ENSMUSG00000073530.11, intron 13 of 21)	1	158765085	158814469	49385	2	ENSMUSG00000073530.11	ENSMUST00000161589.2	23469	23850	Pappa2	pappalysin 2	Hindbrain	Pappa2 (+167367), Astn1 (+428696)
chr1	159880798	159881338	Intron (ENSMUST00000192069.5/ENSMUSG00000015829.13, intron 9 of 22)	1	159850397	159863649	13253	1	ENSMUSG00000015829.13	ENSMUST00000192457.1	30671	21960	Tnr	tenascin R	Hindbrain	4930523C07Rik (-163316), Tnr (+143558)
chr1	160459163	160459631	Intron (ENSMUST00000028049.12/ENSMUSG00000026721.15, intron 14 of 20)	1	160441600	160453773	12174	2	ENSMUSG00000026721.15	ENSMUST00000194696.1	-5624	29809	Rabgap1l	RAB GTPase activating protein 1-like	Anterior	Cacybp (-246505), Rabgap1l (+333541)
chr1	160610299	160610556	Promoter (2-3kb)	1	160608955	160612450	3496	2	ENSMUSG00000103432.1	ENSMUST00000193946.1	2023	NA	NA	NA	Anterior	Cacybp (-397536), Rabgap1l (+182510)
chr1	162197002	162197428	Intron (ENSMUST00000159763.7/ENSMUSG00000040265.16, intron 3 of 8)	1	162217623	162225548	7926	1	ENSMUSG00000078190.6	ENSMUST00000178978.1	-20408	474332	Dnm3os	dynamin 3, opposite strand	Hindbrain	Gm10176 (-280465), 4930558K02Rik (-217579)
chr1	162208881	162210308	Intron (ENSMUST00000159763.7/ENSMUSG00000040265.16, intron 3 of 8)	1	162217623	162225548	7926	1	ENSMUSG00000078190.6	ENSMUST00000178978.1	-8029	474332	Dnm3os	dynamin 3, opposite strand	Hindbrain	Gm10176 (-268085), 4930558K02Rik (-229959)
chr1	162531751	162532782	3' UTR	1	162535842	162544362	8521	2	ENSMUSG00000026694.19	ENSMUST00000176220.2	12096	71449	Mettl13	methyltransferase like 13	Spinal cord	Dnm3 (-54233), Mettl13 (+16284)
chr1	163617747	163618647	Distal Intergenic	1	163623793	163624678	886	1	ENSMUSG00000102117.1	ENSMUST00000191040.1	-5596	NA	NA	NA	Hindbrain	Gorab (-214556), Mettl11b (+107035)
chr1	163670306	163671447	Distal Intergenic	1	163623793	163624678	886	1	ENSMUSG00000102117.1	ENSMUST00000191040.1	47083	NA	NA	NA	Spinal cord	Gorab (-267236), Mettl11b (+54355)
chr1	164392182	164392688	Intron (ENSMUST00000193808.5/ENSMUSG00000026575.15, intron 13 of 15)	1	164373269	164437292	64024	1	ENSMUSG00000026575.15	ENSMUST00000192710.1	19166	171567	Nme7	NME/NM23 family member 7	Anterior	Atp1b1 (+65920), Nme7 (+79556)
chr1	164526275	164526947	Distal Intergenic	1	164503309	164514882	11574	1	ENSMUSG00000097281.2	ENSMUST00000181831.2	23302	102635083	Gm26685	predicted gene, 26685	Spinal cord	Dpt (-270121), Atp1b1 (-68256)
chr1	164993934	164994597	Distal Intergenic	1	165024345	165024456	112	1	ENSMUSG00000080561.1	ENSMUST00000116911.1	-30080	NA	NA	NA	Hindbrain	Xcl1 (-58739), Tbx19 (+166507)
chr1	165017899	165018364	Distal Intergenic	1	165024345	165024456	112	1	ENSMUSG00000080561.1	ENSMUST00000116911.1	-6214	NA	NA	NA	Hindbrain	Xcl1 (-82605), Tbx19 (+142641)
chr1	165085876	165086668	Intron (ENSMUST00000195635.1/ENSMUSG00000102408.1, intron 1 of 4)	1	165066617	165091928	25312	2	ENSMUSG00000102408.1	ENSMUST00000195635.1	5656	75857	4930568G15Rik	RIKEN cDNA 4930568G15 gene	Spinal cord	Xcl1 (-150745), Tbx19 (+74501)
chr1	166023796	166024610	Intron (ENSMUST00000181378.2/ENSMUSG00000097196.2, intron 1 of 1)	1	166043339	166043691	353	2	ENSMUSG00000102890.1	ENSMUST00000195801.1	19488	NA	NA	NA	Anterior	Pou2f1 (-21525), Dusp27 (+103695)
chr1	166053518	166053676	Distal Intergenic	1	166043339	166043691	353	2	ENSMUSG00000102890.1	ENSMUST00000195801.1	-9906	NA	NA	NA	Spinal cord	Pou2f1 (-50919), Dusp27 (+74301)
chr1	166900229	166900967	Distal Intergenic	1	166945597	166946358	762	2	ENSMUSG00000086925.1	ENSMUST00000145247.1	45760	NA	NA	NA	Hindbrain	Fmo9 (-218753), Fam78b (-100819)
chr1	167011424	167011607	Intron (ENSMUST00000165874.7/ENSMUSG00000060568.14, intron 1 of 2)	1	167001589	167091009	89421	1	ENSMUSG00000060568.14	ENSMUST00000128373.1	9926	226610	Fam78b	family with sequence similarity 78, member B	Anterior	Fam78b (+10099), Uck2 (+212403)
chr1	167013299	167014053	Intron (ENSMUST00000165874.7/ENSMUSG00000060568.14, intron 1 of 2)	1	167001589	167091009	89421	1	ENSMUSG00000060568.14	ENSMUST00000128373.1	12087	226610	Fam78b	family with sequence similarity 78, member B	Anterior	Fam78b (+12259), Uck2 (+210243)
chr1	167788730	167789539	Intron (ENSMUST00000111377.7/ENSMUSG00000026686.14, intron 3 of 8)	1	167689557	167848741	159185	1	ENSMUSG00000026686.14	ENSMUST00000028003.8	99577	110648	Lmx1a	LIM homeobox transcription factor 1 alpha	Spinal cord	Lmx1a (+99577), Pbx1 (+642762)
chr1	167854670	167855076	Distal Intergenic	1	168004139	168122465	118327	1	ENSMUSG00000093538.2	ENSMUST00000177351.2	-149266	NA	NA	NA	Hindbrain	Lmx1a (+165315), Pbx1 (+577024)
chr1	168286741	168287136	Intron (ENSMUST00000188912.6/ENSMUSG00000052534.15, intron 2 of 7)	1	168335980	168337671	1692	2	ENSMUSG00000103780.1	ENSMUST00000192272.1	50733	NA	NA	NA	Hindbrain	Pbx1 (+144958), Lmx1a (+597381)
chr1	168319656	168320131	Intron (ENSMUST00000188912.6/ENSMUSG00000052534.15, intron 2 of 7)	1	168335980	168337671	1692	2	ENSMUSG00000103780.1	ENSMUST00000192272.1	17778	NA	NA	NA	Spinal cord	Pbx1 (+112003), Lmx1a (+630336)
chr1	168347991	168348695	Promoter (2-3kb)	1	168348534	168350808	2275	2	ENSMUSG00000102594.1	ENSMUST00000193594.1	2465	NA	NA	NA	Anterior	Pbx1 (+83554), Lmx1a (+658785)
chr1	168410586	168410825	Intron (ENSMUST00000188912.6/ENSMUSG00000052534.15, intron 2 of 7)	1	168158732	168431504	272773	2	ENSMUSG00000052534.15	ENSMUST00000064438.10	20799	18514	Pbx1	pre B cell leukemia homeobox 1	Spinal cord	Pbx1 (+21191), Lmx1a (+721148)
chr1	168807258	168807734	Distal Intergenic	1	168675272	168675882	611	2	ENSMUSG00000103463.1	ENSMUST00000194611.1	-131614	NA	NA	NA	Hindbrain	Pbx1 (-375599), Nuf2 (+723968)
chr1	169601778	169602515	Distal Intergenic	1	169595784	169596939	1156	2	ENSMUSG00000103267.1	ENSMUST00000195643.1	-5207	NA	NA	NA	Hindbrain	Nuf2 (-70683), Rgs5 (-53354)
chr1	169692209	169693317	3' UTR	1	169655522	169683946	28425	1	ENSMUSG00000026678.10	ENSMUST00000152809.2	37241	19737	Rgs5	regulator of G-protein signaling 5	Spinal cord	Rgs5 (+37262), Rgs4 (+54879)
chr1	169916698	169916994	Distal Intergenic	1	169928648	169934653	6006	1	ENSMUSG00000070532.5	ENSMUST00000094348.3	-11802	78465	Ccdc190	coiled-coil domain containing 190	Anterior	Rgs4 (-169204), 1700084C01Rik (-11802)
chr1	169958749	169959882	Intron (ENSMUST00000027989.12/ENSMUSG00000026675.12, intron 7 of 8)	1	169952876	169965723	12848	2	ENSMUSG00000026675.12	ENSMUST00000133563.7	6408	15490	Hsd17b7	hydroxysteroid (17-beta) dehydrogenase 7	Spinal cord	Hsd17b7 (+9925), 1700084C01Rik (+30668)
chr1	170124696	170125032	Distal Intergenic	1	170035774	170110762	74989	2	ENSMUSG00000026674.9	ENSMUST00000195867.5	-14102	18214	Ddr2	discoidin domain receptor family, member 2	Hindbrain	Ddr2 (-35920), Uap1 (+50082)
chr1	170366939	170367605	Intron (ENSMUST00000160456.7/ENSMUSG00000038473.14, intron 4 of 9)	1	170302668	170327654	24987	2	ENSMUSG00000038473.14	ENSMUST00000161221.7	-39618	70729	Nos1ap	nitric oxide synthase 1 (neuronal) adaptor protein	Hindbrain	1700015E13Rik (+58469), Nos1ap (+222589)
chr1	171435314	171435983	Promoter (1-2kb)	1	171423185	171437318	14134	2	ENSMUSG00000097045.1	ENSMUST00000181499.1	1670	102638632	Gm26641	predicted gene, 26641	Spinal cord	F11r (-1886)
chr1	172057636	172057833	Promoter (<=1kb)	1	172052292	172057573	5282	2	ENSMUSG00000051251.3	ENSMUST00000059794.3	-161	18071	Nhlh1	nescient helix loop helix 1	Anterior	Nhlh1 (-162)
chr1	172095080	172095595	Promoter (<=1kb)	1	172095251	172101514	6264	1	ENSMUSG00000026553.17	ENSMUST00000150298.1	86	12847	Copa	coatomer protein complex subunit alpha	Hindbrain	Pex19 (-31417), Ncstn (-12543)
chr1	172319976	172320478	Promoter (1-2kb)	1	172318781	172319553	773	1	ENSMUSG00000038034.15	ENSMUST00000150598.1	1446	140559	Igsf8	immunoglobulin superfamily, member 8	Spinal cord	Igsf8 (+7860), Kcnj9 (+9036)
chr1	172406123	172406592	Distal Intergenic	1	172388234	172390989	2756	2	ENSMUSG00000102278.1	ENSMUST00000193540.1	-15368	NA	NA	NA	Spinal cord	Slamf9 (-69000), Pigm (+29827)
chr1	172486233	172486605	Intron (ENSMUST00000127052.7/ENSMUSG00000037995.15, intron 3 of 3)	1	172482314	172498878	16565	1	ENSMUSG00000037995.15	ENSMUST00000111235.7	4105	93842	Igsf9	immunoglobulin superfamily, member 9	Spinal cord	Tagln2 (-13628), Igsf9 (+4105)
chr1	172534677	172534968	Promoter (2-3kb)	1	172537617	172540566	2950	1	ENSMUSG00000026546.16	ENSMUST00000160303.1	-2795	71870	Cfap45	cilia and flagella associated protein 45	Anterior	Vsig8 (-21115), Ccdc19 (+13779)
chr1	172616659	172618115	Distal Intergenic	1	172597999	172602551	4553	2	ENSMUSG00000070504.9	ENSMUST00000193431.1	-14836	677296	Fcrl6	Fc receptor-like 6	Spinal cord	Fcrl6 (-14836), Dusp23 (+15587)
chr1	172697593	172698066	Promoter (<=1kb)	1	172698055	172699962	1908	1	ENSMUSG00000037942.5	ENSMUST00000038495.4	-226	12944	Crp	C-reactive protein, pentraxin-related	Hindbrain	Crp (-226)
chr1	174954090	174954925	Distal Intergenic	1	174833785	174921819	88035	2	ENSMUSG00000050069.3	ENSMUST00000055294.3	-32688	23893	Grem2	gremlin 2, DAN family BMP antagonist	Hindbrain	Grem2 (-32689), Rgs7 (+536622)
chr1	176474254	176475448	Intron (ENSMUST00000194241.1/ENSMUSG00000104021.1, intron 2 of 3)	1	176430111	176527273	97163	2	ENSMUSG00000104021.1	ENSMUST00000194241.1	52422	102640488	Gm36536	predicted gene, 36536	Spinal cord	Pld5 (-199553), Cep170 (+332273)
chr1	176627194	176628049	Distal Intergenic	1	176641897	176642558	662	2	ENSMUSG00000103471.1	ENSMUST00000193453.1	14937	NA	NA	NA	Hindbrain	Pld5 (-352324), Cep170 (+179502)
chr1	176879333	176881094	Promoter (<=1kb)	1	176879834	176879913	80	1	ENSMUSG00000093132.1	ENSMUST00000175391.1	379	NA	NA	NA	Hindbrain	Sdccag8 (+65554), Akt3 (+377989)
chr1	177175419	177175849	Intron (ENSMUST00000019843.14/ENSMUSG00000019699.16, intron 1 of 12)	1	177168098	177170862	2765	2	ENSMUSG00000103646.1	ENSMUST00000195379.1	-4772	NA	NA	NA	Anterior	Akt3 (+82569), Sdccag8 (+360974)
chr1	177375453	177375849	Distal Intergenic	1	177428338	177429084	747	2	ENSMUSG00000097892.2	ENSMUST00000193187.1	53433	NA	NA	NA	Hindbrain	Akt3 (-117448), Zbtb18 (-69010)
chr1	177517304	177519168	Distal Intergenic	1	177467378	177476267	8890	1	ENSMUSG00000103043.1	ENSMUST00000193447.1	50858	NA	NA	NA	Hindbrain	1700016C15Rik (-211578), Zbtb18 (+73575)
chr1	177561562	177562743	Distal Intergenic	1	177589021	177594522	5502	2	ENSMUSG00000102885.1	ENSMUST00000194583.1	32370	NA	NA	NA	Hindbrain	1700016C15Rik (-167661), Zbtb18 (+117492)
chr1	177605457	177606108	Distal Intergenic	1	177589021	177594522	5502	2	ENSMUSG00000102885.1	ENSMUST00000194583.1	-11260	NA	NA	NA	Hindbrain	1700016C15Rik (-124031), Zbtb18 (+161122)
chr1	177612531	177613179	Distal Intergenic	1	177589021	177594522	5502	2	ENSMUSG00000102885.1	ENSMUST00000194583.1	-18333	NA	NA	NA	Anterior	1700016C15Rik (-116959), Zbtb18 (+168194)
chr1	178677241	178677540	Intron (ENSMUST00000193931.1/ENSMUSG00000026494.12, intron 2 of 3)	1	178636905	178637071	167	1	ENSMUSG00000064967.1	ENSMUST00000083033.1	40485	NA	NA	NA	Spinal cord	Kif26b (+148266), Smyd3 (+840643)
chr1	179106380	179107139	Intron (ENSMUST00000128302.7/ENSMUSG00000055067.15, intron 5 of 11)	1	178957250	178989345	32096	2	ENSMUSG00000055067.15	ENSMUST00000129393.1	-117414	69726	Smyd3	SET and MYND domain containing 3	Hindbrain	Smyd3 (+411274), Kif26b (+577635)
chr1	179144076	179144516	Intron (ENSMUST00000128302.7/ENSMUSG00000055067.15, intron 5 of 11)	1	178955046	179248840	293795	2	ENSMUSG00000055067.15	ENSMUST00000068437.12	104544	69726	Smyd3	SET and MYND domain containing 3	Spinal cord	Smyd3 (+373738), Kif26b (+615171)
chr1	179473934	179474334	Intron (ENSMUST00000128302.7/ENSMUSG00000055067.15, intron 1 of 11)	1	179508307	179518005	9699	2	ENSMUSG00000055067.15	ENSMUST00000194237.1	43871	69726	Smyd3	SET and MYND domain containing 3	Spinal cord	Smyd3 (+43900), Kif26b (+945009)
chr1	179513936	179514373	Intron (ENSMUST00000128302.7/ENSMUSG00000055067.15, intron 1 of 11)	1	179508307	179518005	9699	2	ENSMUSG00000055067.15	ENSMUST00000194237.1	3851	69726	Smyd3	SET and MYND domain containing 3	Anterior	Smyd3 (+3879), Kif26b (+985030)
chr1	179722907	179723866	Intron (ENSMUST00000131716.3/ENSMUSG00000087236.3, intron 7 of 22)	1	179695659	179745200	49542	2	ENSMUSG00000087236.3	ENSMUST00000211943.2	21814	383592	Gm1305	predicted gene 1305	Spinal cord	Gm1305 (+21798), Sccpdh (+55177)
chr1	179863260	179863774	Distal Intergenic	1	179744894	179803680	58787	2	ENSMUSG00000026491.13	ENSMUST00000027768.13	-59837	226747	Ahctf1	AT hook containing transcription factor 1	Anterior	Cdc42bpa (-97068), Ahctf1 (-59837)
chr1	180312673	180313401	Distal Intergenic	1	180327174	180328184	1011	2	ENSMUSG00000055676.4	ENSMUST00000192714.1	15147	NA	NA	NA	Hindbrain	Psen2 (-59899), Itpkb (-17448)
chr1	182268202	182268949	Distal Intergenic	1	182279004	182282224	3221	2	ENSMUSG00000038633.5	ENSMUST00000133052.1	13649	13244	Degs1	delta(4)-desaturase, sphingolipid 1	Hindbrain	Vmn1r1 (-110257), Degs1 (+14228)
chr1	182465144	182465782	Downstream (1-2kb)	1	182470214	182479807	9594	2	ENSMUSG00000026509.15	ENSMUST00000194940.5	14344	12334	Capn2	calpain 2	Spinal cord	Capn2 (+52032), Trp53bp2 (+56291)
chr1	182573964	182574812	Intron (ENSMUST00000168514.6/ENSMUSG00000038599.14, intron 2 of 9)	1	182565038	182632240	67203	1	ENSMUSG00000038599.14	ENSMUST00000192671.1	9350	170725	Capn8	calpain 8	Anterior	Capn8 (+9381), 4922505E12Rik (+174792)
chr1	182620216	182620776	Intron (ENSMUST00000048941.13/ENSMUSG00000038599.14, intron 14 of 20)	1	182565038	182632240	67203	1	ENSMUSG00000038599.14	ENSMUST00000192671.1	55458	170725	Capn8	calpain 8	Anterior	Capn8 (+55489), 4922505E12Rik (+128684)
chr1	183147198	183147882	Promoter (<=1kb)	1	183096193	183147531	51339	2	ENSMUSG00000030768.12	ENSMUST00000192915.1	-9	68897	Disp1	dispatched RND transporter family member 1	Anterior	Disp1 (+73989), Tlr5 (+192752)
chr1	183150508	183150754	Intron (ENSMUST00000003035.11/ENSMUSG00000030768.12, intron 3 of 9)	1	183096193	183147531	51339	2	ENSMUSG00000030768.12	ENSMUST00000192915.1	-3100	68897	Disp1	dispatched RND transporter family member 1	Anterior	Disp1 (+70898), Tlr5 (+195843)
chr1	183229170	183229688	Distal Intergenic	1	183135458	183221522	86065	2	ENSMUSG00000030768.12	ENSMUST00000194033.1	-7907	68897	Disp1	dispatched RND transporter family member 1	Anterior	Disp1 (-7900), Brox (+67579)
chr1	184125054	184125965	Distal Intergenic	1	184034381	184075636	41256	1	ENSMUSG00000039384.8	ENSMUST00000048655.7	91128	63953	Dusp10	dual specificity phosphatase 10	Hindbrain	Dusp10 (+91129), Hlx (+607109)
chr1	184743704	184743904	Distal Intergenic	1	184736977	184739520	2544	1	ENSMUSG00000102158.1	ENSMUST00000192139.1	6827	NA	NA	NA	Anterior	Hlx (-11185), Marc1 (+67509)
chr1	184755159	184756326	Distal Intergenic	1	184736977	184739520	2544	1	ENSMUSG00000102158.1	ENSMUST00000192139.1	18765	NA	NA	NA	Hindbrain	Hlx (-23124), Marc1 (+55570)
chr1	185200902	185201474	Promoter (2-3kb)	1	185204117	185284185	80069	1	ENSMUSG00000039318.12	ENSMUST00000194740.5	-2929	98732	Rab3gap2	RAB3 GTPase activating protein subunit 2	Hindbrain	Rab3gap2 (-2980)
chr1	185331986	185332751	Promoter (<=1kb)	1	185332207	185346704	14498	1	ENSMUSG00000026617.16	ENSMUST00000137757.1	161	23827	Bpnt1	bisphosphate 3'-nucleotidase 1	Anterior	Iars2 (-2973), Bpnt1 (+220)
chr1	185818642	185819927	Distal Intergenic	1	185878084	185878885	802	2	ENSMUSG00000102546.1	ENSMUST00000194568.1	59601	NA	NA	NA	Spinal cord	Lyplal1 (+298025), Slc30a10 (+364437)
chr1	185846683	185847256	Distal Intergenic	1	185878084	185878885	802	2	ENSMUSG00000102546.1	ENSMUST00000194568.1	31916	NA	NA	NA	Spinal cord	Lyplal1 (+270340), Slc30a10 (+392122)
chr1	185968541	185969525	Distal Intergenic	1	185878084	185878885	802	2	ENSMUSG00000102546.1	ENSMUST00000194568.1	-90148	NA	NA	NA	Hindbrain	Lyplal1 (+148277), Slc30a10 (+514185)
chr1	187076306	187077652	Intron (ENSMUST00000183819.7/ENSMUSG00000026611.17, intron 9 of 10)	1	187073011	187073335	325	2	ENSMUSG00000089831.1	ENSMUST00000160330.1	-3644	NA	NA	NA	Hindbrain	D1Pas1 (+109563), Spata17 (+138467)
chr1	187277381	187277923	Intron (ENSMUST00000160481.7/ENSMUSG00000039210.16, intron 5 of 10)	1	187236457	187240357	3901	1	ENSMUSG00000104394.2	ENSMUST00000193542.2	41195	NA	NA	NA	Spinal cord	Esrrg (-720175), Gpatch2 (+62141)
chr1	187964774	187965467	Intron (ENSMUST00000127489.7/ENSMUSG00000026610.13, intron 3 of 3)	1	187997827	188214885	217059	1	ENSMUSG00000026610.13	ENSMUST00000027906.12	-32707	26381	Esrrg	estrogen-related receptor gamma	Spinal cord	Esrrg (-32706), Gpatch2 (+749610)
chr1	188085703	188086314	Intron (ENSMUST00000110939.7/ENSMUSG00000026610.13, intron 4 of 7)	1	188160707	188163143	2437	1	ENSMUSG00000103732.1	ENSMUST00000194286.1	-74699	NA	NA	NA	Anterior	Ush2a (-177025), Esrrg (+88182)
chr1	188260182	188261067	Promoter (1-2kb)	1	188262023	188357520	95498	1	ENSMUSG00000026609.15	ENSMUST00000142189.7	-1399	22283	Ush2a	usherin	Hindbrain	Ush2a (-2409)
chr1	188422085	188423032	Intron (ENSMUST00000124358.1/ENSMUSG00000026609.15, intron 14 of 19)	1	188537807	188678687	140881	1	ENSMUSG00000026609.15	ENSMUST00000142159.1	-115249	22283	Ush2a	usherin	Hindbrain	Ush2a (+159525), Kctd3 (+585281)
chr1	188833699	188834665	Intron (ENSMUST00000060479.13/ENSMUSG00000026609.15, intron 54 of 70)	1	188760476	188760579	104	1	ENSMUSG00000084550.1	ENSMUST00000122601.1	73706	NA	NA	NA	Hindbrain	Kctd3 (+173658), Ush2a (+571148)
chr1	189105108	189105939	Distal Intergenic	1	189078159	189079704	1546	2	ENSMUSG00000104464.1	ENSMUST00000192327.1	-25819	NA	NA	NA	Spinal cord	Kctd3 (-97684), Kcnk2 (+237829)
chr1	189990172	189991128	Distal Intergenic	1	189880492	189922363	41872	2	ENSMUSG00000026603.13	ENSMUST00000027897.7	-68287	226830	Smyd2	SET and MYND domain containing 2	Spinal cord	Smyd2 (-68287), Prox1 (+180030)
chr1	190129583	190129911	Intron (ENSMUST00000175916.7/ENSMUSG00000010175.13, intron 4 of 4)	1	190168670	190169633	964	1	ENSMUSG00000099404.1	ENSMUST00000189880.1	-38923	NA	NA	NA	Anterior	Smyd2 (-207384), Prox1 (+40933)
chr1	190148521	190149800	Intron (ENSMUST00000175916.7/ENSMUSG00000010175.13, intron 3 of 4)	1	190168670	190169633	964	1	ENSMUSG00000099404.1	ENSMUST00000189880.1	-19510	NA	NA	NA	Hindbrain	Smyd2 (-226798), Prox1 (+21519)
chr1	190190345	190191011	Intron (ENSMUST00000110279.3/ENSMUSG00000079045.3, intron 1 of 1)	1	190118035	190170714	52680	2	ENSMUSG00000010175.13	ENSMUST00000175916.7	-19964	19130	Prox1	prospero homeobox 1	Hindbrain	Prox1 (-19998), Rps6kc1 (+721092)
chr1	190353890	190354312	Distal Intergenic	1	190403645	190417145	13501	1	ENSMUSG00000103644.1	ENSMUST00000193966.1	-49544	433390	Gm29678	predicted gene, 29678	Hindbrain	Prox1 (-183421), Rps6kc1 (+557669)
chr1	190375237	190375901	Distal Intergenic	1	190403645	190417145	13501	1	ENSMUSG00000103644.1	ENSMUST00000193966.1	-28076	433390	Gm29678	predicted gene, 29678	Anterior	Prox1 (-204889), Rps6kc1 (+536201)
chr1	191461558	191462454	Intron (ENSMUST00000192778.1/ENSMUSG00000103114.1, intron 2 of 5)	1	191436340	191465048	28709	2	ENSMUSG00000103114.1	ENSMUST00000192778.1	3042	NA	NA	NA	Spinal cord	Ppp2r5a (-64965), Dtl (+113528)
chr1	191628812	191629779	Distal Intergenic	1	191597647	191598270	624	1	ENSMUSG00000102970.1	ENSMUST00000194205.1	31648	NA	NA	NA	Spinal cord	Lpgat1 (-89093), Ints7 (+53533)
chr1	191748400	191749068	Intron (ENSMUST00000110855.7/ENSMUSG00000026623.16, intron 2 of 7)	1	191762200	191762303	104	2	ENSMUSG00000095504.1	ENSMUST00000180108.1	13569	NA	NA	NA	Spinal cord	Nek2 (-72710), Lpgat1 (+30345)
chr1	191839425	191839652	Distal Intergenic	1	191827148	191829988	2841	1	ENSMUSG00000026622.15	ENSMUST00000136733.1	12390	18005	Nek2	NIMA (never in mitosis gene a)-related expressed kinase 2	Hindbrain	Slc30a1 (-67228), Nek2 (+18095)
chr1	192672840	192673438	Intron (ENSMUST00000128619.7/ENSMUSG00000037375.16, intron 8 of 11)	1	192654960	192687706	32747	2	ENSMUSG00000037375.16	ENSMUST00000123721.1	14567	226861	Hhat	hedgehog acyltransferase	Hindbrain	Hhat (+98074), Kcnh1 (+482355)
chr1	192755302	192756297	Intron (ENSMUST00000128619.7/ENSMUSG00000037375.16, intron 2 of 11)	1	192745571	192745686	116	1	ENSMUSG00000094131.1	ENSMUST00000082947.1	10228	NA	NA	NA	Hindbrain	Hhat (+15413), Kcnh1 (+565016)
chr1	192947700	192948112	Intron (ENSMUST00000195354.5/ENSMUSG00000016200.14, intron 4 of 7)	1	192998286	192998574	289	2	ENSMUSG00000089158.1	ENSMUST00000158533.1	50668	NA	NA	NA	Anterior	Sertad4 (-92154), Syt14 (+87792)
chr1	193361043	193361676	Promoter (1-2kb)	1	193348761	193359778	11018	2	ENSMUSG00000016179.11	ENSMUST00000163202.1	-1581	215303	Camk1g	calcium/calmodulin-dependent protein kinase I gamma	Hindbrain	Camk1g (+8937), Lamb3 (+59403)
chr1	193369909	193370708	Promoter (<=1kb)	1	193346346	193370298	23953	2	ENSMUSG00000016179.11	ENSMUST00000016323.10	-10	215303	Camk1g	calcium/calmodulin-dependent protein kinase I gamma	Anterior	Camk1g (-12)
chr1	193550439	193552102	Distal Intergenic	1	193507238	193510174	2937	2	ENSMUSG00000097850.2	ENSMUST00000180420.2	-41096	NA	NA	NA	Hindbrain	Camk1g (-180974)
chr1	193665226	193666360	Distal Intergenic	1	193507238	193510174	2937	2	ENSMUSG00000097850.2	ENSMUST00000180420.2	-155619	NA	NA	NA	Hindbrain	Plxna2 (-954036), Camk1g (-295496)
chr1	194041518	194042416	Distal Intergenic	1	193867009	193867936	928	1	ENSMUSG00000104182.1	ENSMUST00000194272.1	174958	NA	NA	NA	Hindbrain	Camk1g (-671670), Plxna2 (-577862)
chr1	194160761	194161716	Distal Intergenic	1	194212187	194222759	10573	2	ENSMUSG00000103692.1	ENSMUST00000193395.1	61521	74942	4930503O07Rik	RIKEN cDNA 4930503O07 gene	Hindbrain	Camk1g (-790942), Plxna2 (-458590)
chr1	194218073	194218605	Intron (ENSMUST00000193395.1/ENSMUSG00000103692.1, intron 1 of 2)	1	194212187	194222759	10573	2	ENSMUSG00000103692.1	ENSMUST00000193395.1	4420	74942	4930503O07Rik	RIKEN cDNA 4930503O07 gene	Hindbrain	Camk1g (-848042), Plxna2 (-401490)
chr1	194226444	194227442	Distal Intergenic	1	194212187	194222759	10573	2	ENSMUSG00000103692.1	ENSMUST00000193395.1	-4184	74942	4930503O07Rik	RIKEN cDNA 4930503O07 gene	Hindbrain	Camk1g (-856646), Plxna2 (-392886)
chr10	3858085	3858897	Intron (ENSMUST00000120274.7/ENSMUSG00000040624.17, intron 2 of 16)	10	3869299	3869607	309	2	ENSMUSG00000082123.1	ENSMUST00000117631.1	11116	NA	NA	NA	Anterior	Mthfd1l (-114640), Plekhg1 (+118127)
chr10	4552952	4554080	Intron (ENSMUST00000138112.7/ENSMUSG00000019767.12, intron 9 of 10)	10	4569633	4570223	591	2	ENSMUSG00000112330.1	ENSMUST00000217832.1	16707	NA	NA	NA	Spinal cord	Esr1 (-58473), Ccdc170 (+43644)
chr10	4875153	4875498	Intron (ENSMUST00000149195.7/ENSMUSG00000019768.16, intron 6 of 7)	10	4922970	4997930	74961	1	ENSMUSG00000019768.16	ENSMUST00000127934.7	-47645	13982	Esr1	estrogen receptor 1 (alpha)	Hindbrain	Syne1 (+193737), Esr1 (+263337)
chr10	8037877	8038706	Distal Intergenic	10	8001943	8021292	19350	2	ENSMUSG00000112360.1	ENSMUST00000218165.1	-16999	NA	NA	NA	Anterior	Tab2 (-82062), Ust (+480533)
chr10	8059919	8060141	Distal Intergenic	10	8001943	8021292	19350	2	ENSMUSG00000112360.1	ENSMUST00000218165.1	-38738	NA	NA	NA	Hindbrain	Tab2 (-103800), Ust (+458795)
chr10	8084667	8084885	Distal Intergenic	10	8001943	8021292	19350	2	ENSMUSG00000112360.1	ENSMUST00000218165.1	-63484	NA	NA	NA	Spinal cord	Tab2 (-128546), Ust (+434049)
chr10	8095642	8096838	Distal Intergenic	10	8001943	8021292	19350	2	ENSMUSG00000112360.1	ENSMUST00000218165.1	-74948	NA	NA	NA	Anterior	Tab2 (-140010), Ust (+422585)
chr10	8133414	8134802	Distal Intergenic	10	8176131	8193340	17210	1	ENSMUSG00000112109.1	ENSMUST00000219578.1	-42023	NA	NA	NA	Hindbrain	Tab2 (-177878), Ust (+384717)
chr10	8176203	8176947	Promoter (<=1kb)	10	8176131	8193340	17210	1	ENSMUSG00000112109.1	ENSMUST00000219578.1	444	NA	NA	NA	Hindbrain	Tab2 (-220345), Ust (+342250)
chr10	8762154	8763428	Promoter (<=1kb)	10	8751159	8762474	11316	2	ENSMUSG00000015305.6	ENSMUST00000212553.1	-317	70097	Sash1	SAM and SH3 domain containing 1	Hindbrain	Ust (-243966), Sash1 (+123279)
chr10	8785308	8786198	Intron (ENSMUST00000015449.5/ENSMUSG00000015305.6, intron 6 of 19)	10	8751159	8762474	11316	2	ENSMUSG00000015305.6	ENSMUST00000212553.1	-23279	70097	Sash1	SAM and SH3 domain containing 1	Anterior	Ust (-266928), Sash1 (+100317)
chr10	9557388	9558131	Distal Intergenic	10	9566376	9567605	1230	1	ENSMUSG00000112700.1	ENSMUST00000218493.1	-8617	NA	NA	NA	Anterior	Gm9930 (-22079), Samd5 (+117448)
chr10	9957554	9958588	Distal Intergenic	10	9976627	10151476	174850	1	ENSMUSG00000101621.2	ENSMUST00000186088.1	-18556	NA	NA	NA	Hindbrain	Stxbp5 (-56992), Adgb (+471768)
chr10	11875483	11876037	Distal Intergenic	10	11824413	11841931	17519	2	ENSMUSG00000111995.1	ENSMUST00000217771.1	-33829	NA	NA	NA	Hindbrain	Gm9797 (+266503), Utrn (+985975)
chr10	12467521	12467854	Intron (ENSMUST00000076817.4/ENSMUSG00000019820.11, intron 57 of 73)	10	12420804	12421596	793	2	ENSMUSG00000112816.1	ENSMUST00000220361.1	-46091	NA	NA	NA	Spinal cord	Utrn (+394047), Gm9797 (+858431)
chr10	12552406	12553689	Intron (ENSMUST00000076817.4/ENSMUSG00000019820.11, intron 50 of 73)	10	12382190	12548879	166690	2	ENSMUSG00000019820.11	ENSMUST00000219003.1	-4168	22288	Utrn	utrophin	Spinal cord	Utrn (+308687), Gm9797 (+943791)
chr10	12650605	12651377	Intron (ENSMUST00000076817.4/ENSMUSG00000019820.11, intron 44 of 73)	10	12384188	12614831	230644	2	ENSMUSG00000019820.11	ENSMUST00000217994.1	-36160	22288	Utrn	utrophin	Spinal cord	Utrn (+210744)
chr10	12711661	12712059	Intron (ENSMUST00000076817.4/ENSMUSG00000019820.11, intron 20 of 73)	10	12666423	12688862	22440	2	ENSMUSG00000019820.11	ENSMUST00000219724.1	-22998	22288	Utrn	utrophin	Hindbrain	Utrn (+149875)
chr10	13116936	13118059	Promoter (1-2kb)	10	13116364	13125067	8704	1	ENSMUSG00000019817.18	ENSMUST00000145103.1	1133	22634	Plagl1	pleiomorphic adenoma gene-like 1	Hindbrain	Plagl1 (+26710), Zc2hc1b (+60493)
chr10	13308135	13308863	Intron (ENSMUST00000105545.11/ENSMUSG00000062866.16, intron 1 of 12)	10	13213395	13324289	110895	2	ENSMUSG00000062866.16	ENSMUST00000105543.8	15790	215789	Phactr2	phosphatase and actin regulator 2	Hindbrain	Ltv1 (-115362), Phactr2 (+15661)
chr10	13346335	13347349	Intron (ENSMUST00000105545.11/ENSMUSG00000062866.16, intron 1 of 12)	10	13213395	13324289	110895	2	ENSMUSG00000062866.16	ENSMUST00000105543.8	-22553	215789	Phactr2	phosphatase and actin regulator 2	Spinal cord	Fuca2 (-154159), Phactr2 (-22682)
chr10	13431642	13432422	Intron (ENSMUST00000105545.11/ENSMUSG00000062866.16, intron 1 of 12)	10	13207717	13474412	266696	2	ENSMUSG00000062866.16	ENSMUST00000105545.11	42380	215789	Phactr2	phosphatase and actin regulator 2	Anterior	Phactr2 (-107872), Fuca2 (-68969)
chr10	13570833	13571406	Distal Intergenic	10	13523842	13553142	29301	2	ENSMUSG00000019809.16	ENSMUST00000170376.7	-17977	56535	Pex3	peroxisomal biogenesis factor 3	Hindbrain	Pex3 (-17981), Aig1 (+297837)
chr10	13849202	13849568	Intron (ENSMUST00000162610.7/ENSMUSG00000019806.13, intron 1 of 5)	10	13653588	13844286	190699	2	ENSMUSG00000019806.13	ENSMUST00000162174.7	-5099	66253	Aig1	androgen-induced 1	Anterior	Pex3 (-296246), Aig1 (+19572)
chr10	13858180	13859139	Promoter (2-3kb)	10	13798147	13861326	63180	2	ENSMUSG00000019806.13	ENSMUST00000162798.1	2667	66253	Aig1	androgen-induced 1	Hindbrain	Pex3 (-305521), Aig1 (+10297)
chr10	14004867	14005221	Promoter (2-3kb)	10	13967024	14007405	40382	2	ENSMUSG00000097300.1	ENSMUST00000181888.1	2361	NA	NA	NA	Anterior	Gm10335 (-518018), Hivep2 (+38665)
chr10	15591880	15592792	Distal Intergenic	10	15600227	15780010	179784	1	ENSMUSG00000112089.1	ENSMUST00000219416.1	-7891	NA	NA	NA	Hindbrain	B230364G03Rik (-831616)
chr10	17478650	17479607	Distal Intergenic	10	17514730	17514944	215	1	ENSMUSG00000112296.1	ENSMUST00000219028.1	-35602	NA	NA	NA	Spinal cord	Cited2 (-244099)
chr10	18375214	18375786	Intron (ENSMUST00000207038.1/ENSMUSG00000039835.16, intron 1 of 6)	10	18390322	18524289	133968	1	ENSMUSG00000039835.16	ENSMUST00000159299.7	-14822	215819	Nhsl1	NHS-like 1	Anterior	Ccdc28a (-140504), Nhsl1 (-32175)
chr10	18482443	18483234	Intron (ENSMUST00000207038.1/ENSMUSG00000039835.16, intron 2 of 6)	10	18469981	18533889	63909	1	ENSMUSG00000039835.16	ENSMUST00000100054.3	12857	215819	Nhsl1	NHS-like 1	Hindbrain	Hebp2 (+63237), Nhsl1 (+75164)
chr10	19282954	19283672	Distal Intergenic	10	19290989	19325817	34829	1	ENSMUSG00000110917.1	ENSMUST00000213234.1	-7676	NA	NA	NA	Spinal cord	Tnfaip3 (-267903), Olig3 (-73247)
chr10	19299461	19300648	Intron (ENSMUST00000213234.1/ENSMUSG00000110917.1, intron 3 of 4)	10	19290989	19325817	34829	1	ENSMUSG00000110917.1	ENSMUST00000213234.1	9065	NA	NA	NA	Spinal cord	Tnfaip3 (-284645), Olig3 (-56505)
chr10	19309705	19310536	Intron (ENSMUST00000213234.1/ENSMUSG00000110917.1, intron 3 of 4)	10	19290989	19325817	34829	1	ENSMUSG00000110917.1	ENSMUST00000213234.1	19131	NA	NA	NA	Anterior	Tnfaip3 (-294711), Olig3 (-46439)
chr10	19329045	19330117	Distal Intergenic	10	19356533	19358604	2072	1	ENSMUSG00000045591.6	ENSMUST00000053225.6	-26952	94222	Olig3	oligodendrocyte transcription factor 3	Hindbrain	Tnfaip3 (-314171), Olig3 (-26979)
chr10	19448486	19449537	Distal Intergenic	10	19486715	19507311	20597	1	ENSMUSG00000110902.1	ENSMUST00000214178.1	-37704	102635880	Gm33104	predicted gene, 33104	Anterior	Ifngr1 (-142937), Olig3 (+92452)
chr10	19464291	19464950	Distal Intergenic	10	19486715	19507311	20597	1	ENSMUSG00000110902.1	ENSMUST00000214178.1	-22095	102635880	Gm33104	predicted gene, 33104	Hindbrain	Ifngr1 (-127328), Olig3 (+108061)
chr10	19609265	19609942	Exon (ENSMUST00000020188.12/ENSMUSG00000020009.12, exon 7 of 7)	10	19605919	19609256	3338	1	ENSMUSG00000020009.12	ENSMUST00000168074.1	3684	15979	Ifngr1	interferon gamma receptor 1	Anterior	Il22ra2 (-12394), Ifngr1 (+17655)
chr10	20204884	20205707	Intron (ENSMUST00000020173.15/ENSMUSG00000019996.17, intron 1 of 17)	10	20208490	20208888	399	1	ENSMUSG00000111356.1	ENSMUST00000216127.1	-3195	NA	NA	NA	Hindbrain	Map7 (+56376), 4933406P04Rik (+106998)
chr10	21082402	21083148	Distal Intergenic	10	21069845	21074406	4562	1	ENSMUSG00000019986.17	ENSMUST00000215543.1	12930	52906	Ahi1	Abelson helper integration site 1	Hindbrain	Myb (+78209), Ahi1 (+130228)
chr10	21109740	21110436	Distal Intergenic	10	21100560	21102226	1667	1	ENSMUSG00000111102.1	ENSMUST00000215135.1	9528	NA	NA	NA	Hindbrain	Myb (+50896), Ahi1 (+157541)
chr10	21672791	21673937	Distal Intergenic	10	21686411	21707440	21030	1	ENSMUSG00000056716.10	ENSMUST00000187019.6	-13047	NA	NA	NA	Spinal cord	Gm5420 (-17481), 1700020N01Rik (+80206)
chr10	21680831	21681093	Distal Intergenic	10	21686411	21707440	21030	1	ENSMUSG00000056716.10	ENSMUST00000187019.6	-5449	NA	NA	NA	Anterior	Gm5420 (-9883), 1700020N01Rik (+87804)
chr10	21785205	21785580	Distal Intergenic	10	21743867	21747006	3140	1	ENSMUSG00000099749.1	ENSMUST00000189792.1	41525	NA	NA	NA	Anterior	Sgk1 (-96791), Gm5420 (+94548)
chr10	21834906	21835603	Intron (ENSMUST00000180731.1/ENSMUSG00000097107.1, intron 3 of 4)	10	21830499	21844851	14353	2	ENSMUSG00000097107.1	ENSMUST00000180731.1	9597	NA	NA	NA	Anterior	Sgk1 (-46929), Gm5420 (+144410)
chr10	21887206	21888068	Intron (ENSMUST00000120509.7/ENSMUSG00000019970.15, intron 1 of 13)	10	21882369	21899145	16777	1	ENSMUSG00000019970.15	ENSMUST00000143094.1	5268	20393	Sgk1	serum/glucocorticoid regulated kinase 1	Spinal cord	Sgk1 (+5453), 4930444G20Rik (+180442)
chr10	22842034	22842446	Distal Intergenic	10	22817281	22820174	2894	2	ENSMUSG00000045680.8	ENSMUST00000049930.8	-22066	21412	Tcf21	transcription factor 21	Spinal cord	Tcf21 (-22112), Eya4 (+507655)
chr10	23126539	23126840	Intron (ENSMUST00000092665.11/ENSMUSG00000010461.15, intron 12 of 18)	10	23112594	23115196	2603	2	ENSMUSG00000010461.15	ENSMUST00000218867.1	-11493	14051	Eya4	EYA transcriptional coactivator and phosphatase 4	Hindbrain	Tcf21 (-306562), Eya4 (+223205)
chr10	23799908	23800331	Promoter (2-3kb)	10	23797200	23805911	8712	1	ENSMUSG00000037455.16	ENSMUST00000133289.1	2919	76306	Slc18b1	solute carrier family 18, subfamily B, member 1	Anterior	Vnn3 (-51342), Slc18b1 (+3134)
chr10	24045513	24045979	Promoter (<=1kb)	10	24045592	24046206	615	1	ENSMUSG00000082960.1	ENSMUST00000119318.1	154	NA	NA	NA	Hindbrain	Taar7f (-3736)
chr10	24199144	24199703	Distal Intergenic	10	24223517	24302790	79274	1	ENSMUSG00000020000.7	ENSMUST00000095784.2	-24094	59012	Moxd1	monooxygenase, DBH-like 1	Hindbrain	Moxd1 (-24093), Stx7 (+50107)
chr10	24227922	24228980	Intron (ENSMUST00000095784.2/ENSMUSG00000020000.7, intron 1 of 11)	10	24223545	24231199	7655	1	ENSMUSG00000020000.7	ENSMUST00000154916.1	4906	59012	Moxd1	monooxygenase, DBH-like 1	Hindbrain	Ctgf (-366991), Moxd1 (+4934)
chr10	24258851	24259154	Intron (ENSMUST00000095784.2/ENSMUSG00000020000.7, intron 4 of 11)	10	24223545	24231199	7655	1	ENSMUSG00000020000.7	ENSMUST00000154916.1	35457	59012	Moxd1	monooxygenase, DBH-like 1	Spinal cord	Ctgf (-336439), Moxd1 (+35486)
chr10	24357628	24358146	Distal Intergenic	10	24447490	24452657	5168	1	ENSMUSG00000086148.1	ENSMUST00000134627.1	-89603	NA	NA	NA	Hindbrain	Ctgf (-237555), Moxd1 (+134370)
chr10	24407352	24408151	Distal Intergenic	10	24447490	24452657	5168	1	ENSMUSG00000086148.1	ENSMUST00000134627.1	-39739	NA	NA	NA	Hindbrain	Ctgf (-187690), Moxd1 (+184235)
chr10	24702783	24703028	Intron (ENSMUST00000105520.7/ENSMUSG00000037370.13, intron 1 of 24)	10	24641806	24711991	70186	2	ENSMUSG00000037370.13	ENSMUST00000135846.1	9086	18605	Enpp1	ectonucleotide pyrophosphatase/phosphodiesterase 1	Spinal cord	Enpp1 (+9252), Ctgf (+107464)
chr10	24958567	24959548	Distal Intergenic	10	24927619	24930059	2441	1	ENSMUSG00000112758.1	ENSMUST00000219852.1	31438	NA	NA	NA	Spinal cord	Arg1 (-31588), Akap7 (+340106)
chr10	25061423	25062142	Distal Intergenic	10	25054140	25054224	85	1	ENSMUSG00000093282.1	ENSMUST00000175541.1	7642	NA	NA	NA	Spinal cord	Arg1 (-134313), Akap7 (+237381)
chr10	25111183	25112304	Distal Intergenic	10	25054140	25054224	85	1	ENSMUSG00000093282.1	ENSMUST00000175541.1	57603	NA	NA	NA	Spinal cord	Arg1 (-184274), Akap7 (+187420)
chr10	25908422	25908874	Distal Intergenic	10	25899279	25903916	4638	1	ENSMUSG00000112324.1	ENSMUST00000219283.1	9369	NA	NA	NA	Spinal cord	Smlr1 (-372376), Tmem200a (+170404)
chr10	26158772	26159552	Distal Intergenic	10	26107789	26108421	633	1	ENSMUSG00000112808.1	ENSMUST00000218296.1	51373	NA	NA	NA	Spinal cord	Tmem200a (-80110), Samd3 (-70545)
chr10	29870838	29871912	Distal Intergenic	10	29781411	29781999	589	1	ENSMUSG00000111427.1	ENSMUST00000215034.1	89964	NA	NA	NA	Hindbrain	Gm10275 (-171996), Cenpw (+329165)
chr10	31515922	31516511	Intron (ENSMUST00000081989.7/ENSMUSG00000063760.9, intron 3 of 5)	10	31555920	31557440	1521	2	ENSMUSG00000112338.1	ENSMUST00000219494.1	41224	NA	NA	NA	Spinal cord	Tpd52l1 (-70296), Rnf217 (+92967)
chr10	32284397	32284888	Intron (ENSMUST00000191234.6/ENSMUSG00000069670.8, intron 3 of 6)	10	32279177	32279693	517	2	ENSMUSG00000112409.1	ENSMUST00000219077.1	-4949	NA	NA	NA	Anterior	Rnf217 (-675459), Nkain2 (+125692)
chr10	32488816	32489395	Promoter (2-3kb)	10	32484490	32486999	2510	2	ENSMUSG00000112075.1	ENSMUST00000219777.1	-2106	NA	NA	NA	Hindbrain	Nkain2 (-78771), Nkain2 (+401356)
chr10	32577052	32577489	Intron (ENSMUST00000191234.6/ENSMUSG00000069670.8, intron 1 of 6)	10	32638831	32639486	656	2	ENSMUSG00000112914.1	ENSMUST00000220196.1	62216	NA	NA	NA	Anterior	Nkain2 (-166936), Nkain2 (+313191)
chr10	32879526	32880643	Intron (ENSMUST00000191234.6/ENSMUSG00000069670.8, intron 1 of 6)	10	31693637	32889696	1196060	2	ENSMUSG00000069670.8	ENSMUST00000218645.1	9612	432450	Nkain2	Na+/K+ transporting ATPase interacting 2	Hindbrain	Nkain2 (-469750), Nkain2 (+10377)
chr10	34136291	34136866	Distal Intergenic	10	34126067	34127984	1918	2	ENSMUSG00000046031.7	ENSMUST00000062784.7	-8594	215900	Fam26f	family with sequence similarity 26, member F	Anterior	Fam26f (-8607), Dse (+70972)
chr10	34150460	34151153	Downstream (<1kb)	10	34153842	34155264	1423	2	ENSMUSG00000039497.8	ENSMUST00000216774.1	4458	212898	Dse	dermatan sulfate epimerase	Anterior	Fam26f (-22835), Dse (+56744)
chr10	36534028	36534246	Intron (ENSMUST00000167191.7/ENSMUSG00000044499.11, intron 1 of 4)	10	36507407	36810038	302632	1	ENSMUSG00000044499.11	ENSMUST00000171521.1	26730	319415	Hs3st5	heparan sulfate (glucosamine) 3-O-sulfotransferase 5	Hindbrain	Hdac2 (-440407), Hs3st5 (+27318)
chr10	36729357	36730415	Intron (ENSMUST00000167191.7/ENSMUSG00000044499.11, intron 3 of 4)	10	36775785	36775931	147	2	ENSMUSG00000088423.1	ENSMUST00000157798.1	46045	NA	NA	NA	Hindbrain	Hdac2 (-244658), Hs3st5 (+223067)
chr10	37220178	37220804	Distal Intergenic	10	37263394	37263748	355	2	ENSMUSG00000110799.1	ENSMUST00000217044.1	43257	NA	NA	NA	Spinal cord	5930403N24Rik (+80933)
chr10	37364342	37364773	Intron (ENSMUST00000181602.1/ENSMUSG00000097742.1, intron 2 of 2)	10	37337486	37379652	42167	1	ENSMUSG00000097742.1	ENSMUST00000181602.1	27071	NA	NA	NA	Hindbrain	5930403N24Rik (+225000)
chr10	37616339	37616745	Distal Intergenic	10	37452452	37452680	229	2	ENSMUSG00000111549.1	ENSMUST00000215235.1	-163862	NA	NA	NA	Anterior	5930403N24Rik (+476984)
chr10	37812406	37812898	Distal Intergenic	10	37931680	37931780	101	1	ENSMUSG00000096080.1	ENSMUST00000175235.1	-119028	NA	NA	NA	Spinal cord	5930403N24Rik (+673094)
chr10	38553370	38554412	Distal Intergenic	10	38615375	38615481	107	2	ENSMUSG00000094521.1	ENSMUST00000177920.1	61590	NA	NA	NA	Hindbrain	Rfpl4b (+267888)
chr10	38984343	38984748	Intron (ENSMUST00000159506.1/ENSMUSG00000019846.11, intron 1 of 1)	10	38965672	39054519	88848	1	ENSMUSG00000019846.11	ENSMUST00000159580.1	18873	16775	Lama4	laminin, alpha 4	Anterior	Lama4 (+19031), Fam229b (+149360)
chr10	39379477	39380417	Intron (ENSMUST00000148152.7/ENSMUSG00000019843.14, intron 1 of 4)	10	39369803	39564423	194621	1	ENSMUSG00000019843.14	ENSMUST00000126486.7	10144	14360	Fyn	Fyn proto-oncogene	Anterior	Traf3ip2 (-232987), Fyn (+10149)
chr10	40499720	40500360	Distal Intergenic	10	40548892	40549574	683	1	ENSMUSG00000111251.1	ENSMUST00000214826.1	-48852	NA	NA	NA	Anterior	Slc22a16 (-70296), Cdk19 (+150732)
chr10	40753199	40753342	Intron (ENSMUST00000058747.3/ENSMUSG00000045555.3, intron 4 of 4)	10	40683282	40811083	127802	1	ENSMUSG00000045555.3	ENSMUST00000058747.3	69988	327747	Mettl24	methyltransferase like 24	Anterior	Mettl24 (+69989), Cdc40 (+129872)
chr10	42192893	42193206	Intron (ENSMUST00000105502.7/ENSMUSG00000048756.11, intron 3 of 3)	10	42197554	42258366	60813	2	ENSMUSG00000048756.11	ENSMUST00000177542.1	65317	56484	Foxo3	forkhead box O3	Anterior	Armc2 (-174670), Foxo3 (+83702)
chr10	42941697	42942338	Promoter (2-3kb)	10	42939881	42958721	18841	1	ENSMUSG00000044770.14	ENSMUST00000127675.1	2136	268297	Scml4	sex comb on midleg-like 4 (Drosophila)	Spinal cord	Scml4 (+81648), Sobp (+232512)
chr10	42952093	42952318	Intron (ENSMUST00000063063.13/ENSMUSG00000044770.14, intron 7 of 8)	10	42939881	42958721	18841	1	ENSMUSG00000044770.14	ENSMUST00000127675.1	12324	268297	Scml4	sex comb on midleg-like 4 (Drosophila)	Spinal cord	Scml4 (+91836), Sobp (+222324)
chr10	43073382	43073632	Intron (ENSMUST00000040275.8/ENSMUSG00000038248.8, intron 5 of 6)	10	43035073	43048190	13118	1	ENSMUSG00000111171.1	ENSMUST00000213469.1	38434	NA	NA	NA	Anterior	Sobp (+101023), Scml4 (+213137)
chr10	43439500	43440594	3' UTR	10	43456427	43456501	75	2	ENSMUSG00000094955.2	ENSMUST00000178135.2	16454	NA	NA	NA	Hindbrain	Bend3 (-39093), Pdss2 (+218561)
chr10	43441203	43441754	Intron (ENSMUST00000159139.7/ENSMUSG00000038240.13, intron 7 of 7)	10	43456427	43456501	75	2	ENSMUSG00000094955.2	ENSMUST00000178135.2	15023	NA	NA	NA	Hindbrain	Bend3 (-37661), Pdss2 (+219993)
chr10	43739471	43740007	Downstream (<1kb)	10	43740114	43743087	2974	2	ENSMUSG00000111377.1	ENSMUST00000214129.1	3348	NA	NA	NA	Anterior	F930017D23Rik (+146312), Qrsl1 (+162006)
chr10	44486105	44486626	Intron (ENSMUST00000167340.1/ENSMUSG00000038151.13, intron 1 of 3)	10	44437177	44458748	21572	2	ENSMUSG00000038151.13	ENSMUST00000039174.10	-27617	12142	Prdm1	PR domain containing 1, with ZNF domain	Spinal cord	Prep (-580840), Prdm1 (-27679)
chr10	45137852	45138526	Intron (ENSMUST00000099858.3/ENSMUSG00000019849.11, intron 10 of 14)	10	45178098	45315114	137017	1	ENSMUSG00000019848.14	ENSMUST00000175658.1	-39909	78977	Popdc3	popeye domain containing 3	Anterior	Popdc3 (-151116), Prep (+70983)
chr10	45193423	45194267	Intron (ENSMUST00000175658.1/ENSMUSG00000019848.14, intron 1 of 2)	10	45178098	45315114	137017	1	ENSMUSG00000019848.14	ENSMUST00000175658.1	15747	78977	Popdc3	popeye domain containing 3	Hindbrain	Popdc3 (-95460), Prep (+126639)
chr10	45798896	45800721	Distal Intergenic	10	45807562	45809931	2370	1	ENSMUSG00000110874.1	ENSMUST00000213571.1	-7754	320363	D030045P18Rik	RIKEN cDNA D030045P18 gene	Hindbrain	Hace1 (+221980)
chr10	45806896	45807765	Promoter (<=1kb)	10	45807562	45809931	2370	1	ENSMUSG00000110874.1	ENSMUST00000213571.1	-232	320363	D030045P18Rik	RIKEN cDNA D030045P18 gene	Hindbrain	Hace1 (+229502)
chr10	46045453	46046284	Distal Intergenic	10	45875305	45876086	782	1	ENSMUSG00000110841.1	ENSMUST00000217344.1	170563	NA	NA	NA	Hindbrain	Hace1 (+468040)
chr10	46087789	46088156	Distal Intergenic	10	46228639	46235694	7056	1	ENSMUSG00000111182.1	ENSMUST00000214686.1	-140667	NA	NA	NA	Hindbrain	Hace1 (+510144)
chr10	46215902	46216351	Distal Intergenic	10	46228639	46235694	7056	1	ENSMUSG00000111182.1	ENSMUST00000214686.1	-12513	NA	NA	NA	Anterior	Hace1 (+638298)
chr10	46827354	46827718	Distal Intergenic	10	46838346	46838507	162	2	ENSMUSG00000065718.1	ENSMUST00000083784.1	10971	NA	NA	NA	Hindbrain	NONE
chr10	47991110	47992076	Distal Intergenic	10	47973431	47973696	266	1	ENSMUSG00000111911.1	ENSMUST00000218907.1	18162	NA	NA	NA	Hindbrain	NONE
chr10	49266131	49266863	Intron (ENSMUST00000218823.1/ENSMUSG00000056073.16, intron 12 of 16)	10	49100837	49272805	171969	2	ENSMUSG00000056073.16	ENSMUST00000219509.1	6308	14806	Grik2	glutamate receptor, ionotropic, kainate 2 (beta 2)	Spinal cord	Grik2 (+522269)
chr10	50743618	50743805	Intron (ENSMUST00000035606.9/ENSMUSG00000038774.9, intron 30 of 41)	10	50753841	50767507	13667	1	ENSMUSG00000038774.9	ENSMUST00000219172.1	-10130	77987	Ascc3	activating signal cointegrator 1 complex subunit 3	Hindbrain	Sim1 (-151939), Ascc3 (+151043)
chr10	51010964	51012163	Distal Intergenic	10	50895651	50989152	93502	1	ENSMUSG00000019913.4	ENSMUST00000020071.3	115912	20464	Sim1	single-minded homolog 1 (Drosophila)	Hindbrain	Gp49a (-469068), Sim1 (+115913)
chr10	51257376	51258595	Distal Intergenic	10	51238829	51239628	800	1	ENSMUSG00000111880.1	ENSMUST00000218609.1	19156	NA	NA	NA	Hindbrain	Gp49a (-222646), Sim1 (+362335)
chr10	51961406	51961994	Intron (ENSMUST00000218243.1/ENSMUSG00000112659.1, intron 1 of 2)	10	51863852	51970265	106414	2	ENSMUSG00000112659.1	ENSMUST00000218243.1	8565	NA	NA	NA	Spinal cord	4933411G06Rik (-204506), Vgll2 (-60802)
chr10	52670815	52671973	Distal Intergenic	10	52690533	53111622	421090	1	ENSMUSG00000038602.7	ENSMUST00000105473.2	-19139	215085	Slc35f1	solute carrier family 35, member F1	Hindbrain	Slc35f1 (-19139), Nus1 (+253847)
chr10	54186103	54186641	Distal Intergenic	10	54211734	54212823	1090	1	ENSMUSG00000112013.1	ENSMUST00000220047.1	-25362	NA	NA	NA	Spinal cord	Man1a (-110576)
chr10	54356912	54357868	Distal Intergenic	10	54311225	54311331	107	2	ENSMUSG00000094738.1	ENSMUST00000178683.1	-46059	NA	NA	NA	Spinal cord	Man1a (-281594)
chr10	54789489	54789861	Distal Intergenic	10	54712976	54713037	62	2	ENSMUSG00000088987.1	ENSMUST00000158362.1	-76638	NA	NA	NA	Spinal cord	Man1a (-713879)
chr10	56892689	56893716	Distal Intergenic	10	56909674	56914765	5092	2	ENSMUSG00000112837.1	ENSMUST00000217761.1	21563	NA	NA	NA	Hindbrain	Hsf2 (-593182), Gm9956 (+148069)
chr10	57572046	57573011	Distal Intergenic	10	57601393	57601948	556	1	ENSMUSG00000093406.1	ENSMUST00000177147.1	-28865	NA	NA	NA	Hindbrain	Pkib (-59452), Serinc1 (-39999)
chr10	57828634	57829406	Distal Intergenic	10	57794568	57807470	12903	1	ENSMUSG00000019872.13	ENSMUST00000125076.1	34452	57319	Smpdl3a	sphingomyelin phosphodiesterase, acid-like 3A	Anterior	Smpdl3a (+34646), AW822073 (+396686)
chr10	60304921	60305812	Promoter (<=1kb)	10	60303352	60305649	2298	2	ENSMUSG00000012819.15	ENSMUST00000156501.1	283	22295	Cdh23	cadherin 23 (otocadherin)	Anterior	4632428N05Rik (-41484), Psap (+27739)
chr10	60364621	60365130	Intron (ENSMUST00000020301.13/ENSMUSG00000020101.14, intron 4 of 6)	10	60376866	60380192	3327	2	ENSMUSG00000012819.15	ENSMUST00000124712.1	15317	22295	Cdh23	cadherin 23 (otocadherin)	Spinal cord	4632428N05Rik (+18025), Cdh23 (+331614)
chr10	60557797	60557956	Intron (ENSMUST00000073242.10/ENSMUSG00000012819.15, intron 5 of 66)	10	60628480	60653033	24554	2	ENSMUSG00000012819.15	ENSMUST00000153677.1	95157	22295	Cdh23	cadherin 23 (otocadherin)	Spinal cord	Cdh23 (+138613), 4632428N05Rik (+211026)
chr10	60578484	60578730	Intron (ENSMUST00000073242.10/ENSMUSG00000012819.15, intron 5 of 66)	10	60628480	60653033	24554	2	ENSMUSG00000012819.15	ENSMUST00000153677.1	74426	22295	Cdh23	cadherin 23 (otocadherin)	Hindbrain	Cdh23 (+117883), 4632428N05Rik (+231756)
chr10	60579243	60579788	Intron (ENSMUST00000073242.10/ENSMUSG00000012819.15, intron 5 of 66)	10	60628480	60653033	24554	2	ENSMUSG00000012819.15	ENSMUST00000153677.1	73518	22295	Cdh23	cadherin 23 (otocadherin)	Hindbrain	Cdh23 (+116974), 4632428N05Rik (+232665)
chr10	60826589	60827192	Intron (ENSMUST00000077925.6/ENSMUSG00000020099.8, intron 1 of 16)	10	60764577	60831382	66806	2	ENSMUSG00000020099.8	ENSMUST00000218637.1	4492	107449	Unc5b	unc-5 netrin receptor B	Spinal cord	Slc29a3 (-74109), Unc5b (+4690)
chr10	61199635	61200065	Intron (ENSMUST00000092486.10/ENSMUSG00000059901.12, intron 21 of 21)	10	61175942	61188839	12898	1	ENSMUSG00000020096.20	ENSMUST00000126831.1	23908	65971	Tbata	thymus, brain and testes associated	Anterior	Tbata (+27864), Adamts14 (+73588)
chr10	61389183	61389790	Distal Intergenic	10	61319656	61383530	63875	2	ENSMUSG00000020092.9	ENSMUST00000020289.9	-5956	27355	Pald1	phosphatase domain containing, paladin 1	Anterior	Nodal (-28485), Pald1 (-5964)
chr10	62020089	62020742	Promoter (2-3kb)	10	62023404	62025615	2212	1	ENSMUSG00000112018.1	ENSMUST00000220135.1	-2989	NA	NA	NA	Anterior	Gm5424 (-50599), Col13a1 (-41308)
chr10	62058412	62059308	Distal Intergenic	10	62071123	62072362	1240	1	ENSMUSG00000046687.6	ENSMUST00000053865.6	-12263	432466	Gm5424	argininosuccinate synthase pseudogene	Spinal cord	Col13a1 (-79752), Gm5424 (-12155)
chr10	62149863	62150528	Distal Intergenic	10	62134521	62143920	9400	2	ENSMUSG00000020083.13	ENSMUST00000138450.1	-6275	69894	2010107G23Rik	RIKEN cDNA 2010107G23 gene	Hindbrain	Neurog3 (+17106), Tspan15 (+81022)
chr10	63541528	63542866	Intron (ENSMUST00000105441.7/ENSMUSG00000060843.11, intron 3 of 17)	10	63574506	63585641	11136	1	ENSMUSG00000060843.11	ENSMUST00000133190.1	-32309	216033	Ctnna3	catenin (cadherin associated protein), alpha 3	Spinal cord	Ctnna3 (+84687), Gm10118 (+385237)
chr10	64447174	64448675	Intron (ENSMUST00000105441.7/ENSMUSG00000060843.11, intron 10 of 17)	10	64304637	64304744	108	2	ENSMUSG00000089003.1	ENSMUST00000158378.1	-143180	NA	NA	NA	Hindbrain	Lrrtm3 (-357651)
chr10	64618555	64619110	Intron (ENSMUST00000105441.7/ENSMUSG00000060843.11, intron 12 of 17)	10	64304637	64304744	108	2	ENSMUSG00000089003.1	ENSMUST00000158378.1	-314088	NA	NA	NA	Hindbrain	Lrrtm3 (-528559)
chr10	64636448	64637249	Intron (ENSMUST00000105441.7/ENSMUSG00000060843.11, intron 12 of 17)	10	64304637	64304744	108	2	ENSMUSG00000089003.1	ENSMUST00000158378.1	-332104	NA	NA	NA	Hindbrain	Lrrtm3 (-546575)
chr10	66748794	66749094	Distal Intergenic	10	66740286	66741159	874	2	ENSMUSG00000112159.1	ENSMUST00000219914.1	-7785	NA	NA	NA	Anterior	Reep3 (+348044)
chr10	66928484	66929174	Distal Intergenic	10	66920302	66923599	3298	1	ENSMUSG00000097921.2	ENSMUST00000181018.2	8527	NA	NA	NA	Anterior	Reep3 (+168159)
chr10	67392153	67393064	Intron (ENSMUST00000220398.1/ENSMUSG00000112314.1, intron 3 of 4)	10	67423994	67425251	1258	1	ENSMUSG00000112848.1	ENSMUST00000220168.1	-31386	NA	NA	NA	Spinal cord	Egr2 (-145260), Nrbf2 (-107304)
chr10	67454237	67454563	Distal Intergenic	10	67436090	67443429	7340	2	ENSMUSG00000112726.1	ENSMUST00000219056.1	-10971	NA	NA	NA	Hindbrain	Nrbf2 (-169095), Egr2 (-83469)
chr10	67559929	67560360	Distal Intergenic	10	67569018	67570038	1021	2	ENSMUSG00000112141.1	ENSMUST00000219752.1	9894	NA	NA	NA	Hindbrain	Gm10797 (-11897), Ado (-11190)
chr10	69465656	69465811	Intron (ENSMUST00000218194.1/ENSMUSG00000069601.14, intron 1 of 2)	10	69422683	69423748	1066	2	ENSMUSG00000111899.1	ENSMUST00000218846.1	-41985	NA	NA	NA	Anterior	Cdk1 (-112796), Ank3 (-68038)
chr10	69701367	69701594	Intron (ENSMUST00000218680.1/ENSMUSG00000069601.14, intron 2 of 42)	10	69706296	69710476	4181	1	ENSMUSG00000069601.14	ENSMUST00000182142.1	-4816	11735	Ank3	ankyrin 3, epithelial	Anterior	Ccdc6 (-395640), Ank3 (+167709)
chr10	70419629	70420056	Distal Intergenic	10	70412460	70415581	3122	2	ENSMUSG00000112884.1	ENSMUST00000219437.1	-4261	NA	NA	NA	Anterior	Fam13c (-21083), Slc16a9 (+174743)
chr10	70637530	70638243	Intron (ENSMUST00000162144.1/ENSMUSG00000037747.9, intron 1 of 4)	10	70607598	70626392	18795	2	ENSMUSG00000037747.9	ENSMUST00000160127.1	-11494	70911	Phyhipl	phytanoyl-CoA hydroxylase interacting protein-like	Hindbrain	4930533K18Rik (-230782), Phyhipl (-38596)
chr10	70766584	70766863	Distal Intergenic	10	70714928	70738844	23917	2	ENSMUSG00000112607.1	ENSMUST00000219486.1	-27879	NA	NA	NA	Spinal cord	Phyhipl (-167433), 4930533K18Rik (-101945)
chr10	70828164	70828843	Promoter (2-3kb)	10	70830755	70837863	7109	1	ENSMUSG00000112870.1	ENSMUST00000218006.1	-2252	NA	NA	NA	Anterior	Phyhipl (-229213), 4930533K18Rik (-40165)
chr10	70939386	70940174	Intron (ENSMUST00000143791.7/ENSMUSG00000014329.14, intron 17 of 20)	10	70934502	70948489	13988	2	ENSMUSG00000014329.14	ENSMUST00000144740.1	8709	83675	Bicc1	BicC family RNA binding protein 1	Anterior	4930533K18Rik (+71111), Bicc1 (+219920)
chr10	70948930	70950420	Promoter (1-2kb)	10	70934502	70948489	13988	2	ENSMUSG00000014329.14	ENSMUST00000144740.1	-1186	83675	Bicc1	BicC family RNA binding protein 1	Anterior	4930533K18Rik (+81006), Bicc1 (+210025)
chr10	71384354	71385010	Promoter (2-3kb)	10	71381749	71433180	51432	1	ENSMUSG00000060733.13	ENSMUST00000141984.1	2933	69718	Ipmk	inositol polyphosphate multikinase	Anterior	Ipmk (+36919)
chr10	72288767	72289531	Distal Intergenic	10	72309321	72311156	1836	1	ENSMUSG00000053830.4	ENSMUST00000217785.1	-20172	NA	NA	NA	Hindbrain	Zwint (-365746), Ipmk (+941386)
chr10	73482950	73484541	Intron (ENSMUST00000123398.8/ENSMUSG00000052613.16, intron 1 of 13)	10	73489974	73518390	28417	1	ENSMUSG00000085176.1	ENSMUST00000145790.1	-6229	NA	NA	NA	Hindbrain	Pcdh15 (-338137), Zwint (+828851)
chr10	74514656	74515924	Intron (ENSMUST00000064562.13/ENSMUSG00000052613.16, intron 23 of 30)	10	74584216	74624616	40401	1	ENSMUSG00000052613.16	ENSMUST00000128843.1	-68926	11994	Pcdh15	protocadherin 15	Hindbrain	Gnaz (-451887), Pcdh15 (+693407)
chr10	74607119	74608271	Intron (ENSMUST00000064562.13/ENSMUSG00000052613.16, intron 26 of 30)	10	74630912	74646214	15303	1	ENSMUSG00000052613.16	ENSMUST00000127928.6	-23217	11994	Pcdh15	protocadherin 15	Hindbrain	Gnaz (-359482), Pcdh15 (+785812)
chr10	74882812	74883138	Distal Intergenic	10	74862988	74863416	429	2	ENSMUSG00000072407.4	ENSMUST00000097166.4	-19559	NA	NA	NA	Spinal cord	Gnaz (-84202)
chr10	74995925	74996216	Intron (ENSMUST00000037813.4/ENSMUSG00000040009.6, intron 3 of 3)	10	74990841	75016898	26058	1	ENSMUSG00000040009.6	ENSMUST00000159991.1	5229	14687	Gnaz	guanine nucleotide binding protein, alpha z subunit	Hindbrain	Gnaz (+28894), Rtdr1 (+36515)
chr10	75093291	75093804	Intron (ENSMUST00000164107.2/ENSMUSG00000009681.10, intron 1 of 22)	10	75060592	75184921	124330	1	ENSMUSG00000009681.10	ENSMUST00000164107.2	32955	110279	Bcr	breakpoint cluster region	Hindbrain	Specc1l (-136307), Bcr (+32652)
chr10	75156976	75157355	Exon (ENSMUST00000164107.2/ENSMUSG00000009681.10, exon 11 of 23)	10	75160360	75171548	11189	1	ENSMUSG00000009681.10	ENSMUST00000218591.1	-3195	110279	Bcr	breakpoint cluster region	Anterior	Specc1l (-72689), Bcr (+96270)
chr10	75943857	75944536	Promoter (1-2kb)	10	75943057	75949637	6581	1	ENSMUSG00000000903.3	ENSMUST00000121151.1	1139	22364	Vpreb3	pre-B lymphocyte gene 3	Anterior	Vpreb3 (-4103), Gm867 (-3525)
chr10	77134091	77134726	Promoter (2-3kb)	10	77137100	77137952	853	1	ENSMUSG00000112612.1	ENSMUST00000218871.1	-2692	NA	NA	NA	Anterior	Pofut2 (-124891), Col18a1 (-20704)
chr10	77190659	77191994	Distal Intergenic	10	77052178	77166548	114371	2	ENSMUSG00000001435.15	ENSMUST00000081654.12	-24778	12822	Col18a1	collagen, type XVIII, alpha 1	Hindbrain	Col18a1 (-77622), Pofut2 (-67973)
chr10	77197323	77198488	Distal Intergenic	10	77052178	77166548	114371	2	ENSMUSG00000001435.15	ENSMUST00000081654.12	-31357	12822	Col18a1	collagen, type XVIII, alpha 1	Hindbrain	Col18a1 (-84201), Pofut2 (-61394)
chr10	77353363	77353997	Intron (ENSMUST00000020496.13/ENSMUSG00000020262.15, intron 2 of 10)	10	77325715	77340176	14462	2	ENSMUSG00000020262.15	ENSMUST00000146319.1	-13504	110532	Adarb1	adenosine deaminase, RNA-specific, B1	Anterior	Adarb1 (+64590), Pofut2 (+94380)
chr10	77515259	77516757	Promoter (<=1kb)	10	77486661	77515785	29125	2	ENSMUSG00000032977.9	ENSMUST00000045454.8	-223	108707	Fam207a	family with sequence similarity 207, member A	Anterior	Fam207a (-195)
chr10	78452659	78453088	Intron (ENSMUST00000041616.14/ENSMUSG00000032788.15, intron 2 of 10)	10	78446943	78448246	1304	2	ENSMUSG00000032788.15	ENSMUST00000218245.1	-4627	216134	Pdxk	pyridoxal (pyridoxine, vitamin B6) kinase	Anterior	Pdxk (+12101), Cstb (+27204)
chr10	78471015	78471273	Promoter (<=1kb)	10	78469815	78471256	1442	2	ENSMUSG00000112623.1	ENSMUST00000217736.1	112	NA	NA	NA	Hindbrain	Pdxk (-6169), Gm9978 (+16698)
chr10	79803782	79804144	Promoter (2-3kb)	10	79806018	79807671	1654	1	ENSMUSG00000035863.14	ENSMUST00000217759.1	-2055	18483	Palm	paralemmin	Anterior	9130017N09Rik (-17058), Palm (+10391)
chr10	81365587	81366364	Promoter (<=1kb)	10	81364024	81365816	1793	2	ENSMUSG00000020234.10	ENSMUST00000020456.4	-159	432479	4930404N11Rik	RIKEN cDNA 4930404N11 gene	Anterior	4930404N11Rik (-160)
chr10	83012239	83012770	Intron (ENSMUST00000040110.7/ENSMUSG00000034612.7, intron 1 of 2)	10	83027761	83031695	3935	2	ENSMUSG00000112084.1	ENSMUST00000218071.1	19191	NA	NA	NA	Anterior	Chst11 (+27007), Slc41a2 (+325377)
chr10	83088783	83089203	Intron (ENSMUST00000040110.7/ENSMUSG00000034612.7, intron 1 of 2)	10	83139150	83142038	2889	2	ENSMUSG00000090200.1	ENSMUST00000160997.1	53045	NA	NA	NA	Anterior	Chst11 (+103495), Slc41a2 (+248889)
chr10	83107156	83108083	Intron (ENSMUST00000040110.7/ENSMUSG00000034612.7, intron 2 of 2)	10	83139150	83142038	2889	2	ENSMUSG00000090200.1	ENSMUST00000160997.1	34419	NA	NA	NA	Anterior	Chst11 (+122122), Slc41a2 (+230262)
chr10	83634551	83634820	Promoter (2-3kb)	10	83620827	83637443	16617	2	ENSMUSG00000020263.14	ENSMUST00000133719.2	2758	216190	Appl2	adaptor protein, phosphotyrosine interaction, PH domain and leucine zipper containing 2	Anterior	Appl2 (+14052), A230046K03Rik (+90745)
chr10	83644974	83645384	Intron (ENSMUST00000020500.13/ENSMUSG00000020263.14, intron 1 of 20)	10	83620713	83648603	27891	2	ENSMUSG00000020263.14	ENSMUST00000150685.7	3424	216190	Appl2	adaptor protein, phosphotyrosine interaction, PH domain and leucine zipper containing 2	Anterior	Appl2 (+3559), A230046K03Rik (+101238)
chr10	83931739	83932148	Distal Intergenic	10	83901852	83902128	277	1	ENSMUSG00000112133.1	ENSMUST00000217741.1	30091	NA	NA	NA	Spinal cord	1500009L16Rik (+209079), Nuak1 (+508653)
chr10	83957183	83958019	Distal Intergenic	10	83992728	84004860	12133	2	ENSMUSG00000111699.1	ENSMUST00000215772.1	47259	NA	NA	NA	Anterior	1500009L16Rik (+234736), Nuak1 (+482996)
chr10	84389324	84390061	Promoter (2-3kb)	10	84375296	84392388	17093	2	ENSMUSG00000020032.14	ENSMUST00000129355.1	2696	77976	Nuak1	NUAK family, SNF1-like kinase, 1	Hindbrain	Nuak1 (+50904), 1500009L16Rik (+666828)
chr10	84831313	84831591	Intron (ENSMUST00000060397.12/ENSMUSG00000020037.15, intron 4 of 17)	10	84834746	84906534	71789	1	ENSMUSG00000020037.15	ENSMUST00000166696.8	-3294	71137	Rfx4	regulatory factor X, 4 (influences HLA class II expression)	Anterior	Ric8b (-86164), Rfx4 (+75390)
chr10	84885837	84886958	Intron (ENSMUST00000060397.12/ENSMUSG00000020037.15, intron 15 of 17)	10	84917616	85016447	98832	1	ENSMUSG00000035620.15	ENSMUST00000038523.14	-31219	237422	Ric8b	RIC8 guanine nucleotide exchange factor B	Hindbrain	Ric8b (-31218), Rfx4 (+130336)
chr10	84967639	84968240	Intron (ENSMUST00000038523.14/ENSMUSG00000035620.15, intron 4 of 9)	10	84937393	85016209	78817	1	ENSMUSG00000035620.15	ENSMUST00000217175.1	30546	237422	Ric8b	RIC8 guanine nucleotide exchange factor B	Anterior	Ric8b (+50324), Fhl4 (+134555)
chr10	85375906	85376280	Distal Intergenic	10	85386814	85660292	273479	1	ENSMUSG00000020042.15	ENSMUST00000105307.7	-10721	74007	Btbd11	BTB (POZ) domain containing 11	Hindbrain	Btbd11 (-10721), Gm8394 (+62605)
chr10	85451230	85452171	Intron (ENSMUST00000105307.7/ENSMUSG00000020042.15, intron 1 of 16)	10	85386827	85640594	253768	1	ENSMUSG00000020042.15	ENSMUST00000020231.9	64873	74007	Btbd11	BTB (POZ) domain containing 11	Hindbrain	Pwp1 (-420130), Btbd11 (+64887)
chr10	85479772	85480210	Intron (ENSMUST00000105307.7/ENSMUSG00000020042.15, intron 1 of 16)	10	85386827	85640594	253768	1	ENSMUSG00000020042.15	ENSMUST00000020231.9	93164	74007	Btbd11	BTB (POZ) domain containing 11	Hindbrain	Pwp1 (-391840), Btbd11 (+93177)
chr10	85617096	85617460	Intron (ENSMUST00000105307.7/ENSMUSG00000020042.15, intron 4 of 16)	10	85629515	85641636	12122	1	ENSMUSG00000020042.15	ENSMUST00000145323.1	-12237	74007	Btbd11	BTB (POZ) domain containing 11	Anterior	Pwp1 (-254553), Btbd11 (+230464)
chr10	86135929	86136524	Intron (ENSMUST00000120638.7/ENSMUSG00000059602.14, intron 6 of 13)	10	86125827	86129854	4028	1	ENSMUSG00000087256.1	ENSMUST00000132223.1	10399	NA	NA	NA	Hindbrain	Timp3 (-164145), Fbxo7 (+114255)
chr10	86389711	86390200	Intron (ENSMUST00000120638.7/ENSMUSG00000059602.14, intron 4 of 13)	10	86302854	86343981	41128	1	ENSMUSG00000020044.13	ENSMUST00000132307.1	87101	21859	Timp3	tissue inhibitor of metalloproteinase 3	Hindbrain	Timp3 (+89584), Syn3 (+108900)
chr10	86456841	86457740	Intron (ENSMUST00000120638.7/ENSMUSG00000059602.14, intron 2 of 13)	10	86070502	86491897	421396	2	ENSMUSG00000059602.14	ENSMUST00000145864.7	34607	27204	Syn3	synapsin III	Anterior	Syn3 (+41565), Timp3 (+156919)
chr10	86819583	86820475	Intron (ENSMUST00000218802.1/ENSMUSG00000112743.1, intron 6 of 13)	10	86825103	86834007	8905	1	ENSMUSG00000054027.8	ENSMUST00000218792.1	-5074	103466	Nt5dc3	5'-nucleotidase domain containing 3	Anterior	Nt5dc3 (+41024), Stab2 (+187996)
chr10	87014620	87014823	Intron (ENSMUST00000162837.1/ENSMUSG00000089656.1, intron 1 of 2)	10	86841198	87008025	166828	2	ENSMUSG00000035459.17	ENSMUST00000035288.16	-6696	192188	Stab2	stabilin 2	Spinal cord	1700113H08Rik (-43324), Stab2 (-6697)
chr10	87016113	87016929	Intron (ENSMUST00000162837.1/ENSMUSG00000089656.1, intron 1 of 2)	10	86841198	87008025	166828	2	ENSMUSG00000035459.17	ENSMUST00000035288.16	-8496	192188	Stab2	stabilin 2	Hindbrain	1700113H08Rik (-41525), Stab2 (-8496)
chr10	87077374	87077970	Intron (ENSMUST00000189456.6/ENSMUSG00000047129.11, intron 2 of 4)	10	87058046	87230588	172543	1	ENSMUSG00000047129.11	ENSMUST00000169849.2	19626	76640	1700113H08Rik	RIKEN cDNA 1700113H08 gene	Anterior	Gm10764 (-213061), 1700113H08Rik (+19626)
chr10	87101247	87102277	Intron (ENSMUST00000189456.6/ENSMUSG00000047129.11, intron 2 of 4)	10	87058046	87230588	172543	1	ENSMUSG00000047129.11	ENSMUST00000169849.2	43716	76640	1700113H08Rik	RIKEN cDNA 1700113H08 gene	Hindbrain	Gm10764 (-188971), 1700113H08Rik (+43716)
chr10	87229811	87230847	Promoter (<=1kb)	10	87230760	87239240	8481	1	ENSMUSG00000112213.1	ENSMUST00000219879.1	-431	NA	NA	NA	Hindbrain	Gm10764 (-60404), 1700113H08Rik (+172283)
chr10	87237392	87238128	Intron (ENSMUST00000219879.1/ENSMUSG00000112213.1, intron 2 of 3)	10	87230768	87297555	66788	1	ENSMUSG00000112213.1	ENSMUST00000218226.1	6992	NA	NA	NA	Hindbrain	Gm10764 (-52973), 1700113H08Rik (+179714)
chr10	87239327	87239656	Intron (ENSMUST00000218226.1/ENSMUSG00000112213.1, intron 1 of 2)	10	87230768	87297555	66788	1	ENSMUSG00000112213.1	ENSMUST00000218226.1	8723	NA	NA	NA	Hindbrain	Gm10764 (-51241), 1700113H08Rik (+181446)
chr10	87351327	87352234	Distal Intergenic	10	87364040	87364146	107	2	ENSMUSG00000096692.1	ENSMUST00000179147.1	12366	NA	NA	NA	Hindbrain	Gm10764 (+61048), Ascl1 (+141879)
chr10	87384862	87385172	Distal Intergenic	10	87364040	87364146	107	2	ENSMUSG00000096692.1	ENSMUST00000179147.1	-20871	NA	NA	NA	Hindbrain	Gm10764 (+94284), Ascl1 (+108643)
chr10	87419257	87420485	Distal Intergenic	10	87364040	87364146	107	2	ENSMUSG00000096692.1	ENSMUST00000179147.1	-55725	NA	NA	NA	Hindbrain	Ascl1 (+73789), Gm10764 (+129138)
chr10	87473556	87474051	Distal Intergenic	10	87490819	87493660	2842	2	ENSMUSG00000020052.9	ENSMUST00000020243.9	19857	17172	Ascl1	achaete-scute family bHLH transcription factor 1	Hindbrain	Ascl1 (+19856), Gm10764 (+183071)
chr10	87546235	87546853	Promoter (<=1kb)	10	87546673	87570332	23660	1	ENSMUSG00000020051.17	ENSMUST00000217864.1	-129	18478	Pah	phenylalanine hydroxylase	Hindbrain	Igf1 (-313486), Pah (+24749)
chr10	89481580	89483251	Intron (ENSMUST00000058126.14/ENSMUSG00000047638.15, intron 3 of 8)	10	89454234	89506649	52416	2	ENSMUSG00000047638.15	ENSMUST00000058126.14	24234	20186	Nr1h4	nuclear receptor subfamily 1, group H, member 4	Hindbrain	Gas2l3 (-38449), Nr1h4 (+24242)
chr10	89547712	89548266	Distal Intergenic	10	89555083	89555719	637	2	ENSMUSG00000112272.1	ENSMUST00000220140.1	7730	NA	NA	NA	Hindbrain	Nr1h4 (-41331), Slc17a8 (+73264)
chr10	89609638	89610467	Intron (ENSMUST00000020102.13/ENSMUSG00000019935.16, intron 1 of 11)	10	89576011	89599815	23805	2	ENSMUSG00000019935.16	ENSMUST00000105295.1	-10237	216227	Slc17a8	solute carrier family 17 (sodium-dependent inorganic phosphate cotransporter), member 8	Hindbrain	Nr1h4 (-103395), Slc17a8 (+11200)
chr10	89676681	89676905	Exon (ENSMUST00000174429.1/ENSMUSG00000069539.11, exon 2 of 2)	10	89675644	89686263	10620	2	ENSMUSG00000069539.11	ENSMUST00000174429.1	9470	213326	Scyl2	SCY1-like 2 (S. cerevisiae)	Anterior	Slc17a8 (-55540), Scyl2 (+9492)
chr10	90467096	90467999	Intron (ENSMUST00000183156.7/ENSMUSG00000058589.14, intron 12 of 25)	10	90450910	90451004	95	1	ENSMUSG00000088221.1	ENSMUST00000157596.1	16637	NA	NA	NA	Hindbrain	Anks1b (+594039), Apaf1 (+615222)
chr10	90683282	90684421	Intron (ENSMUST00000183156.7/ENSMUSG00000058589.14, intron 17 of 25)	10	90728960	90736330	7371	1	ENSMUSG00000112153.1	ENSMUST00000218673.1	-45109	NA	NA	NA	Hindbrain	Apaf1 (+398918), Anks1b (+810343)
chr10	91250447	91250908	Downstream (1-2kb)	10	91252145	91259344	7200	2	ENSMUSG00000110847.1	ENSMUST00000215985.1	8667	NA	NA	NA	Spinal cord	Tmpo (-79096)
chr10	91536807	91537839	Distal Intergenic	10	91448221	91448380	160	2	ENSMUSG00000111051.1	ENSMUST00000213414.1	-88943	NA	NA	NA	Spinal cord	Tmpo (-365741)
chr10	92006266	92007034	Distal Intergenic	10	92071043	92071710	668	2	ENSMUSG00000112117.1	ENSMUST00000218255.1	65060	NA	NA	NA	Hindbrain	Tmpo (-835068), Nedd1 (+715770)
chr10	92079231	92079862	Intron (ENSMUST00000218060.1/ENSMUSG00000112117.1, intron 2 of 4)	10	92075491	92075652	162	2	ENSMUSG00000099136.1	ENSMUST00000184822.1	-3894	NA	NA	NA	Hindbrain	Tmpo (-907965), Nedd1 (+642873)
chr10	92081153	92081538	Intron (ENSMUST00000218060.1/ENSMUSG00000112117.1, intron 2 of 4)	10	92075491	92075652	162	2	ENSMUSG00000099136.1	ENSMUST00000184822.1	-5693	NA	NA	NA	Anterior	Tmpo (-909764), Nedd1 (+641074)
chr10	92162157	92163507	Promoter (<=1kb)	10	92162105	92162761	657	2	ENSMUSG00000112117.1	ENSMUST00000218678.1	-71	NA	NA	NA	Hindbrain	Tmpo (-991250), Nedd1 (+559588)
chr10	92246584	92247910	Intron (ENSMUST00000182870.1/ENSMUSG00000098040.1, intron 7 of 8)	10	92258590	92259280	691	1	ENSMUSG00000111776.1	ENSMUST00000215960.1	-11343	NA	NA	NA	Hindbrain	Nedd1 (+475173)
chr10	92296302	92297677	Intron (ENSMUST00000182870.1/ENSMUSG00000098040.1, intron 2 of 8)	10	92258590	92259280	691	1	ENSMUSG00000111776.1	ENSMUST00000215960.1	38399	NA	NA	NA	Hindbrain	Nedd1 (+425430)
chr10	92473341	92473981	Distal Intergenic	10	92484220	92484958	739	1	ENSMUSG00000111604.1	ENSMUST00000216741.1	-10559	NA	NA	NA	Spinal cord	Nedd1 (+248759)
chr10	92556126	92557572	Distal Intergenic	10	92542405	92543670	1266	2	ENSMUSG00000111759.1	ENSMUST00000215776.1	-13179	NA	NA	NA	Hindbrain	Nedd1 (+165571)
chr10	94297213	94297660	Promoter (1-2kb)	10	94293665	94298703	5039	2	ENSMUSG00000053420.6	ENSMUST00000065826.4	1267	215472	Gm4792	predicted gene 4792	Anterior	Tmcc3 (-217420), Ndufa12 (+98433)
chr10	94413611	94414626	Intron (ENSMUST00000147869.1/ENSMUSG00000020023.18, intron 1 of 1)	10	94408891	94410732	1842	1	ENSMUSG00000085409.1	ENSMUST00000155180.1	5227	NA	NA	NA	Spinal cord	Tmcc3 (-100738), Ndufa12 (+215115)
chr10	94621395	94622232	Promoter (1-2kb)	10	94620540	94648657	28118	1	ENSMUSG00000112477.1	ENSMUST00000219287.1	1273	NA	NA	NA	Anterior	Ccdc41 (-66976), Tmcc3 (+106957)
chr10	94953102	94953616	Distal Intergenic	10	94948590	94948893	304	1	ENSMUSG00000089146.1	ENSMUST00000158521.1	4769	NA	NA	NA	Spinal cord	Plxnc1 (-8781), Cradd (+370738)
chr10	95254201	95254721	Intron (ENSMUST00000220279.1/ENSMUSG00000045867.10, intron 1 of 1)	10	95312870	95314853	1984	2	ENSMUSG00000112744.1	ENSMUST00000219461.1	60392	NA	NA	NA	Hindbrain	Plxnc1 (-309883), Cradd (+69636)
chr10	95265990	95266457	Intron (ENSMUST00000220279.1/ENSMUSG00000045867.10, intron 1 of 1)	10	95312870	95314853	1984	2	ENSMUSG00000112744.1	ENSMUST00000219461.1	48630	NA	NA	NA	Hindbrain	Plxnc1 (-321646), Cradd (+57873)
chr10	95829559	95829927	Intron (ENSMUST00000220129.1/ENSMUSG00000112599.1, intron 1 of 1)	10	95823973	95826039	2067	2	ENSMUSG00000110353.1	ENSMUST00000209662.1	-3704	102636491	Gm33543	predicted gene, 33543	Hindbrain	Eea1 (-110920), 4732465J04Rik (+37172)
chr10	96330397	96331784	Intron (ENSMUST00000218518.1/ENSMUSG00000112290.1, intron 1 of 2)	10	96336090	96345824	9735	2	ENSMUSG00000112749.1	ENSMUST00000218388.1	14734	NA	NA	NA	Hindbrain	Gm20091 (+77947), Gm5426 (+194488)
chr10	96524081	96524603	Promoter (<=1kb)	10	96495721	96523982	28262	2	ENSMUSG00000112264.1	ENSMUST00000219016.1	-360	NA	NA	NA	Anterior	Gm20091 (-115304), Btg1 (-92659)
chr10	96646108	96647284	Distal Intergenic	10	96617554	96618668	1115	1	ENSMUSG00000036478.8	ENSMUST00000218953.1	29142	12226	Btg1	B cell translocation gene 1, anti-proliferative	Hindbrain	Dcn (-832804), Btg1 (+29695)
chr10	96755337	96756149	Distal Intergenic	10	96768625	96769828	1204	2	ENSMUSG00000112588.1	ENSMUST00000218614.1	14085	NA	NA	NA	Hindbrain	Dcn (-723757), Btg1 (+138742)
chr10	96825917	96826917	Intron (ENSMUST00000218446.1/ENSMUSG00000111912.1, intron 1 of 1)	10	96801039	96884708	83670	1	ENSMUSG00000111912.1	ENSMUST00000218446.1	25378	NA	NA	NA	Anterior	Dcn (-653083), Btg1 (+209416)
chr10	97093910	97094578	Distal Intergenic	10	97105493	97106584	1092	2	ENSMUSG00000112631.1	ENSMUST00000219874.1	12340	NA	NA	NA	Hindbrain	Dcn (-385256), Btg1 (+477243)
chr10	97243992	97244613	Promoter (2-3kb)	10	97241912	97243208	1297	1	ENSMUSG00000111981.1	ENSMUST00000219755.1	2390	NA	NA	NA	Hindbrain	Dcn (-235197), Btg1 (+627302)
chr10	97409134	97409605	Distal Intergenic	10	97423478	97423562	85	1	ENSMUSG00000105557.1	ENSMUST00000198473.1	-14109	100628616	Mir3966	microRNA 3966	Anterior	Dcn (-70130), Btg1 (+792369)
chr10	97475320	97475680	Distal Intergenic	10	97479609	97518143	38535	1	ENSMUSG00000019929.16	ENSMUST00000105287.10	-4109	13179	Dcn	decorin	Spinal cord	Dcn (-4000)
chr10	98041401	98042373	Distal Intergenic	10	97681414	97967090	285677	2	ENSMUSG00000074776.4	ENSMUST00000220233.1	-74797	NA	NA	NA	Hindbrain	Atp2b1 (-873265), C030005K15Rik (-315132)
chr10	98282451	98283068	Distal Intergenic	10	98301019	98301253	235	1	ENSMUSG00000112457.1	ENSMUST00000220324.1	-18260	NA	NA	NA	Hindbrain	Atp2b1 (-632392), C030005K15Rik (-556005)
chr10	98808563	98809599	Distal Intergenic	10	98914406	98987122	72717	1	ENSMUSG00000019943.10	ENSMUST00000219557.1	-105325	67972	Atp2b1	ATPase, Ca++ transporting, plasma membrane 1	Spinal cord	Atp2b1 (-106071)
chr10	99171999	99173095	Promoter (1-2kb)	10	99171284	99197028	25745	1	ENSMUSG00000019952.15	ENSMUST00000162704.1	1263	382406	Poc1b	POC1 centriolar protein B	Spinal cord	Dusp6 (-90684), Phxr2 (-46226)
chr10	99531677	99532549	Distal Intergenic	10	99537622	99538069	448	2	ENSMUSG00000112180.1	ENSMUST00000218632.1	5956	NA	NA	NA	Anterior	Gad1-ps (+88383), Csl (+227545)
chr10	99908252	99908533	Distal Intergenic	10	99865372	99866020	649	2	ENSMUSG00000112463.1	ENSMUST00000219892.1	-42372	NA	NA	NA	Hindbrain	Csl (-148735), Kitl (-107237)
chr10	99941702	99942313	Distal Intergenic	10	99988621	99989794	1174	1	ENSMUSG00000112299.1	ENSMUST00000219489.1	-46614	NA	NA	NA	Hindbrain	Csl (-182350), Kitl (-73622)
chr10	100021681	100023289	Intron (ENSMUST00000105283.8/ENSMUSG00000019966.18, intron 1 of 9)	10	100015916	100096398	80483	1	ENSMUSG00000019966.18	ENSMUST00000020129.7	6569	17311	Kitl	kit ligand	Anterior	Kitl (+6855), Gm9476 (+284700)
chr10	100122020	100122510	Distal Intergenic	10	100139501	100139610	110	1	ENSMUSG00000096586.1	ENSMUST00000103855.1	-17236	NA	NA	NA	Spinal cord	Kitl (+106635), Gm9476 (+184920)
chr10	100660228	100660697	Distal Intergenic	10	100651630	100651942	313	1	ENSMUSG00000112328.1	ENSMUST00000219685.1	8832	NA	NA	NA	Hindbrain	1700017N19Rik (+68077)
chr10	102056965	102057694	Intron (ENSMUST00000179929.7/ENSMUSG00000019888.16, intron 3 of 8)	10	102158858	102388376	229519	1	ENSMUSG00000019888.16	ENSMUST00000138522.7	-101529	67569	Mgat4c	MGAT4 family, member C	Hindbrain	Mgat4c (+375843), Nts (+433088)
chr10	102074675	102075311	Intron (ENSMUST00000179929.7/ENSMUSG00000019888.16, intron 3 of 8)	10	102158858	102388376	229519	1	ENSMUSG00000019888.16	ENSMUST00000138522.7	-83865	67569	Mgat4c	MGAT4 family, member C	Hindbrain	Mgat4c (+393506), Nts (+415425)
chr10	103726548	103727060	Distal Intergenic	10	103856267	103858332	2066	2	ENSMUSG00000112554.1	ENSMUST00000218181.1	131528	NA	NA	NA	Hindbrain	Gm6763 (-417513), Slc6a15 (+358996)
chr10	103731700	103731877	Distal Intergenic	10	103856267	103858332	2066	2	ENSMUSG00000112554.1	ENSMUST00000218181.1	126544	NA	NA	NA	Hindbrain	Gm6763 (-412528), Slc6a15 (+363981)
chr10	105513269	105514427	Promoter (2-3kb)	10	105514681	105516649	1969	2	ENSMUSG00000112900.1	ENSMUST00000219546.1	2801	NA	NA	NA	Hindbrain	Tmtc2 (+60587)
chr10	105638710	105640242	Distal Intergenic	10	105574559	105583874	9316	1	ENSMUSG00000085282.8	ENSMUST00000145794.2	64917	327812	Gm15663	predicted gene 15663	Hindbrain	Ccdc59 (-201591), Tmtc2 (-65041)
chr10	106609157	106610379	Intron (ENSMUST00000029404.16/ENSMUSG00000053825.15, intron 3 of 31)	10	106555195	106602480	47286	2	ENSMUSG00000112201.1	ENSMUST00000218463.1	-7288	NA	NA	NA	Hindbrain	Ppfia2 (+139458), Acss3 (+513900)
chr10	106874211	106874489	Intron (ENSMUST00000029404.16/ENSMUSG00000053825.15, intron 21 of 31)	10	106893006	106932512	39507	1	ENSMUSG00000053825.15	ENSMUST00000219024.1	-18656	327814	Ppfia2	protein tyrosine phosphatase, receptor type, f polypeptide (PTPRF), interacting protein (liprin), alpha 2	Hindbrain	Acss3 (+249318), Ppfia2 (+404040)
chr10	107341032	107341888	Intron (ENSMUST00000020057.15/ENSMUSG00000019906.15, intron 2 of 5)	10	107272394	107420308	147915	1	ENSMUSG00000019906.15	ENSMUST00000218031.1	69066	108030	Lin7a	lin-7 homolog A (C. elegans)	Hindbrain	Lin7a (+69617), Myf5 (+144674)
chr10	107971499	107972591	Intron (ENSMUST00000219670.1/ENSMUSG00000112910.1, intron 5 of 5)	10	107946645	107977834	31190	1	ENSMUSG00000112910.1	ENSMUST00000219670.1	25400	NA	NA	NA	Hindbrain	Ppp1r12a (-190355), Otogl (-59911)
chr10	108431676	108432219	Intron (ENSMUST00000217857.1/ENSMUSG00000112532.1, intron 1 of 2)	10	108428067	108428160	94	1	ENSMUSG00000093762.1	ENSMUST00000177317.1	3880	NA	NA	NA	Anterior	Pawr (+99759), Syt1 (+579027)
chr10	108700846	108702340	Promoter (1-2kb)	10	108698764	108700160	1397	2	ENSMUSG00000112039.1	ENSMUST00000218023.1	-1433	NA	NA	NA	Hindbrain	Syt1 (+309382), Pawr (+369404)
chr10	108743247	108743557	Intron (ENSMUST00000105276.7/ENSMUSG00000035864.14, intron 4 of 11)	10	108778311	108782873	4563	1	ENSMUSG00000111910.1	ENSMUST00000219164.1	-34909	NA	NA	NA	Hindbrain	Syt1 (+267573), Pawr (+411213)
chr10	110017265	110017420	Intron (ENSMUST00000160159.2/ENSMUSG00000020181.16, intron 3 of 4)	10	109681259	110000219	318961	2	ENSMUSG00000020181.16	ENSMUST00000032719.14	-17123	260315	Nav3	neuron navigator 3	Anterior	E2f7 (-728125), Nav3 (-17124)
chr10	110241841	110242596	Intron (ENSMUST00000160159.2/ENSMUSG00000020181.16, intron 2 of 4)	10	110139739	110140169	431	2	ENSMUSG00000112595.1	ENSMUST00000218767.1	-102049	NA	NA	NA	Hindbrain	E2f7 (-503249), Nav3 (-242000)
chr10	110542347	110543052	Distal Intergenic	10	110596266	110615796	19531	1	ENSMUSG00000112398.1	ENSMUST00000220061.1	-53567	NA	NA	NA	Hindbrain	Nav3 (-542481), E2f7 (-202768)
chr10	111025956	111027051	Distal Intergenic	10	110941782	111010140	68359	2	ENSMUSG00000035798.14	ENSMUST00000217698.1	-16363	320150	Zdhhc17	zinc finger, DHHC domain containing 17	Anterior	Gm5428 (-99347), Zdhhc17 (-16438)
chr10	111099369	111100510	Promoter (2-3kb)	10	111101578	111102871	1294	2	ENSMUSG00000112165.1	ENSMUST00000218334.1	2932	NA	NA	NA	Anterior	Zdhhc17 (-89874), Gm5428 (-25911)
chr10	111523752	111524443	Distal Intergenic	10	111507696	111508165	470	1	ENSMUSG00000020205.8	ENSMUST00000186359.1	16401	21664	Phlda1	pleckstrin homology like domain, family A, member 1	Hindbrain	Krr1 (-448566), Phlda1 (+17812)
chr10	111580875	111581261	Distal Intergenic	10	111586719	111594273	7555	2	ENSMUSG00000097082.1	ENSMUST00000181547.1	13205	71321	4933440J02Rik	RIKEN cDNA 4933440J02 gene	Hindbrain	Krr1 (-391596), Phlda1 (+74782)
chr10	111588181	111588870	Intron (ENSMUST00000181547.1/ENSMUSG00000097082.1, intron 3 of 3)	10	111586719	111594273	7555	2	ENSMUSG00000097082.1	ENSMUST00000181547.1	5748	71321	4933440J02Rik	RIKEN cDNA 4933440J02 gene	Hindbrain	Krr1 (-384138), Phlda1 (+82240)
chr10	111663569	111664112	Distal Intergenic	10	111648378	111649812	1435	2	ENSMUSG00000112357.1	ENSMUST00000217989.1	-14028	NA	NA	NA	Hindbrain	Krr1 (-308823), Phlda1 (+157555)
chr10	111741551	111741810	Intron (ENSMUST00000220039.1/ENSMUSG00000112430.1, intron 3 of 3)	10	111725184	111843048	117865	1	ENSMUSG00000112430.1	ENSMUST00000220039.1	16496	NA	NA	NA	Hindbrain	Krr1 (-230983), Phlda1 (+235395)
chr10	111743121	111744004	Intron (ENSMUST00000220039.1/ENSMUSG00000112430.1, intron 3 of 3)	10	111725184	111843048	117865	1	ENSMUSG00000112430.1	ENSMUST00000220039.1	18378	NA	NA	NA	Hindbrain	Krr1 (-229101), Phlda1 (+237277)
chr10	111799713	111800672	Promoter (<=1kb)	10	111782503	111799853	17351	2	ENSMUSG00000112137.1	ENSMUST00000218600.1	-339	NA	NA	NA	Spinal cord	Krr1 (-172471), Phlda1 (+293907)
chr10	112433062	112433362	Intron (ENSMUST00000219301.1/ENSMUSG00000035681.7, intron 2 of 4)	10	112456256	112465412	9157	1	ENSMUSG00000035681.7	ENSMUST00000219607.1	-23044	268345	Kcnc2	potassium voltage gated channel, Shaw-related subfamily, member 2	Anterior	Kcnc2 (+162089), Atxn7l3b (+495814)
chr10	113652196	113653468	Distal Intergenic	10	113730050	113730302	253	2	ENSMUSG00000112438.1	ENSMUST00000219149.1	77470	NA	NA	NA	Spinal cord	Atxn7l3b (-723806)
chr10	114666167	114666528	Intron (ENSMUST00000061632.7/ENSMUSG00000050663.7, intron 3 of 18)	10	114757747	114785104	27358	1	ENSMUSG00000089934.1	ENSMUST00000161975.1	-91400	NA	NA	NA	Hindbrain	Trhde (+135016)
chr10	115775558	115776869	Distal Intergenic	10	115816832	115833312	16481	1	ENSMUSG00000034127.15	ENSMUST00000217900.1	-40619	216350	Tspan8	tetraspanin 8	Spinal cord	Lgr5 (-188434), Tspan8 (-41070)
chr10	116350530	116350959	Intron (ENSMUST00000218553.1/ENSMUSG00000020154.10, intron 19 of 33)	10	116340583	116340719	137	1	ENSMUSG00000065086.1	ENSMUST00000083152.1	10161	NA	NA	NA	Hindbrain	Ptprb (+49371), Kcnmb4 (+123133)
chr10	116416227	116416688	Promoter (1-2kb)	10	116418052	116421237	3186	1	ENSMUSG00000020164.7	ENSMUST00000134586.1	-1595	67342	Kcnmb4os1	potassium large conductance calcium-activated channel, subfamily M, beta member 4, opposite strand 1	Spinal cord	Kcnmb4 (+57420), Ptprb (+115084)
chr10	116802525	116802931	Exon (ENSMUST00000048229.8/ENSMUSG00000034057.8, exon 15 of 25)	10	116729253	116739760	10508	1	ENSMUSG00000112924.1	ENSMUST00000218193.1	73475	NA	NA	NA	Anterior	Cnot2 (-221228), Myrfl (+94151)
chr10	117094856	117095292	Intron (ENSMUST00000020381.4/ENSMUSG00000020170.4, intron 4 of 9)	10	117051001	117063814	12814	2	ENSMUSG00000034024.8	ENSMUST00000047672.8	-31260	12461	Cct2	chaperonin containing Tcp1, subunit 2 (beta)	Anterior	Cct2 (-31260), Frs2 (+53400)
chr10	117435102	117436586	Distal Intergenic	10	117429618	117430116	499	1	ENSMUSG00000095826.1	ENSMUST00000178437.1	6226	NA	NA	NA	Anterior	Cpm (-193656), Cpsf6 (-58874)
chr10	117519650	117520199	Distal Intergenic	10	117559099	117560423	1325	1	ENSMUSG00000112399.1	ENSMUST00000218563.1	-39175	NA	NA	NA	Hindbrain	Cpsf6 (-142955), Cpm (-109575)
chr10	117934437	117934718	Intron (ENSMUST00000217950.1/ENSMUSG00000112500.1, intron 2 of 3)	10	117925459	117948292	22834	1	ENSMUSG00000112500.1	ENSMUST00000217950.1	9118	NA	NA	NA	Hindbrain	Mdm1 (-207209), Rap1b (-88643)
chr10	117994795	117995219	Distal Intergenic	10	118004938	118005287	350	1	ENSMUSG00000102896.1	ENSMUST00000193027.1	-9931	NA	NA	NA	Hindbrain	Rap1b (-149072), Mdm1 (-146780)
chr10	118110040	118110649	Promoter (2-3kb)	10	118112517	118124094	11578	1	ENSMUSG00000112470.1	ENSMUST00000218667.1	-2173	NA	NA	NA	Spinal cord	Rap1b (-264410), Mdm1 (-31442)
chr10	118146798	118147478	Promoter (<=1kb)	10	118146665	118152267	5603	1	ENSMUSG00000020212.14	ENSMUST00000219605.1	473	17245	Mdm1	transformed mouse 3T3 cell double minute 1	Anterior	Il22 (-57804), Mdm1 (+5351)
chr10	118959508	118959979	Distal Intergenic	10	118920381	118927143	6763	2	ENSMUSG00000112854.1	ENSMUST00000219032.1	-32600	NA	NA	NA	Hindbrain	Dyrk2 (-90841), Cand1 (+280311)
chr10	118961474	118962577	Distal Intergenic	10	118920381	118927143	6763	2	ENSMUSG00000112854.1	ENSMUST00000219032.1	-34882	NA	NA	NA	Hindbrain	Dyrk2 (-93123), Cand1 (+278029)
chr10	119440971	119442050	Promoter (2-3kb)	10	119442679	119443624	946	2	ENSMUSG00000085592.1	ENSMUST00000155184.1	2114	NA	NA	NA	Hindbrain	Grip1 (-378001), Cand1 (-201456)
chr10	119684254	119685047	Intron (ENSMUST00000077871.13/ENSMUSG00000034813.17, intron 1 of 21)	10	119654064	119656395	2332	1	ENSMUSG00000112106.1	ENSMUST00000218068.1	30586	NA	NA	NA	Anterior	Cand1 (-444596), Grip1 (-134861)
chr10	120388390	120388956	Promoter (<=1kb)	10	120389523	120392793	3271	1	ENSMUSG00000090191.1	ENSMUST00000161291.1	-850	320626	9230105E05Rik	RIKEN cDNA 9230105E05 gene	Spinal cord	Hmga2 (+87796), Llph (+161603)
chr10	120420884	120421220	Intron (ENSMUST00000072777.13/ENSMUSG00000056758.14, intron 3 of 4)	10	120447991	120448110	120	2	ENSMUSG00000076448.1	ENSMUST00000103249.1	27058	791076	Mir763	microRNA 763	Spinal cord	Hmga2 (+55417), Llph (+193982)
chr10	120432494	120433657	Intron (ENSMUST00000072777.13/ENSMUSG00000056758.14, intron 3 of 4)	10	120447991	120448110	120	2	ENSMUSG00000076448.1	ENSMUST00000103249.1	15035	791076	Mir763	microRNA 763	Spinal cord	Hmga2 (+43393), Llph (+206006)
chr10	120679403	120680064	Intron (ENSMUST00000219150.1/ENSMUSG00000112716.1, intron 1 of 2)	10	120663252	120667017	3766	2	ENSMUSG00000103213.1	ENSMUST00000194273.1	-12716	NA	NA	NA	Spinal cord	Hmga2 (-203265), 4921513I03Rik (-86040)
chr10	120720735	120721257	Distal Intergenic	10	120731815	120732855	1041	1	ENSMUSG00000103017.1	ENSMUST00000195670.1	-10819	NA	NA	NA	Spinal cord	Hmga2 (-244527), 4921513I03Rik (-44778)
chr10	120763778	120764574	Promoter (1-2kb)	10	120765732	120774481	8750	1	ENSMUSG00000044544.4	ENSMUST00000219219.1	-1556	70874	4921513I03Rik	RIKEN cDNA 4921513I03 gene	Spinal cord	4921513I03Rik (-1598)
chr10	120882528	120883369	Intron (ENSMUST00000092143.11/ENSMUSG00000051236.13, intron 1 of 6)	10	120783894	120871152	87259	2	ENSMUSG00000051236.13	ENSMUST00000130950.1	-11796	320183	Msrb3	methionine sulfoxide reductase B3	Anterior	Msrb3 (+16152), 4921513I03Rik (+117175)
chr10	121095991	121096664	Intron (ENSMUST00000020439.10/ENSMUSG00000020218.11, intron 8 of 9)	10	121083755	121100637	16883	1	ENSMUSG00000020218.11	ENSMUST00000145691.1	12572	24117	Wif1	Wnt inhibitory factor 1	Anterior	Wif1 (+62368), Tbc1d30 (+214861)
chr10	121205778	121206868	Distal Intergenic	10	121199141	121202649	3509	2	ENSMUSG00000112846.1	ENSMUST00000219710.1	-3674	NA	NA	NA	Anterior	Tbc1d30 (+104866), Wif1 (+172363)
chr10	122564002	122564459	Downstream (<1kb)	10	122565023	122569891	4869	2	ENSMUSG00000112095.1	ENSMUST00000219429.1	5661	NA	NA	NA	Spinal cord	Ppm1h (-114551), Avpr1a (+115732)
chr10	122570678	122571587	Promoter (1-2kb)	10	122565023	122569891	4869	2	ENSMUSG00000112095.1	ENSMUST00000219429.1	-1241	NA	NA	NA	Spinal cord	Ppm1h (-107649), Avpr1a (+122634)
chr10	122779345	122779918	Promoter (1-2kb)	10	122777480	122778065	586	2	ENSMUSG00000111957.1	ENSMUST00000218987.1	-1566	NA	NA	NA	Anterior	Ppm1h (+100850), Mon2 (+296873)
chr10	123048589	123049162	Intron (ENSMUST00000073792.10/ENSMUSG00000034602.15, intron 4 of 35)	10	123024768	123033131	8364	2	ENSMUSG00000034602.15	ENSMUST00000219001.1	-15744	67074	Mon2	MON2 homolog, regulator of endosome to Golgi trafficking	Spinal cord	Mon2 (+27629), Ppm1h (+370094)
chr10	125174689	125175559	Distal Intergenic	10	125227487	125308816	81330	2	ENSMUSG00000020102.15	ENSMUST00000105257.3	133692	20503	Slc16a7	solute carrier family 16 (monocarboxylic acid transporters), member 7	Hindbrain	Slc16a7 (+153839)
chr10	125790955	125791519	Distal Intergenic	10	125966168	125967471	1304	1	ENSMUSG00000020105.9	ENSMUST00000218363.1	-174931	320398	Lrig3	leucine-rich repeats and immunoglobulin-like domains 3	Hindbrain	Slc16a7 (-462274), Lrig3 (-174982)
chr10	125921732	125922655	Distal Intergenic	10	125966168	125967471	1304	1	ENSMUSG00000020105.9	ENSMUST00000218363.1	-43975	320398	Lrig3	leucine-rich repeats and immunoglobulin-like domains 3	Spinal cord	Slc16a7 (-593231), Lrig3 (-44025)
chr10	125983188	125983473	Intron (ENSMUST00000217813.1/ENSMUSG00000020105.9, intron 3 of 7)	10	125986722	125994466	7745	1	ENSMUSG00000020105.9	ENSMUST00000218593.1	-3392	320398	Lrig3	leucine-rich repeats and immunoglobulin-like domains 3	Spinal cord	Lrig3 (+17112), Xrcc6bp1 (+918040)
chr10	126002977	126003453	Intron (ENSMUST00000220332.1/ENSMUSG00000020105.9, intron 12 of 12)	10	126011631	126015234	3604	1	ENSMUSG00000020105.9	ENSMUST00000218580.1	-8416	320398	Lrig3	leucine-rich repeats and immunoglobulin-like domains 3	Hindbrain	Lrig3 (+36996), Xrcc6bp1 (+898156)
chr10	126071033	126072040	Distal Intergenic	10	126036827	126036899	73	1	ENSMUSG00000093161.1	ENSMUST00000175420.1	34709	NA	NA	NA	Anterior	Lrig3 (+105318), Xrcc6bp1 (+829834)
chr10	126083212	126083912	Distal Intergenic	10	126036827	126036899	73	1	ENSMUSG00000093161.1	ENSMUST00000175420.1	46735	NA	NA	NA	Spinal cord	Lrig3 (+117343), Xrcc6bp1 (+817809)
chr10	126134050	126134323	Distal Intergenic	10	126185897	126186323	427	2	ENSMUSG00000112632.1	ENSMUST00000218265.1	52137	NA	NA	NA	Anterior	Lrig3 (+167968), Xrcc6bp1 (+767184)
chr10	126607031	126608403	Distal Intergenic	10	126586690	126586804	115	2	ENSMUSG00000112435.1	ENSMUST00000220216.1	-20913	NA	NA	NA	Spinal cord	Xrcc6bp1 (+293654), Lrig3 (+641498)
chr10	126845480	126845907	Distal Intergenic	10	126840375	126840501	127	2	ENSMUSG00000089550.1	ENSMUST00000158925.1	-5192	NA	NA	NA	Anterior	Xrcc6bp1 (+55677), Lrig3 (+879475)
chr10	126918876	126919794	Distal Intergenic	10	126868427	126901355	32929	2	ENSMUSG00000025436.12	ENSMUST00000026504.12	-17980	68876	Atp23	ATP23 metallopeptidase and ATP synthase assembly factor homolog	Spinal cord	Ctdsp2 (-59382), Xrcc6bp1 (-17964)
chr10	127324469	127324897	Promoter (<=1kb)	10	127324323	127329943	5621	1	ENSMUSG00000040345.10	ENSMUST00000218656.1	360	216445	Arhgap9	Rho GTPase activating protein 9	Spinal cord	Arhgap9 (+956)
chr10	127591045	127592018	Intron (ENSMUST00000049149.14/ENSMUSG00000040249.15, intron 11 of 88)	10	127596548	127597870	1323	1	ENSMUSG00000086499.1	ENSMUST00000124182.1	-5017	NA	NA	NA	Hindbrain	Nxph4 (-56973), Lrp1 (+29616)
chr10	127985918	127986493	Distal Intergenic	10	127990941	128000678	9738	2	ENSMUSG00000025396.7	ENSMUST00000026462.6	14473	27400	Hsd17b6	hydroxysteroid (17-beta) dehydrogenase 6	Anterior	Hsd17b6 (+14472), Sdr9c7 (+87688)
chr10	130234554	130235190	Distal Intergenic	10	130203049	130214403	11355	2	ENSMUSG00000045559.6	ENSMUST00000216253.1	-20469	258297	Olfr827	olfactory receptor 827	Hindbrain	Olfr827 (-23723), Neurod4 (+45368)
chr10	130255852	130256973	Distal Intergenic	10	130268152	130280240	12089	2	ENSMUSG00000048015.4	ENSMUST00000061571.4	23828	11923	Neurod4	neurogenic differentiation 4	Hindbrain	Olfr827 (-45264), Neurod4 (+23827)
chr11	4604382	4605006	Distal Intergenic	11	4482559	4594863	112305	2	ENSMUSG00000034354.17	ENSMUST00000130716.7	-9831	74302	Mtmr3	myotubularin related protein 3	Spinal cord	Gm11032 (-15373), Mtmr3 (-9879)
chr11	5391005	5391835	Intron (ENSMUST00000109867.7/ENSMUSG00000041961.14, intron 1 of 8)	11	5278602	5381740	103139	2	ENSMUSG00000041961.14	ENSMUST00000172492.7	-9680	407821	Znrf3	zinc and ring finger 3	Anterior	Kremen1 (-129862), Znrf3 (+53427)
chr11	6994311	6995344	Distal Intergenic	11	7063489	7178506	115018	1	ENSMUSG00000020431.5	ENSMUST00000020706.4	-68662	432530	Adcy1	adenylate cyclase 1	Spinal cord	Adcy1 (-68661), Ramp3 (+336307)
chr11	7160426	7161927	Promoter (1-2kb)	11	7159882	7172879	12998	1	ENSMUSG00000020431.5	ENSMUST00000135398.1	1294	432530	Adcy1	adenylate cyclase 1	Anterior	Igfbp1 (-36605), Adcy1 (+97688)
chr11	7238740	7239578	Distal Intergenic	11	7207686	7213923	6238	2	ENSMUSG00000020427.11	ENSMUST00000135887.2	-25236	16009	Igfbp3	insulin-like growth factor binding protein 3	Anterior	Igfbp3 (-25262)
chr11	7880376	7881099	Distal Intergenic	11	7886444	7886505	62	2	ENSMUSG00000098853.1	ENSMUST00000157263.2	5768	NA	NA	NA	Hindbrain	Igfbp3 (-666841), Tns3 (+783797)
chr11	8227833	8228630	Distal Intergenic	11	8112363	8114094	1732	2	ENSMUSG00000082459.1	ENSMUST00000122321.1	-114137	NA	NA	NA	Anterior	Tns3 (+436303)
chr11	8722459	8723943	Distal Intergenic	11	8431652	8664535	232884	2	ENSMUSG00000020422.13	ENSMUST00000020695.12	-58666	319939	Tns3	tensin 3	Spinal cord	Tns3 (-58666), Pkd1l1 (+250065)
chr11	8727746	8728551	Distal Intergenic	11	8431652	8664535	232884	2	ENSMUSG00000020422.13	ENSMUST00000020695.12	-63613	319939	Tns3	tensin 3	Spinal cord	Tns3 (-63614), Pkd1l1 (+245117)
chr11	8862181	8862522	Promoter (1-2kb)	11	8849035	8863884	14850	2	ENSMUSG00000046634.12	ENSMUST00000155886.1	1533	171395	Pkd1l1	polycystic kidney disease 1 like 1	Spinal cord	Tns3 (-197817), Pkd1l1 (+110914)
chr11	8970610	8970858	Promoter (2-3kb)	11	8826708	8973266	146559	2	ENSMUSG00000046634.12	ENSMUST00000154153.7	2532	171395	Pkd1l1	polycystic kidney disease 1 like 1	Anterior	Tns3 (-306199), Pkd1l1 (+2532)
chr11	9652914	9653960	Intron (ENSMUST00000042740.12/ENSMUSG00000004668.14, intron 59 of 61)	11	9705261	9705623	363	2	ENSMUSG00000104137.1	ENSMUST00000195362.1	52186	NA	NA	NA	Hindbrain	Abca13 (+461495)
chr11	9962850	9963181	Distal Intergenic	11	9737152	9737621	470	2	ENSMUSG00000081629.1	ENSMUST00000117907.1	-225394	NA	NA	NA	Hindbrain	Abca13 (+771074)
chr11	10344617	10345194	Distal Intergenic	11	10376770	10377082	313	2	ENSMUSG00000084045.1	ENSMUST00000118697.1	32177	NA	NA	NA	Hindbrain	Vwc2 (-769317)
chr11	11087929	11088758	Distal Intergenic	11	11114223	11263526	149304	1	ENSMUSG00000050830.17	ENSMUST00000109681.7	-25880	319922	Vwc2	von Willebrand factor C domain containing 2	Hindbrain	Vwc2 (-25879)
chr11	11831873	11833716	Intron (ENSMUST00000066237.9/ENSMUSG00000020182.16, intron 9 of 14)	11	11819351	11836280	16930	2	ENSMUSG00000020182.16	ENSMUST00000134401.1	3486	13195	Ddc	dopa decarboxylase	Spinal cord	Fignl1 (-23833), Ddc (+65349)
chr11	11850466	11850782	Intron (ENSMUST00000066237.9/ENSMUSG00000020182.16, intron 6 of 14)	11	11844977	11864907	19931	2	ENSMUSG00000020182.16	ENSMUST00000122971.7	14283	13195	Ddc	dopa decarboxylase	Anterior	Fignl1 (-41662), Ddc (+47520)
chr11	11851535	11852410	Intron (ENSMUST00000066237.9/ENSMUSG00000020182.16, intron 6 of 14)	11	11844977	11864907	19931	2	ENSMUSG00000020182.16	ENSMUST00000122971.7	12935	13195	Ddc	dopa decarboxylase	Spinal cord	Fignl1 (-43011), Ddc (+46171)
chr11	11881114	11882569	Promoter (1-2kb)	11	11873337	11880629	7293	2	ENSMUSG00000020182.16	ENSMUST00000145033.7	-1212	13195	Ddc	dopa decarboxylase	Hindbrain	Fignl1 (-72880), Ddc (+16302)
chr11	11940907	11941992	Promoter (2-3kb)	11	11936718	11938616	1899	2	ENSMUSG00000020176.17	ENSMUST00000124587.1	-2833	14783	Grb10	growth factor receptor bound protein 10	Hindbrain	Ddc (-43306), Grb10 (+95951)
chr11	11969149	11969447	Promoter (1-2kb)	11	11933094	11970642	37549	2	ENSMUSG00000020176.17	ENSMUST00000109653.7	1344	14783	Grb10	growth factor receptor bound protein 10	Hindbrain	Ddc (-71154), Grb10 (+68103)
chr11	12257029	12257992	Intron (ENSMUST00000172919.7/ENSMUSG00000020173.17, intron 7 of 7)	11	12314514	12337130	22617	1	ENSMUSG00000086584.8	ENSMUST00000153794.8	-57004	NA	NA	NA	Spinal cord	Grb10 (-220110), Cobl (+207446)
chr11	12415252	12415823	Intron (ENSMUST00000172919.7/ENSMUSG00000020173.17, intron 1 of 7)	11	12236678	12412144	175467	2	ENSMUSG00000020173.17	ENSMUST00000174874.7	-3393	12808	Cobl	cordon-bleu WH2 repeat	Anterior	Grb10 (-378137), Cobl (+49419)
chr11	12429901	12431022	Intron (ENSMUST00000172919.7/ENSMUSG00000020173.17, intron 1 of 7)	11	12236678	12412144	175467	2	ENSMUSG00000020173.17	ENSMUST00000174874.7	-18317	12808	Cobl	cordon-bleu WH2 repeat	Spinal cord	Grb10 (-393061), Cobl (+34495)
chr11	12528397	12529332	Distal Intergenic	11	12236678	12464960	228283	2	ENSMUSG00000020173.17	ENSMUST00000109651.8	-63904	12808	Cobl	cordon-bleu WH2 repeat	Anterior	Cobl (-63908)
chr11	12555205	12555510	Distal Intergenic	11	12236678	12464960	228283	2	ENSMUSG00000020173.17	ENSMUST00000109651.8	-90397	12808	Cobl	cordon-bleu WH2 repeat	Anterior	Cobl (-90401)
chr11	13469335	13469661	Distal Intergenic	11	12997666	12998383	718	1	ENSMUSG00000084055.1	ENSMUST00000117869.1	471832	NA	NA	NA	Anterior	NONE
chr11	14181899	14183566	Distal Intergenic	11	14072103	14179041	106939	2	ENSMUSG00000085452.1	ENSMUST00000126260.1	-3691	75280	4930554G24Rik	RIKEN cDNA 4930554G24 gene	Hindbrain	NONE
chr11	14378981	14379311	Distal Intergenic	11	14487613	14488015	403	1	ENSMUSG00000080734.1	ENSMUST00000120786.1	-108467	NA	NA	NA	Hindbrain	NONE
chr11	15711671	15712654	Distal Intergenic	11	15482306	15489473	7168	1	ENSMUSG00000083292.1	ENSMUST00000122400.1	229856	NA	NA	NA	Hindbrain	Vstm2a (-545561)
chr11	16940979	16942291	Intron (ENSMUST00000130392.7/ENSMUSG00000087060.7, intron 2 of 2)	11	16935322	16951042	15721	2	ENSMUSG00000087060.7	ENSMUST00000123734.7	9407	NA	NA	NA	Anterior	Fbxo48 (-9775), Egfr (+189424)
chr11	17188739	17189254	Intron (ENSMUST00000102880.4/ENSMUSG00000033953.10, intron 2 of 5)	11	17192844	17195109	2266	1	ENSMUSG00000033953.10	ENSMUST00000154425.1	-3848	19058	Ppp3r1	protein phosphatase 3, regulatory subunit B, alpha isoform (calcineurin B, type I)	Anterior	Pno1 (+22571), Ppp3r1 (+29734)
chr11	17414599	17414931	Distal Intergenic	11	17297577	17298419	843	2	ENSMUSG00000082797.3	ENSMUST00000117065.1	-116346	NA	NA	NA	Anterior	C1d (+157171), Etaa1 (+539110)
chr11	17864806	17865575	Distal Intergenic	11	17938756	17953875	15120	2	ENSMUSG00000016984.7	ENSMUST00000076661.6	88685	68145	Etaa1	Ewing tumor-associated antigen 1	Anterior	Etaa1 (+88684), C1d (+607597)
chr11	18408529	18409112	Distal Intergenic	11	18436242	18436836	595	1	ENSMUSG00000102178.1	ENSMUST00000193385.1	-27422	NA	NA	NA	Hindbrain	Gm16140 (-600307), Etaa1 (-454946)
chr11	18490408	18491119	Promoter (2-3kb)	11	18467479	18493255	25777	2	ENSMUSG00000085675.1	ENSMUST00000143311.1	2492	NA	NA	NA	Spinal cord	Etaa1 (-536889), Gm16140 (-518364)
chr11	18621491	18622561	Intron (ENSMUST00000145182.1/ENSMUSG00000085806.1, intron 3 of 6)	11	18577227	18578479	1253	2	ENSMUSG00000081101.1	ENSMUST00000118819.1	-43547	NA	NA	NA	Hindbrain	Etaa1 (-668151), Gm16140 (-387102)
chr11	18747495	18749641	Distal Intergenic	11	18752558	18756738	4181	2	ENSMUSG00000099449.1	ENSMUST00000190769.1	8170	NA	NA	NA	Hindbrain	Etaa1 (-794693), Gm16140 (-260560)
chr11	18866265	18866521	Intron (ENSMUST00000128654.1/ENSMUSG00000085743.1, intron 1 of 2)	11	18845851	18872155	26305	2	ENSMUSG00000085743.1	ENSMUST00000128654.1	5762	NA	NA	NA	Anterior	Etaa1 (-912518), Gm16140 (-142735)
chr11	18963135	18964105	Intron (ENSMUST00000144988.7/ENSMUSG00000020160.18, intron 7 of 9)	11	19005607	19006473	867	2	ENSMUSG00000103828.1	ENSMUST00000193315.1	42853	NA	NA	NA	Spinal cord	Gm16140 (-45508)
chr11	19056672	19056988	Distal Intergenic	11	19065276	19075740	10465	1	ENSMUSG00000086025.1	ENSMUST00000144854.1	-8446	74059	4933406G16Rik	RIKEN cDNA 4933406G16 gene	Spinal cord	Spred2 (-867612), Meis1 (-38116)
chr11	19093048	19093960	Distal Intergenic	11	19116579	19117434	856	2	ENSMUSG00000102585.1	ENSMUST00000193150.1	23930	NA	NA	NA	Hindbrain	Spred2 (-830938), Meis1 (-74790)
chr11	19159611	19160103	Distal Intergenic	11	19116579	19117434	856	2	ENSMUSG00000102585.1	ENSMUST00000193150.1	-42423	NA	NA	NA	Hindbrain	Spred2 (-764585), Meis1 (-141143)
chr11	19523732	19524472	Distal Intergenic	11	19626761	19628061	1301	2	ENSMUSG00000086911.1	ENSMUST00000146531.1	103959	NA	NA	NA	Hindbrain	Meis1 (-505388), Spred2 (-400340)
chr11	19554232	19555396	Distal Intergenic	11	19626761	19628061	1301	2	ENSMUSG00000086911.1	ENSMUST00000146531.1	73247	NA	NA	NA	Hindbrain	Meis1 (-536100), Spred2 (-369628)
chr11	19592610	19593711	Distal Intergenic	11	19626761	19628061	1301	2	ENSMUSG00000086911.1	ENSMUST00000146531.1	34901	NA	NA	NA	Hindbrain	Meis1 (-574447), Spred2 (-331281)
chr11	19875690	19876151	Distal Intergenic	11	19924375	20024026	99652	1	ENSMUSG00000045671.17	ENSMUST00000093299.12	-48455	114716	Spred2	sprouty-related, EVH1 domain containing 2	Hindbrain	Meis1 (-857207), Spred2 (-48521)
chr11	20655200	20657141	Distal Intergenic	11	20647155	20649065	1911	1	ENSMUSG00000049800.13	ENSMUST00000109585.1	9015	58172	Sertad2	SERTA domain containing 2	Anterior	Aftph (+85418), Sertad2 (+112837)
chr11	21078615	21078849	Distal Intergenic	11	21091291	21143005	51715	1	ENSMUSG00000020134.13	ENSMUST00000156122.7	-12559	67245	Peli1	pellino 1	Anterior	Lgalsl (-247676), Peli1 (-56737)
chr11	21719540	21720099	Intron (ENSMUST00000020568.9/ENSMUSG00000020319.9, intron 10 of 17)	11	21695129	21749350	54222	1	ENSMUSG00000020319.9	ENSMUST00000156624.1	24690	216560	Wdpcp	WD repeat containing planar cell polarity effector	Spinal cord	Wdpcp (+147585), Otx1 (+281795)
chr11	22077154	22077926	Intron (ENSMUST00000045167.10/ENSMUSG00000042302.14, intron 14 of 23)	11	21996858	22002897	6040	2	ENSMUSG00000005917.15	ENSMUST00000147486.2	-74643	18423	Otx1	orthodenticle homeobox 1	Hindbrain	Otx1 (-75925), Ehbp1 (+209255)
chr11	22583433	22585237	Distal Intergenic	11	22600335	22610879	10545	2	ENSMUSG00000097173.1	ENSMUST00000180581.1	26544	NA	NA	NA	Anterior	Tmem17 (+72247), B3gnt2 (+275766)
chr11	24104182	24104743	Intron (ENSMUST00000000881.12/ENSMUSG00000000861.15, intron 2 of 4)	11	24099688	24115405	15718	2	ENSMUSG00000086612.1	ENSMUST00000133819.1	10943	NA	NA	NA	Spinal cord	Bcl11a (+26290)
chr11	24370332	24371059	Distal Intergenic	11	24426246	24722646	296401	1	ENSMUSG00000087085.1	ENSMUST00000153153.1	-55551	NA	NA	NA	Anterior	Bcl11a (+292523)
chr11	24637531	24638141	Intron (ENSMUST00000153153.1/ENSMUSG00000087085.1, intron 2 of 3)	11	24679568	24679711	144	2	ENSMUSG00000080631.1	ENSMUST00000116981.1	41875	NA	NA	NA	Spinal cord	Bcl11a (+559663)
chr11	24674510	24675063	Intron (ENSMUST00000153153.1/ENSMUSG00000087085.1, intron 2 of 3)	11	24679568	24679711	144	2	ENSMUSG00000080631.1	ENSMUST00000116981.1	4925	NA	NA	NA	Spinal cord	Bcl11a (+596614)
chr11	24685531	24686476	Intron (ENSMUST00000153153.1/ENSMUSG00000087085.1, intron 2 of 3)	11	24679568	24679711	144	2	ENSMUSG00000080631.1	ENSMUST00000116981.1	-6292	NA	NA	NA	Spinal cord	Bcl11a (+607831)
chr11	24829430	24830738	Distal Intergenic	11	24903983	24926050	22068	2	ENSMUSG00000087145.7	ENSMUST00000130092.1	95966	NA	NA	NA	Hindbrain	Bcl11a (+751911), 5730522E02Rik (+940486)
chr11	24912785	24912998	Intron (ENSMUST00000130092.1/ENSMUSG00000087145.7, intron 3 of 4)	11	24903983	24926050	22068	2	ENSMUSG00000087145.7	ENSMUST00000130092.1	13159	NA	NA	NA	Hindbrain	Bcl11a (+834719), 5730522E02Rik (+857678)
chr11	25155278	25156322	Distal Intergenic	11	25232626	25367133	134508	1	ENSMUSG00000033015.16	ENSMUST00000191131.1	-76826	71234	4933427E13Rik	RIKEN cDNA 4933427E13 gene	Hindbrain	5730522E02Rik (+614770)
chr11	25356593	25358150	Intron (ENSMUST00000191131.1/ENSMUSG00000033015.16, intron 1 of 1)	11	25329957	25358187	28231	1	ENSMUSG00000033015.16	ENSMUST00000044347.10	27414	71234	4933427E13Rik	RIKEN cDNA 4933427E13 gene	Hindbrain	5730522E02Rik (+413198)
chr11	25408411	25408969	Distal Intergenic	11	25329957	25358187	28231	1	ENSMUSG00000033015.16	ENSMUST00000044347.10	78733	71234	4933427E13Rik	RIKEN cDNA 4933427E13 gene	Hindbrain	5730522E02Rik (+361880)
chr11	26159315	26159882	Intron (ENSMUST00000125773.7/ENSMUSG00000032985.15, intron 1 of 5)	11	26202240	26202348	109	1	ENSMUSG00000099015.1	ENSMUST00000185114.1	-42642	102466154	Mir6372	microRNA 6372	Hindbrain	5730522E02Rik (-389029), 5730522E02Rik (+50967)
chr11	28684936	28685968	Intron (ENSMUST00000146554.1/ENSMUSG00000084966.1, intron 2 of 2)	11	28681564	28693276	11713	1	ENSMUSG00000084966.1	ENSMUST00000146554.1	3888	72818	2810471M01Rik	RIKEN cDNA 2810471M01 gene	Hindbrain	Efemp1 (-167752), Ccdc85a (-101156)
chr11	28833945	28835100	Distal Intergenic	11	28853204	28926743	73540	1	ENSMUSG00000020467.15	ENSMUST00000020759.11	-18682	216616	Efemp1	epidermal growth factor-containing fibulin-like extracellular matrix protein 1	Spinal cord	Ccdc85a (-250227), Efemp1 (-18681)
chr11	29768493	29768876	Intron (ENSMUST00000058902.5/ENSMUSG00000044072.14, intron 28 of 41)	11	29744134	29764233	20100	2	ENSMUSG00000044072.14	ENSMUST00000123881.8	-4451	237711	Eml6	echinoderm microtubule associated protein like 6	Anterior	4931440F15Rik (+56983), Rtn4 (+75738)
chr11	29774647	29774882	Intron (ENSMUST00000058902.5/ENSMUSG00000044072.14, intron 28 of 41)	11	29744134	29764233	20100	2	ENSMUSG00000044072.14	ENSMUST00000123881.8	-10531	237711	Eml6	echinoderm microtubule associated protein like 6	Anterior	4931440F15Rik (+50903), Rtn4 (+81818)
chr11	29860952	29862633	Intron (ENSMUST00000058902.5/ENSMUSG00000044072.14, intron 7 of 41)	11	29849461	29849600	140	1	ENSMUSG00000088135.1	ENSMUST00000157510.1	12331	NA	NA	NA	Hindbrain	4931440F15Rik (-36125), Eml6 (+164240)
chr11	31058547	31059292	Promoter (<=1kb)	11	31058595	31061626	3032	1	ENSMUSG00000020305.13	ENSMUST00000148808.1	324	65257	Asb3	ankyrin repeat and SOCS box-containing 3	Hindbrain	Chac2 (-72570), Gm17332 (+123542)
chr11	31551942	31552165	Distal Intergenic	11	31666487	31671727	5241	2	ENSMUSG00000044502.16	ENSMUST00000109415.1	119674	69556	Bod1	biorientation of chromosomes in cell division 1	Anterior	Stc2 (-181980), Bod1 (+119831)
chr11	31734229	31734515	Distal Intergenic	11	31698648	31699012	365	1	ENSMUSG00000103635.1	ENSMUST00000192490.1	35724	NA	NA	NA	Anterior	Cpeb4 (-137839), Bod1 (-62487)
chr11	31759648	31760315	Distal Intergenic	11	31698648	31699012	365	1	ENSMUSG00000103635.1	ENSMUST00000192490.1	61333	NA	NA	NA	Anterior	Cpeb4 (-112229), Bod1 (-88097)
chr11	31839120	31839632	Distal Intergenic	11	31832660	31838214	5555	1	ENSMUSG00000086335.1	ENSMUST00000132857.1	6716	NA	NA	NA	Anterior	Bod1 (-167491), Cpeb4 (-32835)
chr11	32002601	32003143	Promoter (2-3kb)	11	32000502	32033414	32913	1	ENSMUSG00000020297.10	ENSMUST00000093219.3	2370	18197	Nsg2	neuron specific gene family member 2	Hindbrain	Nsg2 (+2409), Il9r (+197364)
chr11	32037006	32037178	Intron (ENSMUST00000020537.8/ENSMUSG00000020297.10, intron 3 of 4)	11	32000502	32033414	32913	1	ENSMUSG00000020297.10	ENSMUST00000093219.3	36590	18197	Nsg2	neuron specific gene family member 2	Hindbrain	Nsg2 (+36629), Il9r (+163144)
chr11	32137998	32138948	Distal Intergenic	11	32095261	32101228	5968	2	ENSMUSG00000086386.1	ENSMUST00000145338.1	-37245	104692	Gm12108	predicted gene 12108	Anterior	Il9r (+61763), Nsg2 (+138010)
chr11	32536948	32537526	Intron (ENSMUST00000102821.3/ENSMUSG00000020272.8, intron 1 of 18)	11	32533305	32624587	91283	1	ENSMUSG00000020272.8	ENSMUST00000102821.3	3932	20868	Stk10	serine/threonine kinase 10	Hindbrain	Fbxw11 (-105638), Stk10 (+3932)
chr11	33085982	33086492	Distal Intergenic	11	33068551	33080521	11971	1	ENSMUSG00000087318.1	ENSMUST00000147896.1	17686	NA	NA	NA	Spinal cord	1700008A04Rik (-261632), Fgf18 (+61163)
chr11	33146909	33149023	Promoter (<=1kb)	11	33117430	33147400	29971	2	ENSMUSG00000057967.12	ENSMUST00000020507.7	-566	14172	Fgf18	fibroblast growth factor 18	Spinal cord	Fgf18 (-566)
chr11	33234132	33234417	Intron (ENSMUST00000102815.9/ENSMUSG00000040594.19, intron 25 of 27)	11	33204055	33221477	17423	1	ENSMUSG00000087501.1	ENSMUST00000131851.1	30219	NA	NA	NA	Spinal cord	Tlx3 (-30687), Ranbp17 (+279471)
chr11	33331651	33332383	Promoter (2-3kb)	11	33302767	33330015	27249	2	ENSMUSG00000040594.19	ENSMUST00000154808.1	-2002	66011	Ranbp17	RAN binding protein 17	Anterior	Tlx3 (-128429), Ranbp17 (+181729)
chr11	33744427	33744745	Intron (ENSMUST00000101368.8/ENSMUSG00000053519.15, intron 1 of 7)	11	33705550	33711435	5886	1	ENSMUSG00000087328.1	ENSMUST00000125068.1	39036	NA	NA	NA	Anterior	Kcnip1 (+98999), D130052B06Rik (+145284)
chr11	33921600	33922605	Intron (ENSMUST00000154760.1/ENSMUSG00000053519.15, intron 1 of 2)	11	33963013	33973641	10629	1	ENSMUSG00000020155.2	ENSMUST00000020362.2	-40911	16533	Kcnmb1	potassium large conductance calcium-activated channel, subfamily M, beta member 1	Spinal cord	Kcnip1 (-78518), Kcnmb1 (-40910)
chr11	34290519	34291172	Intron (ENSMUST00000093193.11/ENSMUSG00000020143.15, intron 32 of 51)	11	34299707	34308113	8407	1	ENSMUSG00000087122.1	ENSMUST00000147359.1	-8862	319208	4930403D09Rik	RIKEN cDNA 4930403D09 gene	Anterior	Foxi1 (-82757), Fam196b (-23976)
chr11	34432970	34433720	Intron (ENSMUST00000093193.11/ENSMUSG00000020143.15, intron 27 of 51)	11	34314822	34422640	107819	1	ENSMUSG00000069911.10	ENSMUST00000165963.7	118523	574403	Fam196b	family with sequence similarity 196, member B	Hindbrain	Fam196b (+118523), Dock2 (+350547)
chr11	34911804	34912339	Distal Intergenic	11	34899017	34899123	107	1	ENSMUSG00000064577.1	ENSMUST00000082643.1	13054	NA	NA	NA	Spinal cord	Slit3 (-209152), Spdl1 (-78431)
chr11	35012108	35012488	Distal Intergenic	11	35121224	35708507	587284	1	ENSMUSG00000056427.10	ENSMUST00000069837.3	-108926	20564	Slit3	slit homolog 3 (Drosophila)	Anterior	Spdl1 (-178657), Slit3 (-108926)
chr11	35112965	35113991	Distal Intergenic	11	35121224	35708507	587284	1	ENSMUSG00000056427.10	ENSMUST00000069837.3	-7746	20564	Slit3	slit homolog 3 (Drosophila)	Anterior	Spdl1 (-279837), Slit3 (-7746)
chr11	35158995	35159165	Intron (ENSMUST00000069837.3/ENSMUSG00000056427.10, intron 1 of 35)	11	35171629	35235207	63579	1	ENSMUSG00000056427.10	ENSMUST00000156571.7	-12549	20564	Slit3	slit homolog 3 (Drosophila)	Spinal cord	Pank3 (-610404), Slit3 (+37856)
chr11	35204114	35205073	Intron (ENSMUST00000069837.3/ENSMUSG00000056427.10, intron 3 of 35)	11	35214401	35214537	137	1	ENSMUSG00000088125.1	ENSMUST00000157500.1	-9808	NA	NA	NA	Spinal cord	Pank3 (-564890), Slit3 (+83370)
chr11	35273395	35273810	Intron (ENSMUST00000069837.3/ENSMUSG00000056427.10, intron 4 of 35)	11	35323199	35323670	472	2	ENSMUSG00000082309.3	ENSMUST00000120348.1	50068	NA	NA	NA	Hindbrain	Pank3 (-495881), Slit3 (+152379)
chr11	35452377	35452949	Intron (ENSMUST00000069837.3/ENSMUSG00000056427.10, intron 4 of 35)	11	35544685	35612636	67952	1	ENSMUSG00000056427.10	ENSMUST00000124438.1	-92022	20564	Slit3	slit homolog 3 (Drosophila)	Anterior	Pank3 (-316821), Slit3 (+331439)
chr11	35454345	35455207	Intron (ENSMUST00000069837.3/ENSMUSG00000056427.10, intron 4 of 35)	11	35544685	35612636	67952	1	ENSMUSG00000056427.10	ENSMUST00000124438.1	-89909	20564	Slit3	slit homolog 3 (Drosophila)	Anterior	Pank3 (-314708), Slit3 (+333552)
chr11	35523450	35524346	Intron (ENSMUST00000069837.3/ENSMUSG00000056427.10, intron 5 of 35)	11	35544685	35612636	67952	1	ENSMUSG00000056427.10	ENSMUST00000124438.1	-20787	20564	Slit3	slit homolog 3 (Drosophila)	Hindbrain	Pank3 (-245586), Slit3 (+402674)
chr11	35537310	35538073	Intron (ENSMUST00000069837.3/ENSMUSG00000056427.10, intron 5 of 35)	11	35544685	35612636	67952	1	ENSMUSG00000056427.10	ENSMUST00000124438.1	-6994	20564	Slit3	slit homolog 3 (Drosophila)	Anterior	Pank3 (-231792), Slit3 (+416468)
chr11	35593414	35594096	Intron (ENSMUST00000069837.3/ENSMUSG00000056427.10, intron 10 of 35)	11	35616816	35616925	110	1	ENSMUSG00000065583.1	ENSMUST00000083649.1	-23061	723924	Mir218-2	microRNA 218-2	Spinal cord	Pank3 (-175729), Slit3 (+472531)
chr11	36103640	36104304	Intron (ENSMUST00000102801.7/ENSMUSG00000049336.16, intron 15 of 30)	11	36080664	36083854	3191	1	ENSMUSG00000087245.1	ENSMUST00000147717.1	23308	NA	NA	NA	Spinal cord	Wwc1 (-123445)
chr11	36106508	36106974	Exon (ENSMUST00000102801.7/ENSMUSG00000049336.16, exon 15 of 31)	11	36080664	36083854	3191	1	ENSMUSG00000087245.1	ENSMUST00000147717.1	26077	NA	NA	NA	Hindbrain	Wwc1 (-126214)
chr11	36219304	36221163	Intron (ENSMUST00000102801.7/ENSMUSG00000049336.16, intron 8 of 30)	11	36278041	36279987	1947	1	ENSMUSG00000086375.1	ENSMUST00000123278.1	-57808	NA	NA	NA	Spinal cord	Wwc1 (-239707)
chr11	36225561	36226345	Intron (ENSMUST00000102801.7/ENSMUSG00000049336.16, intron 7 of 30)	11	36278041	36279987	1947	1	ENSMUSG00000086375.1	ENSMUST00000123278.1	-52088	NA	NA	NA	Hindbrain	Wwc1 (-245426)
chr11	36302684	36303411	Intron (ENSMUST00000102801.7/ENSMUSG00000049336.16, intron 5 of 30)	11	36278041	36279987	1947	1	ENSMUSG00000086375.1	ENSMUST00000123278.1	25006	NA	NA	NA	Hindbrain	Wwc1 (-322521), Tenm2 (+932834)
chr11	36331579	36331872	Intron (ENSMUST00000102801.7/ENSMUSG00000049336.16, intron 5 of 30)	11	36278041	36279987	1947	1	ENSMUSG00000086375.1	ENSMUST00000123278.1	53684	NA	NA	NA	Hindbrain	Wwc1 (-351199), Tenm2 (+904156)
chr11	36504267	36505418	Intron (ENSMUST00000102801.7/ENSMUSG00000049336.16, intron 4 of 30)	11	36163719	36495139	331421	2	ENSMUSG00000049336.16	ENSMUST00000155147.1	-9703	23964	Tenm2	teneurin transmembrane protein 2	Spinal cord	Wwc1 (-524316), Tenm2 (+731039)
chr11	36586549	36587122	Intron (ENSMUST00000102801.7/ENSMUSG00000049336.16, intron 4 of 30)	11	36140752	36677745	536994	2	ENSMUSG00000049336.16	ENSMUST00000149787.7	90910	23964	Tenm2	teneurin transmembrane protein 2	Hindbrain	Wwc1 (-606309), Tenm2 (+649046)
chr11	36942914	36943216	Promoter (1-2kb)	11	36007662	36944166	936505	2	ENSMUSG00000049336.16	ENSMUST00000163524.7	1101	23964	Tenm2	teneurin transmembrane protein 2	Hindbrain	Wwc1 (-962538), Tenm2 (+292817)
chr11	37073141	37073655	Intron (ENSMUST00000102801.7/ENSMUSG00000049336.16, intron 2 of 30)	11	36139480	36944166	804687	2	ENSMUSG00000049336.16	ENSMUST00000146113.7	-129232	23964	Tenm2	teneurin transmembrane protein 2	Hindbrain	Tenm2 (+162484)
chr11	37361586	37362257	Distal Intergenic	11	36944205	37235964	291760	2	ENSMUSG00000049336.16	ENSMUST00000157030.1	-125957	23964	Tenm2	teneurin transmembrane protein 2	Hindbrain	Tenm2 (-126040)
chr11	37498241	37499197	Distal Intergenic	11	37658989	37673166	14178	1	ENSMUSG00000087388.1	ENSMUST00000131013.1	-160270	100039148	Gm12128	predicted gene 12128	Hindbrain	Tenm2 (-262837)
chr11	37510298	37510728	Distal Intergenic	11	37658989	37673166	14178	1	ENSMUSG00000087388.1	ENSMUST00000131013.1	-148476	100039148	Gm12128	predicted gene 12128	Hindbrain	Tenm2 (-274631)
chr11	37897399	37898359	Distal Intergenic	11	38037179	38037263	85	2	ENSMUSG00000093184.1	ENSMUST00000175443.1	139384	NA	NA	NA	Hindbrain	Tenm2 (-661997)
chr11	38067490	38068517	Distal Intergenic	11	38037179	38037263	85	2	ENSMUSG00000093184.1	ENSMUST00000175443.1	-30740	NA	NA	NA	Hindbrain	Tenm2 (-832122)
chr11	38193781	38194158	Distal Intergenic	11	38219069	38220215	1147	1	ENSMUSG00000082587.1	ENSMUST00000120104.1	-25100	NA	NA	NA	Anterior	Tenm2 (-958088)
chr11	38302286	38302974	Distal Intergenic	11	38219069	38220215	1147	1	ENSMUSG00000082587.1	ENSMUST00000120104.1	83561	NA	NA	NA	Hindbrain	NONE
chr11	38568288	38569037	Distal Intergenic	11	38493330	38520013	26684	2	ENSMUSG00000087296.1	ENSMUST00000133599.1	-48649	NA	NA	NA	Hindbrain	NONE
chr11	40510459	40511045	Distal Intergenic	11	40505598	40506063	466	1	ENSMUSG00000081097.1	ENSMUST00000119170.1	5154	NA	NA	NA	Anterior	Mat2b (+182022)
chr11	40539119	40541830	Distal Intergenic	11	40569317	40570525	1209	2	ENSMUSG00000082390.1	ENSMUST00000120460.1	30051	NA	NA	NA	Hindbrain	Mat2b (+152299)
chr11	41716656	41717219	Intron (ENSMUST00000155032.7/ENSMUSG00000087306.7, intron 2 of 8)	11	41710342	41968687	258346	1	ENSMUSG00000087306.7	ENSMUST00000155032.7	6595	102637814	LOC102637814	uncharacterized LOC102637814	Hindbrain	Ccng1 (-961627), Gabrg2 (+283740)
chr11	43563757	43564172	Intron (ENSMUST00000050574.6/ENSMUSG00000044707.7, intron 3 of 5)	11	43579602	43581116	1515	2	ENSMUSG00000085239.1	ENSMUST00000130874.1	17152	NA	NA	NA	Anterior	4933415A04Rik (-23075), Ccnjl (+35181)
chr11	44059890	44061281	Intron (ENSMUST00000148504.1/ENSMUSG00000087172.1, intron 5 of 6)	11	43959089	44134987	175899	1	ENSMUSG00000087172.1	ENSMUST00000148504.1	101496	102638460	Gm12153	predicted gene 12153	Hindbrain	Il12b (-339477), Adra1b (-159376)
chr11	44273108	44273355	Distal Intergenic	11	44265563	44267209	1647	2	ENSMUSG00000086738.1	ENSMUST00000145584.1	-6022	NA	NA	NA	Hindbrain	Adra1b (-372022), Il12b (-126831)
chr11	44315716	44316671	Distal Intergenic	11	44265563	44267209	1647	2	ENSMUSG00000086738.1	ENSMUST00000145584.1	-48984	NA	NA	NA	Hindbrain	Adra1b (-414984), Il12b (-83869)
chr11	44335501	44336159	Distal Intergenic	11	44387115	44387274	160	2	ENSMUSG00000082790.1	ENSMUST00000121267.1	51444	NA	NA	NA	Hindbrain	Adra1b (-434620), Il12b (-64233)
chr11	44717399	44717912	Intron (ENSMUST00000109268.1/ENSMUSG00000057098.14, intron 6 of 15)	11	44659522	44662676	3155	2	ENSMUSG00000085784.1	ENSMUST00000130493.1	-54979	NA	NA	NA	Spinal cord	Ebf1 (+100339)
chr11	44891330	44891899	Intron (ENSMUST00000109268.1/ENSMUSG00000057098.14, intron 8 of 15)	11	44912138	44972914	60777	1	ENSMUSG00000057098.14	ENSMUST00000140822.1	-20524	13591	Ebf1	early B cell factor 1	Anterior	Clint1 (-960436), Ebf1 (+274298)
chr11	45577574	45578186	Distal Intergenic	11	45639383	45639514	132	1	ENSMUSG00000077320.1	ENSMUST00000104132.1	-61503	NA	NA	NA	Anterior	Clint1 (-274171), Ebf1 (+960563)
chr11	45702943	45703425	Distal Intergenic	11	45639383	45639514	132	1	ENSMUSG00000077320.1	ENSMUST00000104132.1	63801	NA	NA	NA	Hindbrain	Clint1 (-148867)
chr11	45785183	45785784	Distal Intergenic	11	45808087	45841171	33085	1	ENSMUSG00000086686.1	ENSMUST00000137002.1	-22604	NA	NA	NA	Spinal cord	Clint1 (-66567)
chr11	46213818	46214771	Intron (ENSMUST00000165599.8/ENSMUSG00000020340.16, intron 26 of 30)	11	46235531	46239872	4342	1	ENSMUSG00000048721.2	ENSMUST00000060185.2	-21237	320116	Fndc9	fibronectin type III domain containing 9	Spinal cord	Nipal4 (-47787), Fndc9 (-21236)
chr11	47399408	47399970	Intron (ENSMUST00000109220.7/ENSMUSG00000020354.15, intron 1 of 6)	11	46978785	47379522	400738	2	ENSMUSG00000020354.15	ENSMUST00000077221.5	-20167	24052	Sgcd	sarcoglycan, delta (dystrophin-associated glycoprotein)	Hindbrain	Sgcd (-20167)
chr11	48037979	48039088	Distal Intergenic	11	47578805	47988969	410165	2	ENSMUSG00000020354.15	ENSMUST00000128558.1	-49564	24052	Sgcd	sarcoglycan, delta (dystrophin-associated glycoprotein)	Hindbrain	Gnb2l1 (-761826), Sgcd (-659012)
chr11	48114527	48114958	Distal Intergenic	11	47578805	47988969	410165	2	ENSMUSG00000020354.15	ENSMUST00000128558.1	-125773	24052	Sgcd	sarcoglycan, delta (dystrophin-associated glycoprotein)	Hindbrain	Sgcd (-735221), Gnb2l1 (-685617)
chr11	48245043	48245821	Distal Intergenic	11	48289984	48290313	330	2	ENSMUSG00000081952.1	ENSMUST00000120545.1	44881	NA	NA	NA	Hindbrain	Sgcd (-865910), Gnb2l1 (-554928)
chr11	48258199	48258795	Distal Intergenic	11	48289984	48290313	330	2	ENSMUSG00000081952.1	ENSMUST00000120545.1	31816	NA	NA	NA	Hindbrain	Sgcd (-878975), Gnb2l1 (-541863)
chr11	48389548	48390390	Distal Intergenic	11	48289984	48290313	330	2	ENSMUSG00000081952.1	ENSMUST00000120545.1	-99656	NA	NA	NA	Hindbrain	Gnb2l1 (-410391)
chr11	48418333	48418621	Distal Intergenic	11	48289984	48290313	330	2	ENSMUSG00000081952.1	ENSMUST00000120545.1	-128164	NA	NA	NA	Hindbrain	Gnb2l1 (-381883)
chr11	50396927	50397286	Intron (ENSMUST00000020643.3/ENSMUSG00000020375.9, intron 14 of 17)	11	50384963	50386225	1263	1	ENSMUSG00000007850.16	ENSMUST00000151537.1	12143	59013	Hnrnph1	heterogeneous nuclear ribonucleoprotein H1	Anterior	Hnrnph1 (+20117), Rufy1 (+34018)
chr11	50506890	50507322	Distal Intergenic	11	50510902	50511177	276	2	ENSMUSG00000089366.1	ENSMUST00000158741.1	4071	NA	NA	NA	Anterior	Adamts2 (-94978), Rufy1 (-75981)
chr11	50886833	50888058	Promoter (<=1kb)	11	50872720	50887443	14724	2	ENSMUSG00000048728.15	ENSMUST00000050595.12	-2	237758	Zfp454	zinc finger protein 454	Anterior	Zfp454 (+55)
chr11	51648620	51648916	Promoter (2-3kb)	11	51645619	51650820	5202	2	ENSMUSG00000001053.15	ENSMUST00000142721.1	2052	212706	N4bp3	NEDD4 binding protein 3	Anterior	D930048N14Rik (-2188), N4bp3 (+2074)
chr11	52685477	52685742	Distal Intergenic	11	52764634	53188538	423905	1	ENSMUSG00000036264.9	ENSMUST00000036796.7	-79025	320027	Fstl4	follistatin-like 4	Anterior	Fstl4 (-79024), 9530068E07Rik (+289182)
chr11	52695768	52696013	Distal Intergenic	11	52764634	53188538	423905	1	ENSMUSG00000036264.9	ENSMUST00000036796.7	-68744	320027	Fstl4	follistatin-like 4	Hindbrain	Fstl4 (-68743), 9530068E07Rik (+299463)
chr11	53252355	53252800	Distal Intergenic	11	53262880	53267241	4362	2	ENSMUSG00000020361.13	ENSMUST00000139322.7	14664	15525	Hspa4	heat shock protein 4	Anterior	Hspa4 (+47879), Fstl4 (+487944)
chr11	53787956	53788833	Intron (ENSMUST00000153206.7/ENSMUSG00000081769.9, intron 1 of 3)	11	53783418	53795875	12458	2	ENSMUSG00000081769.9	ENSMUST00000153206.7	7481	622459	Gm12216	predicted gene 12216	Hindbrain	Irf1 (+18381), Gm12216 (+70861)
chr11	54060343	54060980	Intron (ENSMUST00000018755.9/ENSMUSG00000020388.12, intron 2 of 6)	11	54063723	54064568	846	2	ENSMUSG00000020388.12	ENSMUST00000151948.1	3907	30794	Pdlim4	PDZ and LIM domain 4	Spinal cord	Slc22a4 (-32572), Pdlim4 (+8352)
chr11	54195997	54196277	Intron (ENSMUST00000131019.1/ENSMUSG00000086209.1, intron 2 of 2)	11	54199433	54199692	260	1	ENSMUSG00000060068.7	ENSMUST00000121368.1	-3296	NA	NA	NA	Spinal cord	Csf2 (+53530), P4ha2 (+95174)
chr11	54256657	54257688	Distal Intergenic	11	54247271	54249667	2397	2	ENSMUSG00000018916.5	ENSMUST00000019060.5	-7505	12981	Csf2	colony stimulating factor 2 (granulocyte-macrophage)	Anterior	Csf2 (-7506), Il3 (+10104)
chr11	54754333	54755133	Intron (ENSMUST00000064104.12/ENSMUSG00000052298.12, intron 2 of 5)	11	54740463	54760339	19877	2	ENSMUSG00000052298.12	ENSMUST00000123424.1	5606	72729	Cdc42se2	CDC42 small effector 2	Hindbrain	Cdc42se2 (+32942), Rapgef6 (+231886)
chr11	54953852	54954397	Promoter (1-2kb)	11	54934013	54956047	22035	2	ENSMUSG00000020400.17	ENSMUST00000155316.1	1923	57783	Tnip1	TNFAIP3 interacting protein 1	Hindbrain	Tnip1 (+8792), Gpx3 (+51353)
chr11	55508856	55509713	Distal Intergenic	11	55514846	55527715	12870	1	ENSMUSG00000086460.1	ENSMUST00000152968.1	-5562	NA	NA	NA	Hindbrain	G3bp1 (+39600), Glra1 (+98913)
chr11	55681760	55683139	Distal Intergenic	11	55514238	55608198	93961	2	ENSMUSG00000000263.15	ENSMUST00000102716.9	-74251	14654	Glra1	glycine receptor, alpha 1 subunit	Hindbrain	Glra1 (-74252), Nmur2 (+358560)
chr11	56583667	56584749	Distal Intergenic	11	56482949	56483044	96	1	ENSMUSG00000088228.1	ENSMUST00000157603.1	101259	NA	NA	NA	Hindbrain	Nmur2 (-543198), Gria1 (-427602)
chr11	56636261	56637399	Distal Intergenic	11	56482949	56483044	96	1	ENSMUSG00000088228.1	ENSMUST00000157603.1	153881	NA	NA	NA	Hindbrain	Nmur2 (-595820), Gria1 (-374980)
chr11	57531284	57531895	3' UTR	11	57522964	57529526	6563	1	ENSMUSG00000020522.13	ENSMUST00000108848.1	8625	216760	Mfap3	microfibrillar-associated protein 3	Anterior	Galnt10 (-113852), Mfap3 (+12903)
chr11	57548736	57549550	Distal Intergenic	11	57572512	57574595	2084	1	ENSMUSG00000086028.1	ENSMUST00000128521.1	-23369	NA	NA	NA	Anterior	Galnt10 (-96299), Mfap3 (+30456)
chr11	58171220	58172274	Promoter (<=1kb)	11	58171689	58177284	5596	1	ENSMUSG00000020514.8	ENSMUST00000140997.1	58	216767	Mrpl22	mitochondrial ribosomal protein L22	Anterior	Gemin5 (-3208), Mrpl22 (+86)
chr11	58964787	58965567	Promoter (1-2kb)	11	58963802	58973098	9297	1	ENSMUSG00000036964.14	ENSMUST00000075141.6	1375	56631	Trim17	tripartite motif-containing 17	Anterior	Trim11 (-12939), Trim17 (+1375)
chr11	59531066	59531808	Distal Intergenic	11	59525452	59526751	1300	2	ENSMUSG00000020472.14	ENSMUST00000139707.1	-4686	268417	Zkscan17	zinc finger with KRAB and SCAN domains 17	Spinal cord	Zkscan17 (-24793), Nlrp3 (-11249)
chr11	59880038	59880557	Exon (ENSMUST00000154699.7/ENSMUSG00000032615.14, exon 5 of 5)	11	59898374	59907319	8946	1	ENSMUSG00000084766.1	ENSMUST00000143391.1	-18077	NA	NA	NA	Anterior	Med9 (-67908), Nt5m (+32225)
chr11	63043611	63043878	Distal Intergenic	11	63061654	63094964	33311	1	ENSMUSG00000042189.5	ENSMUST00000035732.4	-17910	71062	Tekt3	tektin 3	Anterior	Tekt3 (-17909), Cdrt4 (+92552)
chr11	63179903	63181528	Intron (ENSMUST00000123420.1/ENSMUSG00000085532.1, intron 1 of 1)	11	63173914	63188454	14541	1	ENSMUSG00000085532.1	ENSMUST00000123420.1	6801	NA	NA	NA	Hindbrain	Pmp22 (+51734), Hs3st3b1 (+741574)
chr11	63299973	63300722	Distal Intergenic	11	63312310	63313311	1002	2	ENSMUSG00000081600.3	ENSMUST00000119246.1	12964	NA	NA	NA	Hindbrain	Pmp22 (+171366), Hs3st3b1 (+621942)
chr11	63487003	63487471	Distal Intergenic	11	63413169	63417888	4720	1	ENSMUSG00000085113.1	ENSMUST00000151765.1	74068	NA	NA	NA	Spinal cord	Pmp22 (+358255), Hs3st3b1 (+435053)
chr11	63524521	63525380	Distal Intergenic	11	63599632	63600923	1292	2	ENSMUSG00000082256.1	ENSMUST00000119770.1	75973	NA	NA	NA	Anterior	Pmp22 (+395969), Hs3st3b1 (+397339)
chr11	63678455	63678724	Distal Intergenic	11	63599632	63600923	1292	2	ENSMUSG00000082256.1	ENSMUST00000119770.1	-77666	NA	NA	NA	Hindbrain	Hs3st3b1 (+243700), Pmp22 (+549608)
chr11	63775506	63775709	Distal Intergenic	11	63817019	63818300	1282	2	ENSMUSG00000083142.1	ENSMUST00000121054.1	42693	NA	NA	NA	Anterior	Hs3st3b1 (+146682), Pmp22 (+646626)
chr11	63784877	63785713	Distal Intergenic	11	63817019	63818300	1282	2	ENSMUSG00000083142.1	ENSMUST00000121054.1	33005	NA	NA	NA	Hindbrain	Hs3st3b1 (+136995), Pmp22 (+656313)
chr11	63921882	63922816	Promoter (<=1kb)	11	63885792	63922290	36499	2	ENSMUSG00000070407.5	ENSMUST00000094103.3	-59	54710	Hs3st3b1	heparan sulfate (glucosamine) 3-O-sulfotransferase 3B1	Hindbrain	Hs3st3b1 (-59)
chr11	64048891	64049291	Intron (ENSMUST00000049091.8/ENSMUSG00000042148.8, intron 3 of 6)	11	63962627	64079466	116840	2	ENSMUSG00000042148.8	ENSMUST00000049091.8	30375	70383	Cox10	cytochrome c oxidase assembly protein 10	Hindbrain	Hs3st3b1 (-126801), Cox10 (+30375)
chr11	64187898	64188380	Distal Intergenic	11	64164573	64182171	17599	1	ENSMUSG00000087622.1	ENSMUST00000145095.1	23566	102632078	Gm12290	predicted gene 12290	Anterior	Hs3st3a1 (-247193), Cox10 (-108673)
chr11	64278019	64278542	Distal Intergenic	11	64164573	64182171	17599	1	ENSMUSG00000087622.1	ENSMUST00000145095.1	113707	102632078	Gm12290	predicted gene 12290	Anterior	Cox10 (-198815), Hs3st3a1 (-157051)
chr11	64283834	64285299	Distal Intergenic	11	64164573	64182171	17599	1	ENSMUSG00000087622.1	ENSMUST00000145095.1	119993	102632078	Gm12290	predicted gene 12290	Hindbrain	Cox10 (-205101), Hs3st3a1 (-150765)
chr11	64396271	64397259	Distal Intergenic	11	64435332	64522841	87510	1	ENSMUSG00000047759.6	ENSMUST00000058652.5	-38567	15478	Hs3st3a1	heparan sulfate (glucosamine) 3-O-sulfotransferase 3A1	Anterior	Cox10 (-317299), Hs3st3a1 (-38567)
chr11	64400170	64401154	Distal Intergenic	11	64435332	64522841	87510	1	ENSMUSG00000047759.6	ENSMUST00000058652.5	-34670	15478	Hs3st3a1	heparan sulfate (glucosamine) 3-O-sulfotransferase 3A1	Hindbrain	Cox10 (-321196), Hs3st3a1 (-34670)
chr11	64489415	64490327	Intron (ENSMUST00000058652.5/ENSMUSG00000047759.6, intron 1 of 1)	11	64435156	64436653	1498	2	ENSMUSG00000095224.1	ENSMUST00000177999.1	-53218	NA	NA	NA	Hindbrain	Elac2 (-489167), Hs3st3a1 (+54539)
chr11	64495751	64495982	Intron (ENSMUST00000058652.5/ENSMUSG00000047759.6, intron 1 of 1)	11	64435156	64436653	1498	2	ENSMUSG00000095224.1	ENSMUST00000177999.1	-59213	NA	NA	NA	Spinal cord	Elac2 (-483171), Hs3st3a1 (+60535)
chr11	64541726	64542684	Distal Intergenic	11	64590495	64590640	146	2	ENSMUSG00000080430.1	ENSMUST00000116780.1	48435	NA	NA	NA	Hindbrain	Elac2 (-436833), Hs3st3a1 (+106873)
chr11	64597140	64597724	Distal Intergenic	11	64590495	64590640	146	2	ENSMUSG00000080430.1	ENSMUST00000116780.1	-6792	NA	NA	NA	Hindbrain	Elac2 (-381606), Hs3st3a1 (+162100)
chr11	65212315	65212854	Intron (ENSMUST00000102635.9/ENSMUSG00000020542.18, intron 5 of 12)	11	65178428	65218559	40132	2	ENSMUSG00000020542.18	ENSMUST00000101042.8	5975	214384	Myocd	myocardin	Hindbrain	Arhgap44 (-49624), Myocd (+57404)
chr11	66155701	66155976	Intron (ENSMUST00000080665.9/ENSMUSG00000056752.16, intron 3 of 68)	11	66168035	66301237	133203	1	ENSMUSG00000084967.1	ENSMUST00000144922.1	-12197	NA	NA	NA	Hindbrain	Dnahc9 (+12694), Zkscan6 (+348595)
chr11	66511850	66512153	Intron (ENSMUST00000123454.7/ENSMUSG00000053930.13, intron 1 of 5)	11	66375133	66502814	127682	2	ENSMUSG00000053930.13	ENSMUST00000134562.1	-9187	380702	Shisa6	shisa family member 6	Hindbrain	Dnahc9 (-343469), Shisa6 (+13962)
chr11	66836341	66837259	Distal Intergenic	11	66911981	66929876	17896	1	ENSMUSG00000048070.4	ENSMUST00000123434.2	-75181	193003	Pirt	phosphoinositide-interacting regulator of transient receptor potential channels	Anterior	Shisa6 (-310836), Pirt (-75181)
chr11	67001833	67002680	Promoter (<=1kb)	11	67002086	67011625	9540	1	ENSMUSG00000085926.1	ENSMUST00000138819.1	170	NA	NA	NA	Anterior	Tmem220 (-22897), Pirt (+90276)
chr11	67333269	67333658	Intron (ENSMUST00000108684.7/ENSMUSG00000060180.12, intron 7 of 39)	11	67327103	67371502	44400	1	ENSMUSG00000060180.12	ENSMUST00000081911.11	6360	544791	Myh13	myosin, heavy polypeptide 13, skeletal muscle	Hindbrain	Gas7 (-253072), Myh13 (+11806)
chr11	67379435	67380732	Distal Intergenic	11	67364785	67369204	4420	1	ENSMUSG00000060180.12	ENSMUST00000181027.1	15298	544791	Myh13	myosin, heavy polypeptide 13, skeletal muscle	Hindbrain	Gas7 (-206452), Myh13 (+58426)
chr11	67558836	67559677	Intron (ENSMUST00000108681.7/ENSMUSG00000033066.15, intron 1 of 13)	11	67547453	67585532	38080	1	ENSMUSG00000033066.15	ENSMUST00000129801.1	11803	14457	Gas7	growth arrest specific 7	Anterior	Gas7 (-27279), Myh13 (+237599)
chr11	67722322	67722774	Intron (ENSMUST00000021289.9/ENSMUSG00000049928.15, intron 6 of 9)	11	67695326	67703333	8008	1	ENSMUSG00000020907.1	ENSMUST00000021290.1	27222	19674	Rcvrn	recoverin	Anterior	Rcvrn (+27222), Glp2r (+48605)
chr11	68044309	68044628	Intron (ENSMUST00000021285.13/ENSMUSG00000020903.13, intron 6 of 7)	11	68035038	68035710	673	2	ENSMUSG00000082266.1	ENSMUST00000119506.1	-8758	NA	NA	NA	Anterior	Stx8 (+78276), Ntn1 (+356354)
chr11	68072583	68073073	Intron (ENSMUST00000021285.13/ENSMUSG00000020903.13, intron 6 of 7)	11	68053335	68053460	126	1	ENSMUSG00000089599.1	ENSMUST00000158974.1	19493	NA	NA	NA	Hindbrain	Stx8 (+106635), Ntn1 (+327995)
chr11	68097597	68098049	Promoter (1-2kb)	11	68095580	68095964	385	2	ENSMUSG00000083924.1	ENSMUST00000120312.1	-1859	NA	NA	NA	Hindbrain	Stx8 (+131630), Ntn1 (+303000)
chr11	68144271	68145500	Intron (ENSMUST00000021285.13/ENSMUSG00000020903.13, intron 7 of 7)	11	68095580	68095964	385	2	ENSMUSG00000083924.1	ENSMUST00000120312.1	-48921	NA	NA	NA	Anterior	Stx8 (+178693), Ntn1 (+255937)
chr11	68211859	68212352	3' UTR	11	68220892	68221011	120	1	ENSMUSG00000099174.1	ENSMUST00000183592.1	-8787	102465219	Mir6406	microRNA 6406	Anterior	Ntn1 (+188717), Stx8 (+245913)
chr11	68214706	68215849	Intron (ENSMUST00000021284.3/ENSMUSG00000020902.12, intron 6 of 6)	11	68220892	68221011	120	1	ENSMUSG00000099174.1	ENSMUST00000183592.1	-5615	102465219	Mir6406	microRNA 6406	Anterior	Ntn1 (+185545), Stx8 (+249085)
chr11	68247694	68248661	Intron (ENSMUST00000021284.3/ENSMUSG00000020902.12, intron 5 of 6)	11	68269558	68270879	1322	2	ENSMUSG00000084993.1	ENSMUST00000151817.1	22702	NA	NA	NA	Anterior	Ntn1 (+152645), Stx8 (+281985)
chr11	68285983	68286486	Intron (ENSMUST00000021284.3/ENSMUSG00000020902.12, intron 2 of 6)	11	68269558	68270879	1322	2	ENSMUSG00000084993.1	ENSMUST00000151817.1	-15355	NA	NA	NA	Anterior	Ntn1 (+114588), Stx8 (+320042)
chr11	69364883	69365438	Promoter (<=1kb)	11	69345136	69364779	19644	2	ENSMUSG00000018474.17	ENSMUST00000128981.7	-381	216848	Chd3	chromodomain helicase DNA binding protein 3	Anterior	Chd3 (+4245), Kcnab3 (+38903)
chr11	69552834	69553668	Downstream (<1kb)	11	69510666	69549110	38445	2	ENSMUSG00000005237.14	ENSMUST00000149991.1	-4141	327954	Dnah2	dynein, axonemal, heavy chain 2	Anterior	Dnahc2 (-4143)
chr11	71517430	71517814	Promoter (1-2kb)	11	71516536	71573183	56648	1	ENSMUSG00000072753.12	ENSMUST00000151841.7	1086	NA	NA	NA	Anterior	Nlrp1b (-316166), Wscd1 (-233754)
chr11	71581692	71582565	Distal Intergenic	11	71553408	71574595	21188	2	ENSMUSG00000111450.1	ENSMUST00000213352.1	-7533	NA	NA	NA	Hindbrain	Nlrp1b (-380673), Wscd1 (-169247)
chr11	71600490	71600694	Distal Intergenic	11	71553408	71574595	21188	2	ENSMUSG00000111450.1	ENSMUST00000213352.1	-25997	NA	NA	NA	Anterior	Nlrp1b (-399136), Wscd1 (-150784)
chr11	72926101	72926918	3' UTR	11	72920843	72927120	6278	1	ENSMUSG00000055670.14	ENSMUST00000125122.1	5666	195018	Zzef1	zinc finger, ZZ-type with EF hand domain 1	Anterior	Atp2a3 (-34659), Zzef1 (+130256)
chr11	72944897	72945690	Distal Intergenic	11	72953107	72953196	90	1	ENSMUSG00000105756.1	ENSMUST00000198722.1	-7814	NA	NA	NA	Anterior	Atp2a3 (-15875), Zzef1 (+149040)
chr11	74468253	74468770	Intron (ENSMUST00000102521.8/ENSMUSG00000038807.18, intron 3 of 24)	11	74436924	74522751	85828	2	ENSMUSG00000038807.18	ENSMUST00000208896.1	54240	380711	Rap1gap2	RAP1 GTPase activating protein 2	Anterior	Olfr412 (+103841), Rap1gap2 (+121674)
chr11	74506364	74506666	Intron (ENSMUST00000102521.8/ENSMUSG00000038807.18, intron 2 of 24)	11	74436924	74522751	85828	2	ENSMUSG00000038807.18	ENSMUST00000208896.1	16236	380711	Rap1gap2	RAP1 GTPase activating protein 2	Anterior	Rap1gap2 (+83671), Olfr412 (+141844)
chr11	76351124	76352077	Intron (ENSMUST00000021204.3/ENSMUSG00000020844.6, intron 1 of 7)	11	76358803	76399068	40266	2	ENSMUSG00000020844.6	ENSMUST00000131472.1	47468	18230	Nxn	nucleoredoxin	Hindbrain	Glod4 (-107876), Nxn (+47539)
chr11	76363252	76363546	Intron (ENSMUST00000021204.3/ENSMUSG00000020844.6, intron 1 of 7)	11	76358803	76399068	40266	2	ENSMUSG00000020844.6	ENSMUST00000131472.1	35669	18230	Nxn	nucleoredoxin	Hindbrain	Glod4 (-119674), Nxn (+35741)
chr11	76379801	76380563	Intron (ENSMUST00000021204.3/ENSMUSG00000020844.6, intron 1 of 7)	11	76358803	76399068	40266	2	ENSMUSG00000020844.6	ENSMUST00000131472.1	18886	18230	Nxn	nucleoredoxin	Spinal cord	Glod4 (-136457), Nxn (+18958)
chr11	76589120	76589537	Intron (ENSMUST00000155035.7/ENSMUSG00000017631.18, intron 1 of 3)	11	76479003	76577727	98725	2	ENSMUSG00000017631.18	ENSMUST00000176179.7	-11601	109934	Abr	active BCR-related gene	Anterior	Bhlha9 (-83141), Abr (-79910)
chr11	76598962	76600030	Promoter (1-2kb)	11	76601319	76601629	311	1	ENSMUSG00000024205.7	ENSMUST00000136893.2	-1823	NA	NA	NA	Anterior	Abr (-90077), Bhlha9 (-72974)
chr11	76884484	76884987	Distal Intergenic	11	76902159	76916587	14429	1	ENSMUSG00000020839.16	ENSMUST00000102495.7	-17424	66601	Tmigd1	transmembrane and immunoglobulin domain containing 1	Anterior	Cpd (-37718), Tmigd1 (-17423)
chr11	77194200	77194423	Distal Intergenic	11	77089915	77188968	99054	2	ENSMUSG00000050944.14	ENSMUST00000108400.7	-5343	319634	Efcab5	EF-hand calcium binding domain 5	Spinal cord	Ssh2 (-21975), Efcab5 (-5344)
chr11	77624357	77625653	Distal Intergenic	11	77639854	77640033	180	1	ENSMUSG00000082646.1	ENSMUST00000121688.1	-14849	NA	NA	NA	Anterior	Nufip2 (-61150), Taok1 (-17190)
chr11	77893457	77894566	Promoter (<=1kb)	11	77880615	77894096	13482	2	ENSMUSG00000017453.4	ENSMUST00000017597.4	85	19193	Pipox	pipecolic acid oxidase	Hindbrain	Pipox (+84)
chr11	78163662	78164671	Promoter (1-2kb)	11	78160793	78165516	4724	2	ENSMUSG00000017386.10	ENSMUST00000148218.1	1350	22032	Traf4	TNF receptor associated factor 4	Anterior	Traf4 (+1422), Fam222b (+48561)
chr11	78205190	78206316	Promoter (1-2kb)	11	78204427	78205091	665	1	ENSMUSG00000044122.14	ENSMUST00000124772.1	1326	216974	Proca1	protein interacting with cyclin A1	Spinal cord	Sdf2 (-39993), Proca1 (+12361)
chr11	78887145	78887556	Distal Intergenic	11	78920787	78960254	39468	1	ENSMUSG00000020826.8	ENSMUST00000018610.6	-33437	18126	Nos2	nitric oxide synthase 2, inducible	Anterior	Nos2 (-33436), Lyrm9 (+60767)
chr11	78923153	78923614	Promoter (1-2kb)	11	78924740	78936432	11693	1	ENSMUSG00000020826.8	ENSMUST00000208783.1	-1357	18126	Nos2	nitric oxide synthase 2, inducible	Anterior	Nos2 (+2597), Lgals9 (+61540)
chr11	79520839	79520981	Promoter (2-3kb)	11	79515056	79523762	8707	2	ENSMUSG00000093938.2	ENSMUST00000179322.1	2852	216984	Evi2b	ecotropic viral integration site 2b	Anterior	Omg (-16826), Gm21975 (+9649)
chr11	79613087	79613636	Intron (ENSMUST00000017783.12/ENSMUSG00000017639.13, intron 1 of 14)	11	79607079	79623163	16085	2	ENSMUSG00000087434.1	ENSMUST00000145652.1	9802	790912	Rab11fip4os1	RAB11 family interacting protein 4 (class II), opposite strand 1	Anterior	Rab11fip4 (+22150), Utp6 (+349028)
chr11	79792628	79793242	Intron (ENSMUST00000131441.1/ENSMUSG00000086474.2, intron 4 of 4)	11	79781979	79782887	909	2	ENSMUSG00000086474.2	ENSMUST00000150312.1	-10048	NA	NA	NA	Anterior	Utp6 (+169455), Rab11fip4 (+201723)
chr11	79806119	79806318	Promoter (1-2kb)	11	79796193	79805172	8980	2	ENSMUSG00000086474.2	ENSMUST00000162268.1	-1046	NA	NA	NA	Anterior	Utp6 (+156171), Rab11fip4 (+215007)
chr11	80503850	80504694	Intron (ENSMUST00000041065.13/ENSMUSG00000035441.14, intron 21 of 21)	11	80507410	80509106	1697	2	ENSMUSG00000085078.1	ENSMUST00000133400.1	4834	77417	C030013C21Rik	RIKEN cDNA C030013C21 gene	Anterior	Cdk5r1 (+27226), Myo1d (+275753)
chr11	80622192	80623271	Intron (ENSMUST00000041065.13/ENSMUSG00000035441.14, intron 16 of 21)	11	80507410	80509106	1697	2	ENSMUSG00000085078.1	ENSMUST00000133400.1	-113625	77417	C030013C21Rik	RIKEN cDNA C030013C21 gene	Anterior	Cdk5r1 (+145686), Myo1d (+157293)
chr11	80670521	80670733	Intron (ENSMUST00000041065.13/ENSMUSG00000035441.14, intron 11 of 21)	11	80673667	80780003	106337	2	ENSMUSG00000035441.14	ENSMUST00000125944.1	109376	338367	Myo1d	myosin ID	Anterior	Myo1d (+109398), Cdk5r1 (+193581)
chr11	80809788	80810784	Promoter (<=1kb)	11	80810175	80822033	11859	1	ENSMUSG00000035413.8	ENSMUST00000040865.8	111	103743	Tmem98	transmembrane protein 98	Anterior	Tmem98 (+111)
chr11	80847726	80847972	Downstream (2-3kb)	11	80850381	80858300	7920	2	ENSMUSG00000086703.1	ENSMUST00000137411.1	10451	75043	4930507D10Rik	RIKEN cDNA 4930507D10 gene	Anterior	Spaca3 (-10516), Tmem98 (+37674)
chr11	81279686	81281205	Intron (ENSMUST00000066197.6/ENSMUSG00000020704.13, intron 1 of 9)	11	81385013	81402491	17479	1	ENSMUSG00000086971.1	ENSMUST00000141593.1	-104568	NA	NA	NA	Hindbrain	5530401A14Rik (-580233), Asic2 (-127125)
chr11	81298842	81300219	Intron (ENSMUST00000066197.6/ENSMUSG00000020704.13, intron 1 of 9)	11	81385013	81402491	17479	1	ENSMUSG00000086971.1	ENSMUST00000141593.1	-85483	NA	NA	NA	Spinal cord	5530401A14Rik (-561148), Asic2 (-146210)
chr11	81369478	81370784	Intron (ENSMUST00000066197.6/ENSMUSG00000020704.13, intron 1 of 9)	11	81385013	81402491	17479	1	ENSMUSG00000086971.1	ENSMUST00000141593.1	-14882	NA	NA	NA	Spinal cord	5530401A14Rik (-490548), Asic2 (-216810)
chr11	81656499	81657104	Intron (ENSMUST00000066197.6/ENSMUSG00000020704.13, intron 1 of 9)	11	81587361	81593478	6118	1	ENSMUSG00000087534.1	ENSMUST00000156193.1	69440	NA	NA	NA	Hindbrain	Asic2 (-503481), 5530401A14Rik (-203877)
chr11	81860401	81861182	Promoter (<=1kb)	11	81860679	81894582	33904	1	ENSMUSG00000020703.3	ENSMUST00000021044.3	112	71388	5530401A14Rik	RIKEN cDNA 5530401A14 gene	Anterior	5530401A14Rik (+113)
chr11	82045680	82047053	Promoter (<=1kb)	11	82045712	82047525	1814	1	ENSMUSG00000035373.2	ENSMUST00000021011.2	654	20306	Ccl7	chemokine (C-C motif) ligand 7	Hindbrain	Ccl7 (+655)
chr11	82259781	82260179	Intron (ENSMUST00000138333.1/ENSMUSG00000020702.13, intron 7 of 10)	11	82176657	82305690	129034	2	ENSMUSG00000020702.13	ENSMUST00000138333.1	45710	20290	Ccl1	chemokine (C-C motif) ligand 1	Hindbrain	Tmem132e (-128920), Ccl1 (-80168)
chr11	82295465	82296199	Intron (ENSMUST00000138333.1/ENSMUSG00000020702.13, intron 2 of 10)	11	82176657	82305690	129034	2	ENSMUSG00000020702.13	ENSMUST00000138333.1	9858	20290	Ccl1	chemokine (C-C motif) ligand 1	Anterior	Ccl1 (-116020), Tmem132e (-93068)
chr11	82473005	82474202	Distal Intergenic	11	82438257	82442899	4643	1	ENSMUSG00000020701.12	ENSMUST00000202598.1	35346	270893	Tmem132e	transmembrane protein 132E	Anterior	Tmem132e (+84704), Cct6b (+290702)
chr11	82485091	82485341	Distal Intergenic	11	82438257	82442899	4643	1	ENSMUSG00000020701.12	ENSMUST00000202598.1	46959	270893	Tmem132e	transmembrane protein 132E	Hindbrain	Tmem132e (+96316), Cct6b (+279090)
chr11	82495241	82495841	Distal Intergenic	11	82438257	82442899	4643	1	ENSMUSG00000020701.12	ENSMUST00000202598.1	57284	270893	Tmem132e	transmembrane protein 132E	Spinal cord	Tmem132e (+106641), Cct6b (+268765)
chr11	82518525	82519271	Distal Intergenic	11	82596073	82596179	107	2	ENSMUSG00000065201.1	ENSMUST00000083267.1	77281	NA	NA	NA	Hindbrain	Tmem132e (+129998), Cct6b (+245408)
chr11	82822937	82823650	Intron (ENSMUST00000074515.10/ENSMUSG00000020696.18, intron 1 of 6)	11	82805607	82829031	23425	2	ENSMUSG00000020696.18	ENSMUST00000021036.12	5738	67338	Rffl	ring finger and FYVE like domain containing protein	Anterior	Lig3 (+42091), Rffl (+47916)
chr11	83047159	83047660	Distal Intergenic	11	83028130	83040042	11913	2	ENSMUSG00000072621.13	ENSMUST00000100716.10	-7367	237887	Slfn10-ps	schlafen 10, pseudogene	Hindbrain	Slfn8 (-26600), Slfn2 (-17702)
chr11	83083049	83083499	Distal Intergenic	11	83094220	83098070	3851	1	ENSMUSG00000111016.1	ENSMUST00000213219.1	-10946	NA	NA	NA	Spinal cord	Slfn1 (-33575), Slfn2 (+18162)
chr11	83865141	83866162	Intron (ENSMUST00000021016.9/ENSMUSG00000020679.11, intron 4 of 8)	11	83852960	83905819	52860	1	ENSMUSG00000020679.11	ENSMUST00000108113.2	12691	21410	Hnf1b	HNF1 homeobox B	Hindbrain	Ddx52 (-76410), Hnf1b (+14797)
chr11	83925239	83925725	Distal Intergenic	11	83942062	83963088	21027	1	ENSMUSG00000020677.7	ENSMUST00000049257.7	-16580	78394	Ddx52	DEAD (Asp-Glu-Ala-Asp) box polypeptide 52	Hindbrain	Ddx52 (-16580), Hnf1b (+74627)
chr11	84042843	84043803	3' UTR	11	84026655	84040010	13356	1	ENSMUSG00000034940.15	ENSMUST00000132887.1	16668	217030	Synrg	synergin, gamma	Anterior	Dusp14 (+25478), Synrg (+78895)
chr11	84121062	84122067	Intron (ENSMUST00000018795.12/ENSMUSG00000018651.14, intron 2 of 15)	11	84078920	84129600	50681	2	ENSMUSG00000018651.14	ENSMUST00000018795.12	8036	217031	Tada2a	transcriptional adaptor 2A	Spinal cord	Dusp14 (-52764), Tada2a (+8035)
chr11	84228092	84228373	Intron (ENSMUST00000103201.7/ENSMUSG00000020532.18, intron 8 of 55)	11	84195438	84401645	206208	1	ENSMUSG00000020532.18	ENSMUST00000020843.12	32794	107476	Acaca	acetyl-Coenzyme A carboxylase alpha	Spinal cord	Acaca (+55111), Aatf (+285289)
chr11	84276383	84277617	Intron (ENSMUST00000103201.7/ENSMUSG00000020532.18, intron 26 of 55)	11	84280455	84311401	30947	1	ENSMUSG00000020532.18	ENSMUST00000183887.1	-3455	107476	Acaca	acetyl-Coenzyme A carboxylase alpha	Hindbrain	Acaca (+103878), Aatf (+236522)
chr11	84382406	84383140	Intron (ENSMUST00000103201.7/ENSMUSG00000020532.18, intron 52 of 55)	11	84442509	84449533	7025	2	ENSMUSG00000018697.14	ENSMUST00000141093.1	66760	56321	Aatf	apoptosis antagonizing transcription factor	Hindbrain	Aatf (+130749), Acaca (+209651)
chr11	84383816	84384250	Intron (ENSMUST00000103201.7/ENSMUSG00000020532.18, intron 52 of 55)	11	84442509	84449533	7025	2	ENSMUSG00000018697.14	ENSMUST00000141093.1	65500	56321	Aatf	apoptosis antagonizing transcription factor	Hindbrain	Aatf (+129489), Acaca (+210911)
chr11	84568441	84568838	Distal Intergenic	11	84525684	84535830	10147	1	ENSMUSG00000087211.7	ENSMUST00000128121.1	42955	78365	Lhx1os	LIM homeobox 1, opposite strand	Spinal cord	Lhx1 (-42625), Mrm1 (+250875)
chr11	84672852	84673135	Distal Intergenic	11	84716976	84720432	3457	2	ENSMUSG00000085044.1	ENSMUST00000150735.1	47439	78471	1700109G15Rik	RIKEN cDNA 1700109G15 gene	Spinal cord	Lhx1 (-146979), Mrm1 (+146521)
chr11	84956110	84956505	Promoter (1-2kb)	11	84957786	84962555	4770	1	ENSMUSG00000000805.18	ENSMUST00000139416.1	-1479	12351	Car4	carbonic anhydrase 4	Spinal cord	Car4 (-1480)
chr11	84966991	84967783	Distal Intergenic	11	84964347	84966044	1698	1	ENSMUSG00000000805.18	ENSMUST00000108076.2	3040	12351	Car4	carbonic anhydrase 4	Anterior	Car4 (+9599), Usp32 (+172651)
chr11	85696553	85696926	Intron (ENSMUST00000108061.7/ENSMUSG00000059439.15, intron 24 of 27)	11	85702200	85719744	17545	2	ENSMUSG00000086199.7	ENSMUST00000151652.7	23005	71489	Bcas3os1	breast carcinoma amplified sequence 3, opposite strand 1	Hindbrain	Tbx2 (-135811), Bcas3 (+343528)
chr11	85814029	85814739	Intron (ENSMUST00000108061.7/ENSMUSG00000059439.15, intron 26 of 27)	11	85821413	85825646	4234	1	ENSMUSG00000059439.15	ENSMUST00000145281.1	-7029	192197	Bcas3	breast carcinoma amplified sequence 3	Anterior	Tbx2 (-18167), Bcas3 (+461172)
chr11	85941408	85941948	Distal Intergenic	11	85950495	85950973	479	1	ENSMUSG00000081632.1	ENSMUST00000118790.1	-8817	NA	NA	NA	Spinal cord	Tbx4 (+55256), Brip1 (+259515)
chr11	85989620	85990612	Distal Intergenic	11	85950495	85950973	479	1	ENSMUSG00000081632.1	ENSMUST00000118790.1	39621	NA	NA	NA	Spinal cord	Tbx4 (+103694), Brip1 (+211077)
chr11	86051155	86052390	Distal Intergenic	11	85950495	85950973	479	1	ENSMUSG00000081632.1	ENSMUST00000118790.1	101277	NA	NA	NA	Spinal cord	Brip1 (+149420), Tbx4 (+165351)
chr11	86395531	86396664	Distal Intergenic	11	86408826	86408945	120	1	ENSMUSG00000088091.1	ENSMUST00000157466.1	-12729	NA	NA	NA	Spinal cord	Rnft1 (-88559), Med13 (-38496)
chr11	86839592	86840683	Distal Intergenic	11	86768846	86807746	38901	2	ENSMUSG00000018425.18	ENSMUST00000018569.13	-32391	67487	Dhx40	DEAH (Asp-Glu-Ala-His) box polypeptide 40	Anterior	Dhx40 (-32442), Ypel2 (+153569)
chr11	86872694	86873577	Distal Intergenic	11	86768846	86807746	38901	2	ENSMUSG00000018425.18	ENSMUST00000018569.13	-65389	67487	Dhx40	DEAH (Asp-Glu-Ala-His) box polypeptide 40	Anterior	Dhx40 (-65440), Ypel2 (+120571)
chr11	86954439	86954959	Intron (ENSMUST00000018571.4/ENSMUSG00000018427.7, intron 2 of 4)	11	86936425	86993707	57283	2	ENSMUSG00000018427.7	ENSMUST00000018571.4	39008	77864	Ypel2	yippee-like 2 (Drosophila)	Spinal cord	Dhx40 (-147003), Ypel2 (+39008)
chr11	86961582	86961847	Intron (ENSMUST00000018571.4/ENSMUSG00000018427.7, intron 2 of 4)	11	86936425	86993707	57283	2	ENSMUSG00000018427.7	ENSMUST00000018571.4	31993	77864	Ypel2	yippee-like 2 (Drosophila)	Anterior	Dhx40 (-154019), Ypel2 (+31992)
chr11	88118588	88119940	Intron (ENSMUST00000018522.12/ENSMUSG00000018378.13, intron 1 of 10)	11	88099290	88185365	86076	1	ENSMUSG00000018378.13	ENSMUST00000133149.1	19974	70393	2210416O15Rik	RIKEN cDNA 2210416O15 gene	Anterior	Mrps23 (-85124), Cuedc1 (+20118)
chr11	88168688	88168914	Intron (ENSMUST00000018522.12/ENSMUSG00000018378.13, intron 1 of 10)	11	88162261	88194140	31880	1	ENSMUSG00000018378.13	ENSMUST00000154812.7	6540	70393	2210416O15Rik	RIKEN cDNA 2210416O15 gene	Anterior	Mrps23 (-35587), Cuedc1 (+69655)
chr11	88235509	88236336	Distal Intergenic	11	88253368	88256990	3623	1	ENSMUSG00000108634.1	ENSMUST00000206566.1	-17446	NA	NA	NA	Anterior	1700106J16Rik (-58120), Mrps23 (+31535)
chr11	88389614	88390263	Intron (ENSMUST00000107909.7/ENSMUSG00000069769.13, intron 9 of 13)	11	88356291	88363947	7657	1	ENSMUSG00000085246.1	ENSMUST00000143208.1	33647	NA	NA	NA	Hindbrain	1700106J16Rik (+95896), Msi2 (+328162)
chr11	88481049	88482143	Intron (ENSMUST00000107909.7/ENSMUSG00000069769.13, intron 6 of 13)	11	88432986	88433514	529	2	ENSMUSG00000084411.2	ENSMUST00000120278.2	-48082	NA	NA	NA	Anterior	1700106J16Rik (+187553), Msi2 (+236505)
chr11	88482387	88483238	Intron (ENSMUST00000107909.7/ENSMUSG00000069769.13, intron 6 of 13)	11	88432986	88433514	529	2	ENSMUSG00000084411.2	ENSMUST00000120278.2	-49298	NA	NA	NA	Anterior	1700106J16Rik (+188770), Msi2 (+235288)
chr11	88540177	88540525	Intron (ENSMUST00000107909.7/ENSMUSG00000069769.13, intron 6 of 13)	11	88365515	88590147	224633	2	ENSMUSG00000069769.13	ENSMUST00000148013.7	49796	76626	Msi2	musashi RNA-binding protein 2	Anterior	Msi2 (+177750), 1700106J16Rik (+246308)
chr11	88582494	88583863	Intron (ENSMUST00000107909.7/ENSMUSG00000069769.13, intron 6 of 13)	11	88365515	88590147	224633	2	ENSMUSG00000069769.13	ENSMUST00000148013.7	6969	76626	Msi2	musashi RNA-binding protein 2	Hindbrain	Msi2 (+134922), 1700106J16Rik (+289136)
chr11	88594032	88595168	Intron (ENSMUST00000107909.7/ENSMUSG00000069769.13, intron 5 of 13)	11	88365515	88590147	224633	2	ENSMUSG00000069769.13	ENSMUST00000148013.7	-4453	76626	Msi2	musashi RNA-binding protein 2	Spinal cord	Msi2 (+123501), 1700106J16Rik (+300557)
chr11	88601208	88601441	Intron (ENSMUST00000107909.7/ENSMUSG00000069769.13, intron 5 of 13)	11	88365515	88590147	224633	2	ENSMUSG00000069769.13	ENSMUST00000148013.7	-11177	76626	Msi2	musashi RNA-binding protein 2	Spinal cord	Msi2 (+116776), 1700106J16Rik (+307282)
chr11	88629451	88630674	Intron (ENSMUST00000107909.7/ENSMUSG00000069769.13, intron 5 of 13)	11	88365515	88590147	224633	2	ENSMUSG00000069769.13	ENSMUST00000148013.7	-39915	76626	Msi2	musashi RNA-binding protein 2	Hindbrain	Msi2 (+88038), 1700106J16Rik (+336020)
chr11	88848368	88849593	Promoter (2-3kb)	11	88830792	88851503	20712	2	ENSMUSG00000018428.15	ENSMUST00000107903.7	2523	11640	Akap1	A kinase (PRKA) anchor protein 1	Anterior	Msi2 (-130880), Akap1 (+15605)
chr11	89142688	89143364	Distal Intergenic	11	89136505	89136766	262	2	ENSMUSG00000089485.1	ENSMUST00000158860.1	-6260	NA	NA	NA	Spinal cord	Gm525 (+69185), Nog (+159533)
chr11	89264460	89265392	Distal Intergenic	11	89300638	89302332	1695	2	ENSMUSG00000048616.4	ENSMUST00000061728.4	37406	18121	Nog	noggin	Anterior	Nog (+37633), Gm525 (+191085)
chr11	89547921	89548320	Intron (ENSMUST00000128717.8/ENSMUSG00000047773.13, intron 2 of 16)	11	89421086	89538556	117471	2	ENSMUSG00000047773.13	ENSMUST00000169201.1	-9564	382543	Ankfn1	ankyrin-repeat and fibronectin type III domain containing 1	Hindbrain	4932411E22Rik (-129173), Ankfn1 (+91510)
chr11	89635361	89636458	Intron (ENSMUST00000128717.8/ENSMUSG00000047773.13, intron 2 of 16)	11	89420987	89696845	275859	2	ENSMUSG00000047773.13	ENSMUST00000128717.8	60936	382543	Ankfn1	ankyrin-repeat and fibronectin type III domain containing 1	Hindbrain	4932411E22Rik (-216962), Ankfn1 (+3721)
chr11	89696057	89697612	Promoter (<=1kb)	11	89420987	89696845	275859	2	ENSMUSG00000047773.13	ENSMUST00000128717.8	11	382543	Ankfn1	ankyrin-repeat and fibronectin type III domain containing 1	Anterior	Ankfn1 (-57204), Pctp (+306059)
chr11	90071457	90072263	Distal Intergenic	11	90030348	90036508	6161	1	ENSMUSG00000069763.3	ENSMUST00000092788.3	41512	67888	Tmem100	transmembrane protein 100	Hindbrain	Mmd (-177616), Tmem100 (+41512)
chr11	91079141	91079454	Distal Intergenic	11	90883345	90894999	11655	1	ENSMUSG00000085940.1	ENSMUST00000132218.1	195952	73922	4930405D11Rik	RIKEN cDNA 4930405D11 gene	Hindbrain	Tom1l1 (-391697), Kif2b (+498311)
chr11	91131030	91131766	Distal Intergenic	11	90883345	90894999	11655	1	ENSMUSG00000085940.1	ENSMUST00000132218.1	248053	73922	4930405D11Rik	RIKEN cDNA 4930405D11 gene	Spinal cord	Tom1l1 (-443797), Kif2b (+446211)
chr11	92134657	92136097	Distal Intergenic	11	92024345	92024413	69	2	ENSMUSG00000093113.1	ENSMUST00000175372.1	-110964	NA	NA	NA	Hindbrain	Car10 (-963913), Kif2b (-557768)
chr11	92807886	92808763	Distal Intergenic	11	92792699	92793279	581	2	ENSMUSG00000081141.1	ENSMUST00000118039.1	-15045	NA	NA	NA	Hindbrain	Car10 (-290965)
chr11	92882695	92883316	Distal Intergenic	11	92910297	92910439	143	1	ENSMUSG00000087810.1	ENSMUST00000157185.1	-27292	NA	NA	NA	Hindbrain	Car10 (-216284)
chr11	92898989	92899515	Distal Intergenic	11	92910297	92910439	143	1	ENSMUSG00000087810.1	ENSMUST00000157185.1	-11045	NA	NA	NA	Hindbrain	Car10 (-200038)
chr11	93011292	93012332	Distal Intergenic	11	93098028	93099866	1839	1	ENSMUSG00000056158.14	ENSMUST00000149611.1	-86216	72605	Car10	carbonic anhydrase 10	Hindbrain	Car10 (-87478)
chr11	93332681	93333626	Intron (ENSMUST00000107859.7/ENSMUSG00000056158.14, intron 4 of 4)	11	93413218	93413324	107	2	ENSMUSG00000064743.1	ENSMUST00000082809.1	80171	NA	NA	NA	Hindbrain	Car10 (+233864), Utp18 (+552612)
chr11	93364054	93364368	Intron (ENSMUST00000107859.7/ENSMUSG00000056158.14, intron 4 of 4)	11	93413218	93413324	107	2	ENSMUSG00000064743.1	ENSMUST00000082809.1	49113	NA	NA	NA	Hindbrain	Car10 (+264921), Utp18 (+521555)
chr11	93414282	93415480	Promoter (1-2kb)	11	93413218	93413324	107	2	ENSMUSG00000064743.1	ENSMUST00000082809.1	-1557	NA	NA	NA	Hindbrain	Car10 (+315591), Utp18 (+470885)
chr11	93437407	93438780	Intron (ENSMUST00000107861.7/ENSMUSG00000056158.14, intron 4 of 4)	11	93413218	93413324	107	2	ENSMUSG00000064743.1	ENSMUST00000082809.1	-24769	NA	NA	NA	Anterior	Car10 (+338804), Utp18 (+447672)
chr11	94160123	94161282	Distal Intergenic	11	94135660	94138845	3186	1	ENSMUSG00000086003.7	ENSMUST00000125406.1	25042	100039440	B230206L02Rik	RIKEN cDNA B230206L02 gene	Anterior	Tob1 (-50751), Spag9 (+164600)
chr11	94216175	94217219	Distal Intergenic	11	94211454	94215495	4042	1	ENSMUSG00000037573.5	ENSMUST00000041589.5	5243	22057	Tob1	transducer of ErbB-2.1	Spinal cord	Tob1 (+5243), Wfikkn2 (+26010)
chr11	94233618	94234023	Downstream (2-3kb)	11	94235956	94242707	6752	2	ENSMUSG00000044177.4	ENSMUST00000061469.3	8887	278507	Wfikkn2	WAP, follistatin/kazal, immunoglobulin, kunitz and netrin domain containing 2	Anterior	Wfikkn2 (+8886), Tob1 (+22367)
chr11	94385883	94386261	Intron (ENSMUST00000178136.7/ENSMUSG00000020865.16, intron 1 of 30)	11	94364855	94392920	28066	2	ENSMUSG00000020865.16	ENSMUST00000151124.7	6848	76408	Abcc3	ATP-binding cassette, sub-family C (CFTR/MRP), member 3	Anterior	Abcc3 (+6904), Ankrd40 (+58071)
chr11	94412925	94413841	Promoter (1-2kb)	11	94409854	94411679	1826	2	ENSMUSG00000020866.17	ENSMUST00000133331.1	-1704	12291	Cacna1g	calcium channel, voltage-dependent, T type, alpha 1G subunit	Anterior	Abcc3 (-20407), Cacna1g (+60717)
chr11	94591407	94591955	Intron (ENSMUST00000103164.3/ENSMUSG00000076435.3, intron 1 of 15)	11	94570291	94601769	31479	2	ENSMUSG00000076435.3	ENSMUST00000155122.1	10088	264895	Acsf2	acyl-CoA synthetase family member 2	Anterior	Acsf2 (+10190), Chad (+26634)
chr11	94619410	94620004	Distal Intergenic	11	94629767	94645216	15450	1	ENSMUSG00000020869.8	ENSMUST00000021239.6	-10060	98238	Lrrc59	leucine rich repeat containing 59	Hindbrain	Acsf2 (-17836), Lrrc59 (-10060)
chr11	95648971	95649535	Distal Intergenic	11	95666957	95680773	13817	1	ENSMUSG00000038845.11	ENSMUST00000125172.7	-17704	18673	Phb	prohibitin	Anterior	Ngfr (-61518), Phb (-17704)
chr11	95808794	95810401	Intron (ENSMUST00000133070.7/ENSMUSG00000075595.9, intron 5 of 6)	11	95824499	95830701	6203	1	ENSMUSG00000050860.6	ENSMUST00000150134.1	-14902	237928	Phospho1	phosphatase, orphan 1	Anterior	Phospho1 (-14902), B130006D01Rik (+86011)
chr11	96270736	96272951	Promoter (<=1kb)	11	96271523	96276595	5073	1	ENSMUSG00000020875.9	ENSMUST00000174042.2	320	15417	Hoxb9	homeobox B9	Spinal cord	Hoxb9 (+387)
chr11	96284991	96285684	Promoter (1-2kb)	11	96286623	96290162	3540	1	ENSMUSG00000038721.8	ENSMUST00000049352.7	-1286	15415	Hoxb7	homeobox B7	Spinal cord	Hoxb7 (-1285)
chr11	96306715	96307167	Promoter (<=1kb)	11	96291024	96306910	15887	2	ENSMUSG00000085645.1	ENSMUST00000150698.1	-31	75395	Hoxb5os	homeobox B5 and homeobox B6, opposite strand	Spinal cord	Hoxb4 (-9743), Hoxb5 (+4346)
chr11	96311371	96312578	Distal Intergenic	11	96291024	96306910	15887	2	ENSMUSG00000085645.1	ENSMUST00000150698.1	-5064	75395	Hoxb5os	homeobox B5 and homeobox B6, opposite strand	Hindbrain	Hoxb4 (-4709)
chr11	96317986	96320323	Promoter (<=1kb)	11	96318267	96321638	3372	1	ENSMUSG00000038692.8	ENSMUST00000049241.8	887	15412	Hoxb4	homeobox B4	Spinal cord	Hoxb3 (-4171)
chr11	96340747	96341624	Promoter (<=1kb)	11	96340945	96341774	830	1	ENSMUSG00000048763.11	ENSMUST00000143462.1	240	15410	Hoxb3	homeobox B3	Spinal cord	Hoxb2 (-10446), Hoxb3 (+17860)
chr11	96349895	96350351	Promoter (<=1kb)	11	96350525	96353658	3134	1	ENSMUSG00000075588.6	ENSMUST00000182030.1	-402	103889	Hoxb2	homeobox B2	Spinal cord	Hoxb2 (-1509)
chr11	96372505	96372993	Distal Intergenic	11	96366258	96367221	964	1	ENSMUSG00000018973.2	ENSMUST00000123805.1	6491	15407	Hoxb1	homeobox B1	Anterior	Skap1 (-91844), Hoxb1 (+6997)
chr11	96576591	96577223	Intron (ENSMUST00000103154.10/ENSMUSG00000057058.16, intron 4 of 12)	11	96489861	96704431	214571	1	ENSMUSG00000057058.16	ENSMUST00000127639.1	87046	78473	Skap1	src family associated phosphoprotein 1	Hindbrain	Skap1 (+112314), Snx11 (+200624)
chr11	96595734	96596833	Intron (ENSMUST00000103154.10/ENSMUSG00000057058.16, intron 4 of 12)	11	96489861	96704431	214571	1	ENSMUSG00000057058.16	ENSMUST00000127639.1	106422	78473	Skap1	src family associated phosphoprotein 1	Hindbrain	Skap1 (+131691), Snx11 (+181247)
chr11	96873630	96874124	Promoter (<=1kb)	11	96863419	96873934	10516	2	ENSMUSG00000087117.8	ENSMUST00000183967.1	57	NA	NA	NA	Anterior	Copz2 (+24001), Cdk5rap3 (+42619)
chr11	96885748	96886176	Distal Intergenic	11	96863290	96873954	10665	2	ENSMUSG00000087117.8	ENSMUST00000184482.7	-12008	NA	NA	NA	Anterior	Cdk5rap3 (+30534), Copz2 (+36086)
chr11	96891760	96892551	Distal Intergenic	11	96907816	96908758	943	2	ENSMUSG00000018669.14	ENSMUST00000154289.1	16603	80280	Cdk5rap3	CDK5 regulatory subunit associated protein 3	Anterior	Cdk5rap3 (+24340), Copz2 (+42280)
chr11	96906732	96907348	Promoter (1-2kb)	11	96907816	96908758	943	2	ENSMUSG00000018669.14	ENSMUST00000154289.1	1718	80280	Cdk5rap3	CDK5 regulatory subunit associated protein 3	Anterior	Cdk5rap3 (+9456), Copz2 (+57164)
chr11	97434727	97435657	Promoter (1-2kb)	11	97436285	97444228	7944	1	ENSMUSG00000049807.16	ENSMUST00000152933.1	-1093	58996	Arhgap23	Rho GTPase activating protein 23	Anterior	Arhgap23 (-14968), Socs7 (+72641)
chr11	97812576	97812968	Promoter (2-3kb)	11	97815248	97824949	9702	1	ENSMUSG00000038366.15	ENSMUST00000155762.2	-2476	16796	Lasp1	LIM and SH3 protein 1	Anterior	B230217C12Rik (-28008), Lasp1 (+13207)
chr11	98371381	98371897	Intron (ENSMUST00000018311.4/ENSMUSG00000018167.10, intron 1 of 14)	11	98375520	98378648	3129	1	ENSMUSG00000018167.10	ENSMUST00000130323.7	-3881	59045	Stard3	START domain containing 3	Anterior	Tcap (-12172), Stard3 (+13271)
chr11	98497676	98498216	Intron (ENSMUST00000103141.3/ENSMUSG00000018168.8, intron 3 of 7)	11	98484267	98489020	4754	2	ENSMUSG00000018168.8	ENSMUST00000140876.1	-8926	22780	Ikzf3	IKAROS family zinc finger 3	Spinal cord	Ikzf3 (+47854), Grb7 (+51112)
chr11	99071427	99072196	Promoter (2-3kb)	11	99068175	99073864	5690	2	ENSMUSG00000017607.9	ENSMUST00000107465.7	2053	217169	Tns4	tensin 4	Anterior	Tns4 (+17494), Igfbp4 (+30568)
chr11	99112942	99113562	Distal Intergenic	11	99065678	99089306	23629	2	ENSMUSG00000017607.9	ENSMUST00000017751.2	-23946	217169	Tns4	tensin 4	Spinal cord	Tns4 (-23946), Ccr7 (+41825)
chr11	99122751	99123650	Distal Intergenic	11	99144196	99155077	10882	2	ENSMUSG00000037944.8	ENSMUST00000103134.3	31877	12775	Ccr7	chemokine (C-C motif) receptor 7	Spinal cord	Tns4 (-33895), Ccr7 (+31876)
chr11	99967758	99968635	Distal Intergenic	11	99961079	99961318	240	1	ENSMUSG00000081547.1	ENSMUST00000120682.1	7117	NA	NA	NA	Spinal cord	Krtap29-1 (+10856), Krtap9-5 (+19722)
chr11	100137793	100138056	Promoter (1-2kb)	11	100131758	100135928	4171	2	ENSMUSG00000054146.8	ENSMUST00000107411.2	-1996	16665	Krt15	keratin 15	Anterior	Krt15 (-1997)
chr11	101726780	101727430	Distal Intergenic	11	101732919	101735696	2778	1	ENSMUSG00000034931.15	ENSMUST00000125409.1	-5814	217207	Dhx8	DEAH (Asp-Glu-Ala-His) box polypeptide 8	Spinal cord	Dhx8 (-5845), Arl4d (+61564)
chr11	101896570	101897829	Promoter (2-3kb)	11	101877510	101894374	16865	2	ENSMUSG00000001493.9	ENSMUST00000057054.7	-2825	17285	Meox1	mesenchyme homeobox 1	Spinal cord	Meox1 (-2826)
chr11	101919628	101920037	Distal Intergenic	11	101939501	101939899	399	1	ENSMUSG00000082171.1	ENSMUST00000120378.1	-19669	NA	NA	NA	Spinal cord	Meox1 (-25459), Sost (+47182)
chr11	102937715	102938188	Intron (ENSMUST00000181125.1/ENSMUSG00000097410.1, intron 1 of 1)	11	102939264	102946688	7425	2	ENSMUSG00000045532.5	ENSMUST00000057849.5	8737	23829	C1ql1	complement component 1, q subcomponent-like 1	Anterior	Kif18b (-12828), C1ql1 (+8736)
chr11	103765430	103765957	Distal Intergenic	11	103774150	103817957	43808	1	ENSMUSG00000000125.5	ENSMUST00000000127.5	-8457	22415	Wnt3	wingless-type MMTV integration site family, member 3	Anterior	Wnt9b (-15873), Wnt3 (-8456)
chr11	103989676	103990209	Distal Intergenic	11	103979589	103983627	4039	1	ENSMUSG00000062421.13	ENSMUST00000154089.1	10353	11841	Arf2	ADP-ribosylation factor 2	Hindbrain	Crhr1 (-142912), Arf2 (+23072)
chr11	104076732	104077169	Distal Intergenic	11	104132855	104175523	42669	1	ENSMUSG00000018634.10	ENSMUST00000093925.4	-55905	12921	Crhr1	corticotropin releasing hormone receptor 1	Spinal cord	Crhr1 (-55904), Arf2 (+110080)
chr11	105153322	105154040	Distal Intergenic	11	105146893	105147261	369	1	ENSMUSG00000075485.1	ENSMUST00000100338.1	6788	NA	NA	NA	Anterior	Tlk2 (-27846), Gm10842 (+6788)
chr11	105314168	105315195	Intron (ENSMUST00000126931.1/ENSMUSG00000020695.14, intron 1 of 2)	11	105329052	105332299	3248	1	ENSMUSG00000020695.14	ENSMUST00000142905.1	-14371	17534	Mrc2	mannose receptor, C type 2	Anterior	Mrc2 (+22036), March10 (+142053)
chr11	105364465	105365573	Promoter (1-2kb)	11	105363252	105390642	27391	1	ENSMUSG00000086487.1	ENSMUST00000153672.1	1767	NA	NA	NA	Spinal cord	Mrc2 (+72373), March10 (+91716)
chr11	105407909	105408752	Promoter (<=1kb)	11	105396695	105408707	12013	2	ENSMUSG00000078627.9	ENSMUST00000151305.1	377	632687	2010-03-01	membrane-associated ring finger (C3HC4) 10	Spinal cord	March10 (+48404), Mrc2 (+115685)
chr11	105507666	105509031	Distal Intergenic	11	105401652	105456735	55084	2	ENSMUSG00000078627.9	ENSMUST00000100332.3	-51613	632687	2010-03-01	membrane-associated ring finger (C3HC4) 10	Hindbrain	Tanc2 (-81642), March10 (-51614)
chr11	105523740	105524806	Distal Intergenic	11	105589986	105776834	186849	1	ENSMUSG00000053580.16	ENSMUST00000168598.7	-65713	77097	Tanc2	tetratricopeptide repeat, ankyrin repeat and coiled-coil containing 2	Hindbrain	March10 (-67538), Tanc2 (-65718)
chr11	105760924	105761365	Intron (ENSMUST00000168598.7/ENSMUSG00000053580.16, intron 4 of 4)	11	105773518	105774784	1267	1	ENSMUSG00000083465.1	ENSMUST00000117842.1	-12374	NA	NA	NA	Hindbrain	Tanc2 (+171154), Cyb561 (+183267)
chr11	106268839	106269207	Promoter (1-2kb)	11	106263179	106267799	4621	2	ENSMUSG00000078619.10	ENSMUST00000106843.7	-1224	83796	Smarcd2	SWI/SNF related, matrix associated, actin dependent regulator of chromatin, subfamily d, member 2	Spinal cord	Smarcd2 (+3949), Psmc5 (+12869)
chr11	107325532	107326594	Intron (ENSMUST00000040380.12/ENSMUSG00000040430.18, intron 1 of 7)	11	107330708	107331058	351	1	ENSMUSG00000081995.1	ENSMUST00000119399.1	-4645	NA	NA	NA	Anterior	Nol11 (-136682), Pitpnc1 (+144636)
chr11	107337404	107338051	Promoter (<=1kb)	11	107207892	107337637	129746	2	ENSMUSG00000040430.18	ENSMUST00000040380.12	-90	71795	Pitpnc1	phosphatidylinositol transfer protein, cytoplasmic 1	Anterior	Nol11 (-148347), Pitpnc1 (+132971)
chr11	107416364	107417470	Intron (ENSMUST00000103064.9/ENSMUSG00000040430.18, intron 1 of 9)	11	107410390	107413549	3160	1	ENSMUSG00000085245.1	ENSMUST00000139941.1	6527	NA	NA	NA	Hindbrain	Nol11 (-227536), Pitpnc1 (+53782)
chr11	107904053	107904554	Intron (ENSMUST00000106742.7/ENSMUSG00000040373.12, intron 1 of 5)	11	107874605	107911362	36758	2	ENSMUSG00000040373.12	ENSMUST00000106742.7	7059	140723	Cacng5	calcium channel, voltage-dependent, gamma subunit 5	Anterior	Cacng4 (-109747), Cacng5 (+10751)
chr11	108279801	108280441	Intron (ENSMUST00000059595.10/ENSMUSG00000050965.14, intron 2 of 16)	11	108343354	108395905	52552	1	ENSMUSG00000000049.11	ENSMUST00000133383.7	-63233	11818	Apoh	apolipoprotein H	Anterior	Cacng5 (-365066), Prkca (+63807)
chr11	108511740	108512723	Intron (ENSMUST00000150863.8/ENSMUSG00000020728.17, intron 12 of 26)	11	108498301	108860350	362050	1	ENSMUSG00000020728.17	ENSMUST00000133670.8	13930	76380	Cep112	centrosomal protein 112	Hindbrain	Axin2 (-408117), Cep112 (+86966)
chr11	108803035	108803397	Intron (ENSMUST00000150863.8/ENSMUSG00000020728.17, intron 23 of 26)	11	108820333	108826942	6610	1	ENSMUSG00000085811.1	ENSMUST00000143781.1	-17117	NA	NA	NA	Hindbrain	Axin2 (-117133), Cep112 (+377950)
chr11	108893509	108894719	Distal Intergenic	11	108920349	108950783	30435	1	ENSMUSG00000000142.15	ENSMUST00000052915.13	-26235	12006	Axin2	axin 2	Spinal cord	Axin2 (-26235), Cep112 (+468848)
chr11	109107669	109108028	Distal Intergenic	11	109139291	109144369	5079	2	ENSMUSG00000078605.2	ENSMUST00000106710.2	36521	268498	E030025P04Rik	RIKEN cDNA E030025P04 gene	Spinal cord	E030025P04Rik (+36520), Axin2 (+187500)
chr11	109346509	109347093	Promoter (<=1kb)	11	109346839	109353651	6813	1	ENSMUSG00000099630.1	ENSMUST00000190043.1	-38	67927	1700096J18Rik	RIKEN cDNA 1700096J18 gene	Anterior	Rgs9 (-48672), Gna13 (-16030)
chr11	109583063	109583269	Exon (ENSMUST00000103060.9/ENSMUSG00000041895.15, exon 7 of 13)	11	109573331	109611432	38102	2	ENSMUSG00000041895.15	ENSMUST00000103060.9	28266	52639	Wipi1	WD repeat domain, phosphoinositide interacting 1	Anterior	Slc16a6 (-109568), Wipi1 (+28266)
chr11	109932913	109933571	3' UTR	11	109936316	109938135	1820	1	ENSMUSG00000085629.1	ENSMUST00000149226.1	-3074	NA	NA	NA	Spinal cord	1700012B07Rik (-105196), Abca8b (+62603)
chr11	110477840	110480266	Promoter (<=1kb)	11	110479039	110497926	18888	1	ENSMUSG00000020623.11	ENSMUST00000133920.1	14	26399	Map2k6	mitogen-activated protein kinase kinase 6	Hindbrain	Kcnj16 (-488980), Map2k6 (+79931)
chr11	110799896	110800603	Distal Intergenic	11	110968033	111027965	59933	1	ENSMUSG00000051497.15	ENSMUST00000180023.7	-167784	16517	Kcnj16	potassium inwardly-rectifying channel, subfamily J, member 16	Anterior	Kcnj16 (-167783), Map2k6 (+401128)
chr11	111212058	111213124	Distal Intergenic	11	111276100	111276931	832	1	ENSMUSG00000082272.1	ENSMUST00000121873.1	-63509	NA	NA	NA	Anterior	Kcnj2 (+146427)
chr11	111511894	111512872	Distal Intergenic	11	111612817	111613306	490	2	ENSMUSG00000082448.1	ENSMUST00000120443.1	100923	NA	NA	NA	Hindbrain	Kcnj2 (+446219), Gm11678 (+919253)
chr11	111766471	111767093	Distal Intergenic	11	111796347	111800876	4530	2	ENSMUSG00000086752.1	ENSMUST00000124855.1	34094	NA	NA	NA	Hindbrain	Gm11678 (+664854), Kcnj2 (+700618)
chr11	112095007	112096041	Distal Intergenic	11	112107438	112132196	24759	1	ENSMUSG00000085324.1	ENSMUST00000146550.1	-11914	NA	NA	NA	Spinal cord	Gm11678 (+336112)
chr11	112137051	112138469	Distal Intergenic	11	112107438	112132196	24759	1	ENSMUSG00000085324.1	ENSMUST00000146550.1	30322	NA	NA	NA	Spinal cord	Gm11678 (+293876)
chr11	112307361	112307822	Distal Intergenic	11	112107438	112132196	24759	1	ENSMUSG00000085324.1	ENSMUST00000146550.1	200153	NA	NA	NA	Hindbrain	Gm11678 (+124044)
chr11	112371858	112372397	Distal Intergenic	11	112107438	112132196	24759	1	ENSMUSG00000085324.1	ENSMUST00000146550.1	264689	NA	NA	NA	Hindbrain	Gm11678 (+59508)
chr11	112413792	112414233	Distal Intergenic	11	112664839	112669398	4560	2	ENSMUSG00000041674.16	ENSMUST00000141399.1	255386	217294	BC006965	cDNA sequence BC006965	Anterior	Gm11678 (+17623)
chr11	112449737	112450864	Distal Intergenic	11	112664839	112669398	4560	2	ENSMUSG00000041674.16	ENSMUST00000141399.1	219098	217294	BC006965	cDNA sequence BC006965	Hindbrain	Sox9 (-331923), Gm11678 (-18665)
chr11	112826350	112827782	Promoter (1-2kb)	11	112825179	112832469	7291	1	ENSMUSG00000020624.3	ENSMUST00000153429.1	1887	NA	NA	NA	Anterior	Sox9 (+44842), Slc39a11 (+738693)
chr11	112860765	112861219	Distal Intergenic	11	112825179	112832469	7291	1	ENSMUSG00000020624.3	ENSMUST00000153429.1	35813	NA	NA	NA	Anterior	Sox9 (+78768), Slc39a11 (+704767)
chr11	112885412	112886301	Distal Intergenic	11	112825179	112832469	7291	1	ENSMUSG00000020624.3	ENSMUST00000153429.1	60677	NA	NA	NA	Spinal cord	Sox9 (+103633), Slc39a11 (+679902)
chr11	113045994	113047125	Intron (ENSMUST00000136438.7/ENSMUSG00000087259.7, intron 2 of 2)	11	113043895	113173077	129183	2	ENSMUSG00000087259.7	ENSMUST00000136438.7	126518	72386	2610035D17Rik	RIKEN cDNA 2610035D17 gene	Anterior	Sox9 (+264336), Slc39a11 (+519199)
chr11	113107640	113108132	Intron (ENSMUST00000136438.7/ENSMUSG00000087259.7, intron 1 of 2)	11	113043895	113173077	129183	2	ENSMUSG00000087259.7	ENSMUST00000136438.7	65191	72386	2610035D17Rik	RIKEN cDNA 2610035D17 gene	Spinal cord	Sox9 (+325662), Slc39a11 (+457873)
chr11	113230580	113231015	Distal Intergenic	11	113203315	113209669	6355	2	ENSMUSG00000085421.1	ENSMUST00000130373.1	-21128	319871	4732490B19Rik	RIKEN cDNA 4732490B19 gene	Spinal cord	Slc39a11 (+334961), Sox9 (+448574)
chr11	113282490	113282675	Intron (ENSMUST00000071539.9/ENSMUSG00000041654.15, intron 7 of 9)	11	113203315	113209669	6355	2	ENSMUSG00000085421.1	ENSMUST00000130373.1	-72913	319871	4732490B19Rik	RIKEN cDNA 4732490B19 gene	Anterior	Slc39a11 (+283176), Sox9 (+500359)
chr11	113291932	113292622	Intron (ENSMUST00000071539.9/ENSMUSG00000041654.15, intron 7 of 9)	11	113203315	113209669	6355	2	ENSMUSG00000085421.1	ENSMUST00000130373.1	-82608	319871	4732490B19Rik	RIKEN cDNA 4732490B19 gene	Spinal cord	Slc39a11 (+273482), Sox9 (+510053)
chr11	113351804	113352931	Intron (ENSMUST00000071539.9/ENSMUSG00000041654.15, intron 6 of 9)	11	113467977	113472014	4038	1	ENSMUSG00000078251.2	ENSMUST00000105048.2	-115610	NA	NA	NA	Anterior	Slc39a11 (+213391), Sox9 (+570144)
chr11	113733764	113734363	Intron (ENSMUST00000106616.1/ENSMUSG00000041598.7, intron 1 of 1)	11	113728983	113739322	10340	2	ENSMUSG00000041598.7	ENSMUST00000131488.1	5259	56699	Cdc42ep4	CDC42 effector protein (Rho GTPase binding) 4	Hindbrain	Cpsf4l (-24538), Cdc42ep4 (+17254)
chr11	113778803	113780059	3' UTR	11	113756702	113757206	505	1	ENSMUSG00000083090.1	ENSMUST00000121468.1	22729	NA	NA	NA	Hindbrain	Cdc42ep4 (-28113), Sdk2 (+286787)
chr11	113941962	113942883	Exon (ENSMUST00000144301.1/ENSMUSG00000041592.16, exon 2 of 2)	11	113806341	113826219	19879	2	ENSMUSG00000041592.16	ENSMUST00000125879.1	-116203	237979	Sdk2	sidekick cell adhesion molecule 2	Anterior	Cdc42ep4 (-191105), Sdk2 (+123795)
chr11	114596799	114598072	Distal Intergenic	11	114664608	114664909	302	1	ENSMUSG00000083769.1	ENSMUST00000120766.1	-67173	NA	NA	NA	Anterior	Sdk2 (-531218), Rpl38 (-71173)
chr11	114657386	114658104	Distal Intergenic	11	114664608	114664909	302	1	ENSMUSG00000083769.1	ENSMUST00000120766.1	-6863	NA	NA	NA	Anterior	Sdk2 (-591527), Rpl38 (-10864)
chr11	114780164	114780609	Intron (ENSMUST00000126555.7/ENSMUSG00000010021.13, intron 5 of 11)	11	114784659	114785567	909	1	ENSMUSG00000010021.13	ENSMUST00000131782.1	-4273	286942	Kif19a	kinesin family member 19A	Anterior	Kif19a (+14998), Btbd17 (+15510)
chr11	114803936	114804598	Intron (ENSMUST00000045319.8/ENSMUSG00000034677.9, intron 1 of 2)	11	114798924	114806745	7822	1	ENSMUSG00000034677.9	ENSMUST00000106584.1	5343	217302	Gpr142	G protein-coupled receptor 142	Anterior	Gprc5c (-47575), Gpr142 (+5343)
chr11	115105033	115105239	Intron (ENSMUST00000131046.1/ENSMUSG00000020732.13, intron 1 of 1)	11	115091431	115162236	70806	1	ENSMUSG00000020732.13	ENSMUST00000067754.10	13705	58222	Rab37	RAB37, member RAS oncogene family	Spinal cord	Cd300e (-42959), Cd300lf (+28856)
chr11	115737889	115738615	Distal Intergenic	11	115729466	115729679	214	1	ENSMUSG00000084130.1	ENSMUST00000120031.1	8786	NA	NA	NA	Anterior	Grb2 (-29655), 2310067B10Rik (-27181)
chr11	115899809	115900363	Promoter (<=1kb)	11	115900178	115905896	5719	1	ENSMUSG00000048442.15	ENSMUST00000142089.1	-92	66528	Smim5	small integral membrane protein 5	Anterior	Smim6 (-11931), Myo15b (+38474)
chr11	116104182	116104590	Promoter (2-3kb)	11	116106209	116107083	875	2	ENSMUSG00000020773.11	ENSMUST00000149957.1	2697	217333	Trim47	tripartite motif-containing 47	Spinal cord	Wbp2 (-17391), Trim47 (+5860)
chr11	116241593	116242019	Distal Intergenic	11	116220559	116238077	17519	2	ENSMUSG00000034282.3	ENSMUST00000037007.3	-3729	14027	Evpl	envoplakin	Anterior	Evpl (-3729)
chr11	117478788	117479733	Downstream (<1kb)	11	117479875	117482597	2723	2	ENSMUSG00000110653.1	ENSMUST00000212879.1	3337	NA	NA	NA	Anterior	Gm11733 (-5107), Sept9 (+279600)
chr11	117497011	117498435	Distal Intergenic	11	117484368	117489014	4647	1	ENSMUSG00000069588.3	ENSMUST00000092394.3	13355	432615	Gm11733	predicted gene 11733	Anterior	Tnrc6c (-157090), Gm11733 (+13355)
chr11	118142153	118143089	Intron (ENSMUST00000100181.10/ENSMUSG00000017132.17, intron 12 of 13)	11	118023076	118130634	107559	2	ENSMUSG00000033987.16	ENSMUST00000132685.8	-11987	69926	Dnah17	dynein, axonemal, heavy chain 17	Hindbrain	Dnahc17 (-13402), Cyth1 (+70121)
chr11	119187440	119187833	Intron (ENSMUST00000036113.3/ENSMUSG00000039976.4, intron 3 of 11)	11	119183953	119184516	564	2	ENSMUSG00000085548.1	ENSMUST00000151091.1	-3120	NA	NA	NA	Anterior	Cbx4 (-101416), Tbc1d16 (+40862)
chr11	119572675	119573227	Distal Intergenic	11	119548630	119569046	20417	1	ENSMUSG00000087675.1	ENSMUST00000135630.1	24321	100503830	Gm11762	predicted gene 11762	Anterior	Rptor (-30198), Nptx1 (-25198)
chr11	119792953	119793551	Intron (ENSMUST00000125583.7/ENSMUSG00000025583.15, intron 7 of 12)	11	119798773	119846955	48183	1	ENSMUSG00000025583.15	ENSMUST00000139728.7	-5521	74370	Rptor	regulatory associated protein of MTOR, complex 1	Spinal cord	Chmp6 (-120558), Rptor (+190103)
chr11	119989115	119989459	Intron (ENSMUST00000075180.11/ENSMUSG00000025372.16, intron 6 of 13)	11	119997671	120002199	4529	1	ENSMUSG00000025372.16	ENSMUST00000131580.1	-8384	108100	Baiap2	brain-specific angiogenesis inhibitor 1-associated protein 2	Anterior	Baiap2 (+46524), Aatk (+57783)
chr11	120184411	120184939	Downstream (<1kb)	11	120185400	120188751	3352	2	ENSMUSG00000075389.3	ENSMUST00000155681.1	4076	NA	NA	NA	Anterior	Bahcc1 (-48272), Slc38a10 (-33329)
chr11	121475449	121476641	Intron (ENSMUST00000103013.9/ENSMUSG00000039230.14, intron 7 of 38)	11	121488321	121497051	8731	1	ENSMUSG00000039230.14	ENSMUST00000106093.1	-12276	108903	Tbcd	tubulin-specific chaperone d	Anterior	Tbcd (+24096), Zfp750 (+43288)
chr11	121738517	121739281	Distal Intergenic	11	121702763	121715829	13067	1	ENSMUSG00000039208.15	ENSMUST00000125580.1	36136	210029	Metrnl	meteorin, glial cell differentiation regulator-like	Anterior	Ptchd3 (-91348), Metrnl (+36488)
chr12	3989967	3991703	Promoter (2-3kb)	12	3962555	3992920	30366	2	ENSMUSG00000020658.10	ENSMUST00000218166.1	2085	668212	Efr3b	EFR3 homolog B	Hindbrain	Pomc (+35884), Efr3b (+48080)
chr12	5257393	5257761	Intron (ENSMUST00000020958.8/ENSMUSG00000020627.10, intron 2 of 13)	12	5235156	5235964	809	2	ENSMUSG00000112020.1	ENSMUST00000219031.1	-21613	NA	NA	NA	Spinal cord	Klhl29 (+118105), Atad2b (+340173)
chr12	5745606	5745844	Distal Intergenic	12	5808195	5984547	176353	1	ENSMUSG00000112404.1	ENSMUST00000219369.1	-62470	NA	NA	NA	Hindbrain	2810032G03Rik (+334084)
chr12	5868611	5869545	Intron (ENSMUST00000219369.1/ENSMUSG00000112404.1, intron 2 of 2)	12	5874914	5984958	110045	1	ENSMUSG00000112404.1	ENSMUST00000219102.1	-5836	NA	NA	NA	Hindbrain	2810032G03Rik (+457437)
chr12	5999074	6000052	Distal Intergenic	12	6005667	6006240	574	1	ENSMUSG00000111898.1	ENSMUST00000220422.1	-6104	NA	NA	NA	Hindbrain	2810032G03Rik (+587922)
chr12	6857642	6858311	Distal Intergenic	12	6966758	6966960	203	2	ENSMUSG00000111975.1	ENSMUST00000217971.1	108984	NA	NA	NA	Hindbrain	NONE
chr12	8401861	8402682	Distal Intergenic	12	8394209	8400356	6148	1	ENSMUSG00000112452.1	ENSMUST00000218567.1	8062	NA	NA	NA	Spinal cord	Hs1bp3 (+88839), Rhob (+97713)
chr12	8437215	8437622	Distal Intergenic	12	8453504	8454918	1415	2	ENSMUSG00000112664.1	ENSMUST00000219269.1	17500	NA	NA	NA	Anterior	Rhob (+62566), Hs1bp3 (+123986)
chr12	8561098	8562489	Intron (ENSMUST00000219595.1/ENSMUSG00000112276.1, intron 2 of 2)	12	8549621	8562662	13042	1	ENSMUSG00000112276.1	ENSMUST00000218759.1	12172	NA	NA	NA	Hindbrain	Pum2 (-112887), Slc7a15 (-22249)
chr12	10426074	10427258	Distal Intergenic	12	10446388	10531303	84916	1	ENSMUSG00000112792.1	ENSMUST00000219221.1	-19722	NA	NA	NA	Hindbrain	Rdh14 (+35886), Pgk1-rs7 (+473630)
chr12	10439736	10440208	Distal Intergenic	12	10446388	10531303	84916	1	ENSMUSG00000112792.1	ENSMUST00000219221.1	-6416	NA	NA	NA	Hindbrain	Rdh14 (+49192), Pgk1-rs7 (+460324)
chr12	11066992	11067364	Intron (ENSMUST00000222157.1/ENSMUSG00000113620.1, intron 2 of 2)	12	11047813	11078742	30930	1	ENSMUSG00000113620.1	ENSMUST00000222157.1	19365	NA	NA	NA	Hindbrain	Pgk1-rs7 (-166882), Kcns3 (+83195)
chr12	12541016	12541524	Distal Intergenic	12	12682514	12682618	105	2	ENSMUSG00000098314.1	ENSMUST00000184748.1	141348	NA	NA	NA	Hindbrain	Rpl36-ps3 (-370716), Fam49a (+279131)
chr12	12624587	12624884	Distal Intergenic	12	12682514	12682618	105	2	ENSMUSG00000098314.1	ENSMUST00000184748.1	57883	NA	NA	NA	Hindbrain	Rpl36-ps3 (-287250), Fam49a (+362597)
chr12	12693786	12695098	Distal Intergenic	12	12700039	12700145	107	1	ENSMUSG00000075893.1	ENSMUST00000101943.1	-5597	NA	NA	NA	Hindbrain	Rpl36-ps3 (-217544), Fam49a (+432303)
chr12	12723116	12724144	Promoter (<=1kb)	12	12722861	12726400	3540	1	ENSMUSG00000113009.1	ENSMUST00000222770.1	769	NA	NA	NA	Hindbrain	Rpl36-ps3 (-188356), Fam49a (+461491)
chr12	12746863	12747297	Distal Intergenic	12	12722861	12726400	3540	1	ENSMUSG00000113009.1	ENSMUST00000222770.1	24219	NA	NA	NA	Hindbrain	Rpl36-ps3 (-164906), Fam49a (+484941)
chr12	12841810	12842554	Distal Intergenic	12	12865570	12874689	9120	1	ENSMUSG00000113363.1	ENSMUST00000221441.1	-23388	NA	NA	NA	Spinal cord	Rpl36-ps3 (-69804), Fam49a (+580043)
chr12	12850766	12851220	Distal Intergenic	12	12865570	12874689	9120	1	ENSMUSG00000113363.1	ENSMUST00000221441.1	-14577	NA	NA	NA	Hindbrain	Rpl36-ps3 (-60993), Fam49a (+588854)
chr12	12994814	12995597	Distal Intergenic	12	12987317	12994199	6883	1	ENSMUSG00000113220.1	ENSMUST00000221590.1	7888	NA	NA	NA	Anterior	Mycn (-53292), Ddx1 (+254007)
chr12	13086770	13087049	Distal Intergenic	12	13102845	13115903	13059	1	ENSMUSG00000112988.1	ENSMUST00000222719.1	-15936	NA	NA	NA	Anterior	Mycn (-144996), Ddx1 (+162303)
chr12	13159694	13160220	Distal Intergenic	12	13163629	13163763	135	2	ENSMUSG00000064717.1	ENSMUST00000082783.1	3806	NA	NA	NA	Anterior	Mycn (-218043), Ddx1 (+89256)
chr12	13208301	13209584	Distal Intergenic	12	13225161	13229379	4219	2	ENSMUSG00000037149.10	ENSMUST00000221028.1	20437	104721	Ddx1	DEAD (Asp-Glu-Ala-Asp) box polypeptide 1	Hindbrain	Mycn (-267029), Ddx1 (+40270)
chr12	14551786	14552491	Distal Intergenic	12	14506587	14506693	107	1	ENSMUSG00000075760.1	ENSMUST00000101814.1	45551	NA	NA	NA	Hindbrain	Gm9847 (+57578)
chr12	15811737	15811990	Intron (ENSMUST00000020922.7/ENSMUSG00000020601.8, intron 1 of 2)	12	15791727	15816785	25059	2	ENSMUSG00000020601.8	ENSMUST00000020922.7	4922	217410	Trib2	tribbles pseudokinase 2	Anterior	Trib2 (+4921)
chr12	16091443	16091954	Distal Intergenic	12	16155101	16155623	523	1	ENSMUSG00000113142.1	ENSMUST00000221780.1	-63403	NA	NA	NA	Hindbrain	Trib2 (-274914), Lpin1 (+498071)
chr12	16618949	16619250	Distal Intergenic	12	16535954	16610966	75013	2	ENSMUSG00000020593.15	ENSMUST00000111067.9	-8133	14245	Lpin1	lipin 1	Anterior	Ntsr2 (-34370), Lpin1 (-29330)
chr12	16736833	16737522	Promoter (2-3kb)	12	16723177	16740128	16952	2	ENSMUSG00000036523.16	ENSMUST00000159573.1	2951	268527	Greb1	gene regulated by estrogen in breast cancer protein	Anterior	Greb1 (+63506), Ntsr2 (+83708)
chr12	17347761	17349011	Promoter (<=1kb)	12	17344401	17348373	3973	2	ENSMUSG00000114024.1	ENSMUST00000221894.1	-13	NA	NA	NA	Anterior	Nol10 (-72)
chr12	17426083	17427209	Intron (ENSMUST00000046011.11/ENSMUSG00000061458.9, intron 20 of 20)	12	17436618	17446443	9826	1	ENSMUSG00000113246.1	ENSMUST00000220527.1	-9972	NA	NA	NA	Spinal cord	Odc1 (-118227), Nol10 (+78188)
chr12	17556897	17558321	Promoter (<=1kb)	12	17557699	17564113	6415	1	ENSMUSG00000113093.1	ENSMUST00000220894.1	-90	NA	NA	NA	Anterior	Hpcal1 (-133205), Odc1 (+12736)
chr12	17699504	17699810	Intron (ENSMUST00000071858.4/ENSMUSG00000071379.2, intron 1 of 3)	12	17690856	17791933	101078	1	ENSMUSG00000071379.2	ENSMUST00000071858.4	8801	53602	Hpcal1	hippocalcin-like 1	Anterior	B430203G13Rik (-224637), Hpcal1 (+8843)
chr12	17738201	17738840	Intron (ENSMUST00000071858.4/ENSMUSG00000071379.2, intron 1 of 3)	12	17728226	17791126	62901	1	ENSMUSG00000071379.2	ENSMUST00000222944.1	10294	53602	Hpcal1	hippocalcin-like 1	Anterior	B430203G13Rik (-185773), Hpcal1 (+47707)
chr12	21426195	21426852	Distal Intergenic	12	21417911	21419803	1893	1	ENSMUSG00000097055.1	ENSMUST00000180671.1	8612	NA	NA	NA	Hindbrain	Ywhaq (-9088)
chr12	24623356	24624167	Distal Intergenic	12	24638669	24639010	342	2	ENSMUSG00000066553.5	ENSMUST00000140065.1	15249	NA	NA	NA	Anterior	Klf11 (-27609), Grhl1 (+51475)
chr12	24893661	24894861	Intron (ENSMUST00000222198.1/ENSMUSG00000020646.17, intron 3 of 4)	12	24831631	24960286	128656	1	ENSMUSG00000020646.17	ENSMUST00000222994.1	62630	67216	Mboat2	membrane bound O-acyltransferase domain containing 2	Spinal cord	Kidins220 (-80671), Mboat2 (+62662)
chr12	24974540	24976026	Promoter (<=1kb)	12	24974609	24975554	946	2	ENSMUSG00000113774.1	ENSMUST00000220780.1	271	NA	NA	NA	Anterior	Kidins220 (+351)
chr12	25124190	25125350	Distal Intergenic	12	25129174	25134931	5758	1	ENSMUSG00000112937.1	ENSMUST00000223429.1	-4404	NA	NA	NA	Hindbrain	Id2 (-28678)
chr12	25475017	25475889	Distal Intergenic	12	25394755	25471979	77225	1	ENSMUSG00000113669.1	ENSMUST00000221270.1	80698	NA	NA	NA	Hindbrain	Id2 (-379361), Rnf144a (+939803)
chr12	26351411	26351793	Intron (ENSMUST00000221235.1/ENSMUSG00000114048.1, intron 1 of 4)	12	26346717	26371748	25032	1	ENSMUSG00000114048.1	ENSMUST00000221235.1	4885	NA	NA	NA	Anterior	Rnf144a (+63654)
chr12	26488093	26489027	Promoter (1-2kb)	12	26485905	26486791	887	2	ENSMUSG00000113059.1	ENSMUST00000220530.1	-1769	NA	NA	NA	Hindbrain	Cmpk2 (+19356), Sox11 (+854149)
chr12	26758543	26759550	Distal Intergenic	12	26814371	26834859	20489	2	ENSMUSG00000113218.1	ENSMUST00000221910.1	75813	NA	NA	NA	Spinal cord	Cmpk2 (+289843), Sox11 (+583662)
chr12	26796200	26796937	Distal Intergenic	12	26814371	26834859	20489	2	ENSMUSG00000113218.1	ENSMUST00000221910.1	38291	NA	NA	NA	Anterior	Cmpk2 (+327365), Sox11 (+546140)
chr12	26842794	26843332	Distal Intergenic	12	26819785	26834873	15089	2	ENSMUSG00000113218.1	ENSMUST00000222026.1	-8190	NA	NA	NA	Spinal cord	Cmpk2 (+373859), Sox11 (+499646)
chr12	27139267	27140892	Exon (ENSMUST00000182592.2/ENSMUSG00000094002.3, exon 2 of 2)	12	27140796	27160311	19516	2	ENSMUSG00000094002.3	ENSMUST00000182473.1	20232	636791	Gm9866	predicted gene 9866	Hindbrain	Sox11 (+202629), Cmpk2 (+670876)
chr12	27150836	27151929	Intron (ENSMUST00000222954.1/ENSMUSG00000094002.3, intron 1 of 4)	12	27140796	27160311	19516	2	ENSMUSG00000094002.3	ENSMUST00000182473.1	8929	636791	Gm9866	predicted gene 9866	Hindbrain	Sox11 (+191326), Cmpk2 (+682179)
chr12	27538053	27538717	Distal Intergenic	12	27598201	27615362	17162	1	ENSMUSG00000113421.1	ENSMUST00000220893.1	-59816	NA	NA	NA	Spinal cord	Sox11 (-195676)
chr12	28450982	28451664	Intron (ENSMUST00000189735.6/ENSMUSG00000020633.14, intron 8 of 8)	12	28510555	28516714	6160	2	ENSMUSG00000020633.14	ENSMUST00000186301.1	65391	68511	Dcdc2c	doublecortin domain containing 2C	Spinal cord	Dcdc2c (+100980)
chr12	28509615	28510217	Intron (ENSMUST00000189735.6/ENSMUSG00000020633.14, intron 8 of 8)	12	28510555	28516714	6160	2	ENSMUSG00000020633.14	ENSMUST00000186301.1	6798	68511	Dcdc2c	doublecortin domain containing 2C	Spinal cord	Dcdc2c (+42387)
chr12	28703819	28704841	Promoter (2-3kb)	12	28700774	28701609	836	2	ENSMUSG00000020628.16	ENSMUST00000221783.1	-2721	217449	Trappc12	trafficking protein particle complex 12	Hindbrain	Adi1 (+29099), Trappc12 (+46123)
chr12	28784585	28785729	Intron (ENSMUST00000221877.1/ENSMUSG00000036613.8, intron 3 of 8)	12	28789669	28792612	2944	1	ENSMUSG00000114081.1	ENSMUST00000220880.1	-4512	NA	NA	NA	Spinal cord	Myt1l (-743227), Tssc1 (+33329)
chr12	28816556	28818358	Intron (ENSMUST00000221877.1/ENSMUSG00000036613.8, intron 3 of 8)	12	28810138	28811191	1054	1	ENSMUSG00000113886.1	ENSMUST00000222829.1	7319	NA	NA	NA	Hindbrain	Myt1l (-710927), Tssc1 (+65629)
chr12	28884956	28885817	Promoter (<=1kb)	12	28886230	28886382	153	2	ENSMUSG00000113325.1	ENSMUST00000220624.1	996	NA	NA	NA	Spinal cord	Myt1l (-642997), Tssc1 (+133559)
chr12	28948817	28949647	Intron (ENSMUST00000221643.1/ENSMUSG00000113387.1, intron 1 of 2)	12	28910229	29041874	131646	1	ENSMUSG00000113387.1	ENSMUST00000221643.1	39003	NA	NA	NA	Spinal cord	Myt1l (-579152), Tssc1 (+197404)
chr12	29075582	29076117	Distal Intergenic	12	29104487	29106737	2251	2	ENSMUSG00000113544.1	ENSMUST00000222639.1	30888	NA	NA	NA	Anterior	Myt1l (-452534), Tssc1 (+324022)
chr12	29140643	29140957	Promoter (1-2kb)	12	29141929	29199768	57840	1	ENSMUSG00000113986.1	ENSMUST00000222225.1	-1129	NA	NA	NA	Spinal cord	Myt1l (-387584), Tssc1 (+388972)
chr12	29335615	29336372	Distal Intergenic	12	29316915	29317568	654	2	ENSMUSG00000112776.1	ENSMUST00000218409.1	-18425	NA	NA	NA	Hindbrain	Myt1l (-192390), Tssc1 (+584166)
chr12	29530388	29530669	Promoter (<=1kb)	12	29526906	29531115	4210	2	ENSMUSG00000112390.1	ENSMUST00000219905.1	587	NA	NA	NA	Hindbrain	Pxdn (-407507), Myt1l (+2145)
chr12	29698020	29698444	Intron (ENSMUST00000218583.1/ENSMUSG00000061911.15, intron 3 of 24)	12	29675628	29686445	10818	2	ENSMUSG00000112663.1	ENSMUST00000218114.1	-11787	NA	NA	NA	Hindbrain	Pxdn (-239804), Myt1l (+169848)
chr12	29698710	29699555	Intron (ENSMUST00000218583.1/ENSMUSG00000061911.15, intron 3 of 24)	12	29675628	29686445	10818	2	ENSMUSG00000112663.1	ENSMUST00000218114.1	-12687	NA	NA	NA	Hindbrain	Pxdn (-238903), Myt1l (+170749)
chr12	29872266	29872757	Intron (ENSMUST00000218583.1/ENSMUSG00000061911.15, intron 18 of 24)	12	29851548	29878971	27424	1	ENSMUSG00000061911.15	ENSMUST00000220072.1	20963	17933	Myt1l	myelin transcription factor 1-like	Anterior	Pxdn (-65524), Myt1l (+344128)
chr12	29882897	29883462	Intron (ENSMUST00000218583.1/ENSMUSG00000061911.15, intron 18 of 24)	12	29895114	29921323	26210	1	ENSMUSG00000061911.15	ENSMUST00000219744.1	-11935	17933	Myt1l	myelin transcription factor 1-like	Anterior	Pxdn (-54856), Myt1l (+354796)
chr12	29954055	29954774	Intron (ENSMUST00000220271.1/ENSMUSG00000020674.17, intron 1 of 22)	12	29938050	29989546	51497	1	ENSMUSG00000020674.17	ENSMUST00000155318.1	16364	69675	Pxdn	peroxidasin	Hindbrain	Pxdn (+16379), Tpo (+178209)
chr12	30008898	30009663	Intron (ENSMUST00000220271.1/ENSMUSG00000020674.17, intron 19 of 22)	12	29999964	30017657	17694	1	ENSMUSG00000020674.17	ENSMUST00000218620.1	9316	69675	Pxdn	peroxidasin	Anterior	Pxdn (+71245), Tpo (+123343)
chr12	31294425	31294929	Intron (ENSMUST00000169088.7/ENSMUSG00000002900.16, intron 13 of 33)	12	31278175	31278939	765	1	ENSMUSG00000002900.16	ENSMUST00000164009.1	16502	16777	Lamb1	laminin B1	Anterior	Lamb1 (+29384), Dld (+56760)
chr12	32018181	32018629	Intron (ENSMUST00000003079.11/ENSMUSG00000002997.15, intron 2 of 11)	12	31958480	32060589	102110	2	ENSMUSG00000002997.15	ENSMUST00000146865.1	42184	19088	Prkar2b	protein kinase, cAMP dependent regulatory, type II beta	Anterior	Hbp1 (-67870), Prkar2b (+42891)
chr12	32053800	32054482	Intron (ENSMUST00000003079.11/ENSMUSG00000002997.15, intron 1 of 11)	12	31958480	32060589	102110	2	ENSMUSG00000002997.15	ENSMUST00000146865.1	6448	19088	Prkar2b	protein kinase, cAMP dependent regulatory, type II beta	Spinal cord	Hbp1 (-103606), Prkar2b (+7155)
chr12	32187760	32188326	Intron (ENSMUST00000156904.7/ENSMUSG00000020573.17, intron 10 of 11)	12	32175652	32178454	2803	2	ENSMUSG00000020573.17	ENSMUST00000218848.1	-9589	30955	Pik3cg	phosphoinositide-3-kinase, catalytic, gamma polypeptide	Anterior	Prkar2b (-126747), Pik3cg (+20616)
chr12	33035155	33036189	Intron (ENSMUST00000095774.2/ENSMUSG00000035860.9, intron 18 of 19)	12	33050786	33052986	2201	2	ENSMUSG00000035860.9	ENSMUST00000219158.1	17314	68764	Cdhr3	cadherin-related family member 3	Hindbrain	Cdhr3 (+57203), Sypl (+81781)
chr12	33072358	33072917	Intron (ENSMUST00000095774.2/ENSMUSG00000035860.9, intron 4 of 19)	12	33062441	33062600	160	1	ENSMUSG00000092931.2	ENSMUST00000175190.2	10196	NA	NA	NA	Anterior	Cdhr3 (+20237), Sypl (+118747)
chr12	33197255	33198480	Intron (ENSMUST00000077456.12/ENSMUSG00000020564.17, intron 1 of 2)	12	33193994	33228854	34861	2	ENSMUSG00000079143.3	ENSMUST00000155877.1	30987	NA	NA	NA	Spinal cord	Cdhr3 (-104993), Atxn7l1 (-104647)
chr12	33717338	33718459	Distal Intergenic	12	33846454	33847062	609	1	ENSMUSG00000114064.1	ENSMUST00000222787.1	-128556	NA	NA	NA	Spinal cord	Ferd3l (-210526), Twistnb (+288275)
chr12	33778561	33778859	Distal Intergenic	12	33846454	33847062	609	1	ENSMUSG00000114064.1	ENSMUST00000222787.1	-67744	NA	NA	NA	Anterior	Ferd3l (-149715), Twistnb (+349086)
chr12	33927342	33928182	Promoter (<=1kb)	12	33928425	33929310	886	1	ENSMUSG00000046518.3	ENSMUST00000061035.3	-663	114712	Ferd3l	Fer3-like (Drosophila)	Anterior	Ferd3l (-663)
chr12	34346575	34347753	Intron (ENSMUST00000209902.1/ENSMUSG00000004698.10, intron 11 of 24)	12	34290274	34291135	862	2	ENSMUSG00000113756.1	ENSMUST00000221733.1	-56029	NA	NA	NA	Hindbrain	Gm18025 (-56072), Hdac9 (+181725)
chr12	34837121	34838093	Intron (ENSMUST00000211752.1/ENSMUSG00000004698.10, intron 2 of 26)	12	34873730	34874828	1099	2	ENSMUSG00000052376.2	ENSMUST00000061679.2	37221	NA	NA	NA	Hindbrain	Hdac9 (-308718), 4921508M14Rik (+37221)
chr12	35175877	35176416	Distal Intergenic	12	35194811	35194897	87	2	ENSMUSG00000076253.1	ENSMUST00000102298.1	18751	751520	Mir680-3	microRNA 680-3	Spinal cord	Snx13 (+128958), Ahr (+358891)
chr12	35893993	35895159	Distal Intergenic	12	35925620	35949736	24117	1	ENSMUSG00000036231.5	ENSMUST00000042101.4	-31044	403205	Agr3	anterior gradient 3	Hindbrain	Ahr (-359538), Agr3 (-31044)
chr12	36379941	36381011	Promoter (<=1kb)	12	36381450	36583461	202012	1	ENSMUSG00000043153.6	ENSMUST00000221452.1	-974	75847	Ispd	isoprenoid synthase domain containing	Hindbrain	Ispd (-1043)
chr12	36425143	36425933	Intron (ENSMUST00000221452.1/ENSMUSG00000043153.6, intron 2 of 9)	12	36381242	36382181	940	2	ENSMUSG00000091007.1	ENSMUST00000171007.1	-43357	NA	NA	NA	Spinal cord	Meox2 (-683002), D630036H23Rik (-43357)
chr12	36793516	36794399	Distal Intergenic	12	36816205	36816278	74	1	ENSMUSG00000092998.1	ENSMUST00000175257.1	-22248	100628578	Mir5099	microRNA 5099	Spinal cord	D630036H23Rik (-411777), Meox2 (-314582)
chr12	36917633	36918586	Distal Intergenic	12	36945251	36952555	7305	2	ENSMUSG00000113507.1	ENSMUST00000222465.1	34446	NA	NA	NA	Spinal cord	D630036H23Rik (-535929), Meox2 (-190430)
chr12	37507253	37507991	Intron (ENSMUST00000049874.13/ENSMUSG00000050103.18, intron 12 of 12)	12	37446746	37475031	28286	2	ENSMUSG00000113005.1	ENSMUST00000222104.1	-32591	NA	NA	NA	Hindbrain	Dgkb (-373083), Agmo (+265981)
chr12	38843637	38844540	Intron (ENSMUST00000160244.7/ENSMUSG00000004151.17, intron 8 of 11)	12	38837398	38865716	28319	1	ENSMUSG00000004151.17	ENSMUST00000161591.1	6690	14009	Etv1	ets variant 1	Spinal cord	Etv1 (+64007)
chr12	39956514	39956773	Distal Intergenic	12	39948629	39950632	2004	2	ENSMUSG00000114147.1	ENSMUST00000222820.1	-6011	NA	NA	NA	Hindbrain	Arl4a (+80785)
chr12	39974819	39975522	Distal Intergenic	12	39948629	39950632	2004	2	ENSMUSG00000114147.1	ENSMUST00000222820.1	-24538	NA	NA	NA	Spinal cord	Arl4a (+62258)
chr12	40215378	40215728	Promoter (1-2kb)	12	40203362	40217513	14152	2	ENSMUSG00000001627.12	ENSMUST00000165027.8	1960	15982	Ifrd1	interferon-related developmental regulator 1	Spinal cord	Lsmem1 (-16238), Gm7008 (-7205)
chr12	40477751	40478186	Intron (ENSMUST00000037488.7/ENSMUSG00000035954.10, intron 1 of 52)	12	40446336	40846180	399845	1	ENSMUSG00000035954.10	ENSMUST00000220912.1	31632	238130	Dock4	dedicator of cytokinesis 4	Anterior	Immp2l (-546121), Dock4 (+31916)
chr12	41181605	41183071	Intron (ENSMUST00000132121.7/ENSMUSG00000056899.10, intron 4 of 6)	12	41068312	41110943	42632	1	ENSMUSG00000056899.10	ENSMUST00000080160.3	114026	93757	Immp2l	IMP2 inner mitochondrial membrane peptidase-like (S. cerevisiae)	Spinal cord	Immp2l (+158248), Lrrn3 (+303413)
chr12	41314631	41315926	Intron (ENSMUST00000132121.7/ENSMUSG00000056899.10, intron 4 of 6)	12	41342820	41348090	5271	2	ENSMUSG00000113086.1	ENSMUST00000223331.1	32812	NA	NA	NA	Spinal cord	Lrrn3 (+170472), Immp2l (+291189)
chr12	41483574	41484232	Promoter (2-3kb)	12	41451668	41486431	34764	2	ENSMUSG00000036295.5	ENSMUST00000043884.5	2528	16981	Lrrn3	leucine rich repeat protein 3, neuronal	Spinal cord	Lrrn3 (+1848), Immp2l (+459813)
chr12	42839866	42840686	Distal Intergenic	12	42966884	43015459	48576	2	ENSMUSG00000112407.1	ENSMUST00000220044.1	175183	NA	NA	NA	Hindbrain	NONE
chr12	43843712	43844356	Promoter (<=1kb)	12	43810543	43844193	33651	2	ENSMUSG00000112258.1	ENSMUST00000217666.1	159	NA	NA	NA	Hindbrain	Dnajb9 (+366034)
chr12	44437146	44437812	Promoter (1-2kb)	12	44439042	44546824	107783	1	ENSMUSG00000020598.16	ENSMUST00000219928.1	-1563	319504	Nrcam	neuronal cell adhesion molecule	Hindbrain	Nrcam (+108594), Stxbp6 (+636633)
chr12	44746743	44747431	Distal Intergenic	12	44619191	44622662	3472	2	ENSMUSG00000112823.1	ENSMUST00000217983.1	-124425	NA	NA	NA	Hindbrain	Stxbp6 (+327025), Nrcam (+418202)
chr12	44928185	44929071	Intron (ENSMUST00000053768.13/ENSMUSG00000046314.16, intron 2 of 5)	12	44923180	44924373	1194	1	ENSMUSG00000081636.2	ENSMUST00000117663.2	5448	NA	NA	NA	Spinal cord	Stxbp6 (+145484), Nrcam (+599743)
chr12	45561938	45563701	Distal Intergenic	12	45572431	45573287	857	2	ENSMUSG00000112768.1	ENSMUST00000218809.1	10468	NA	NA	NA	Hindbrain	Stxbp6 (-488708)
chr12	45648800	45649054	Distal Intergenic	12	45669499	45671793	2295	2	ENSMUSG00000112604.1	ENSMUST00000217744.1	22866	NA	NA	NA	Anterior	Stxbp6 (-574815)
chr12	45933532	45933900	Distal Intergenic	12	45984343	45984549	207	1	ENSMUSG00000064800.1	ENSMUST00000082866.1	-50627	NA	NA	NA	Spinal cord	Stxbp6 (-859604), Nova1 (+885059)
chr12	46698159	46698984	3' UTR	12	46701075	46704216	3142	2	ENSMUSG00000112358.1	ENSMUST00000219501.1	5645	NA	NA	NA	Hindbrain	Nova1 (+120203)
chr12	47162661	47163332	Promoter (2-3kb)	12	47165042	47165507	466	1	ENSMUSG00000104308.1	ENSMUST00000195244.1	-2046	NA	NA	NA	Spinal cord	Nova1 (-344222)
chr12	48142620	48143332	Distal Intergenic	12	48047000	48047534	535	2	ENSMUSG00000111984.1	ENSMUST00000218240.1	-95442	NA	NA	NA	Hindbrain	Gm1818 (+416995)
chr12	48971700	48972148	Distal Intergenic	12	49009883	49009989	107	1	ENSMUSG00000064616.1	ENSMUST00000082682.1	-37959	NA	NA	NA	Hindbrain	Gm1818 (-411953), Foxg1 (-410959)
chr12	49969880	49970082	Distal Intergenic	12	49840757	49841751	995	2	ENSMUSG00000098219.1	ENSMUST00000182020.1	-128230	NA	NA	NA	Anterior	Gm9804 (+568704), Prkd1 (+679242)
chr12	49974320	49975187	Distal Intergenic	12	49840757	49841751	995	2	ENSMUSG00000098219.1	ENSMUST00000182020.1	-133002	NA	NA	NA	Hindbrain	Gm9804 (+573477), Prkd1 (+674469)
chr12	50197427	50198305	Distal Intergenic	12	50120309	50145236	24928	1	ENSMUSG00000112353.1	ENSMUST00000218806.1	77557	NA	NA	NA	Hindbrain	Prkd1 (+451357), Gm9804 (+796589)
chr12	50892362	50893970	Promoter (2-3kb)	12	50895099	50895471	373	2	ENSMUSG00000112154.1	ENSMUST00000220100.1	2305	NA	NA	NA	Hindbrain	G2e3 (-455122), Prkd1 (-243943)
chr12	51031402	51032767	Intron (ENSMUST00000218606.1/ENSMUSG00000111986.1, intron 2 of 4)	12	51005158	51062543	57386	1	ENSMUSG00000111986.1	ENSMUST00000218606.1	26926	NA	NA	NA	Hindbrain	Prkd1 (-382862), G2e3 (-316203)
chr12	51111942	51112591	Distal Intergenic	12	51133551	51134702	1152	2	ENSMUSG00000112926.1	ENSMUST00000218047.1	22436	NA	NA	NA	Hindbrain	Prkd1 (-463044), G2e3 (-236021)
chr12	51865689	51866163	Distal Intergenic	12	51888015	51889459	1445	1	ENSMUSG00000097159.1	ENSMUST00000181279.1	-22089	NA	NA	NA	Anterior	Hectd1 (-36390), Heatr5a (+105395)
chr12	51970610	51972069	Promoter (<=1kb)	12	51875871	51971321	95451	2	ENSMUSG00000035181.6	ENSMUST00000040583.6	-18	320487	Heatr5a	HEAT repeat containing 5A	Spinal cord	Heatr5a (-19)
chr12	52346544	52347069	Distal Intergenic	12	52401359	52448125	46767	2	ENSMUSG00000112139.1	ENSMUST00000218097.1	101319	NA	NA	NA	Anterior	Arhgap5 (-169270), Nubpl (+249070)
chr12	52412349	52413588	Intron (ENSMUST00000218097.1/ENSMUSG00000112139.1, intron 1 of 1)	12	52401359	52448125	46767	2	ENSMUSG00000112139.1	ENSMUST00000218097.1	35157	NA	NA	NA	Anterior	Arhgap5 (-103108), Nubpl (+315232)
chr12	52464644	52464927	Distal Intergenic	12	52475739	52480609	4871	2	ENSMUSG00000111982.1	ENSMUST00000219885.1	15824	NA	NA	NA	Anterior	Arhgap5 (-51291), Nubpl (+367049)
chr12	52671371	52672258	Distal Intergenic	12	52699383	53155599	456217	1	ENSMUSG00000061603.8	ENSMUST00000095737.4	-27569	238161	Akap6	A kinase (PRKA) anchor protein 6	Hindbrain	Akap6 (-27568), Arhgap5 (+155738)
chr12	53012419	53012911	Intron (ENSMUST00000095737.4/ENSMUSG00000061603.8, intron 8 of 13)	12	53046708	53046826	119	2	ENSMUSG00000070192.1	ENSMUST00000093682.1	34161	NA	NA	NA	Spinal cord	Npas3 (-236012), Akap6 (+313282)
chr12	53062811	53063401	Intron (ENSMUST00000095737.4/ENSMUSG00000061603.8, intron 9 of 13)	12	53046708	53046826	119	2	ENSMUSG00000070192.1	ENSMUST00000093682.1	-16280	NA	NA	NA	Hindbrain	Npas3 (-185571), Akap6 (+363723)
chr12	53065029	53065342	Intron (ENSMUST00000095737.4/ENSMUSG00000061603.8, intron 9 of 13)	12	53046708	53046826	119	2	ENSMUSG00000070192.1	ENSMUST00000093682.1	-18359	NA	NA	NA	Hindbrain	Npas3 (-183491), Akap6 (+365803)
chr12	53508610	53508933	Intron (ENSMUST00000223358.1/ENSMUSG00000021010.8, intron 2 of 10)	12	53303352	53309846	6495	2	ENSMUSG00000113179.1	ENSMUST00000222223.1	-198925	NA	NA	NA	Hindbrain	Npas3 (+260095), Egln3 (+695088)
chr12	53538454	53538744	Intron (ENSMUST00000223358.1/ENSMUSG00000021010.8, intron 2 of 10)	12	53303352	53309846	6495	2	ENSMUSG00000113179.1	ENSMUST00000222223.1	-228753	NA	NA	NA	Hindbrain	Npas3 (+289922), Egln3 (+665261)
chr12	53637512	53638300	Intron (ENSMUST00000223358.1/ENSMUSG00000021010.8, intron 2 of 10)	12	53303352	53309846	6495	2	ENSMUSG00000113179.1	ENSMUST00000222223.1	-328060	NA	NA	NA	Spinal cord	Npas3 (+389229), Egln3 (+565954)
chr12	53915677	53916595	Intron (ENSMUST00000223358.1/ENSMUSG00000021010.8, intron 4 of 10)	12	54062048	54079392	17345	2	ENSMUSG00000099407.1	ENSMUST00000185390.1	163256	NA	NA	NA	Hindbrain	Egln3 (+287724), Npas3 (+667459)
chr12	53962105	53962338	Intron (ENSMUST00000223358.1/ENSMUSG00000021010.8, intron 5 of 10)	12	54062048	54079392	17345	2	ENSMUSG00000099407.1	ENSMUST00000185390.1	117171	NA	NA	NA	Hindbrain	Egln3 (+241638), Npas3 (+713545)
chr12	54287072	54288713	Distal Intergenic	12	54316164	54317015	852	2	ENSMUSG00000112705.1	ENSMUST00000217997.1	29123	NA	NA	NA	Anterior	Egln3 (-84033), Sptssa (+368679)
chr12	54364166	54365076	Distal Intergenic	12	54388042	54391318	3277	2	ENSMUSG00000113970.1	ENSMUST00000223334.1	26697	NA	NA	NA	Hindbrain	Egln3 (-160761), Sptssa (+291951)
chr12	55517737	55518799	Distal Intergenic	12	55497721	55499951	2231	1	ENSMUSG00000112348.1	ENSMUST00000218356.1	20547	NA	NA	NA	Anterior	Aldoart2 (-46971), Nfkbia (-25621)
chr12	55932906	55934354	Distal Intergenic	12	55910821	55910923	103	2	ENSMUSG00000065244.1	ENSMUST00000083310.1	-22707	NA	NA	NA	Hindbrain	Brms1l (+97264), Mbip (+412264)
chr12	55983634	55984204	Distal Intergenic	12	56050533	56051161	629	1	ENSMUSG00000112315.1	ENSMUST00000219409.1	-66614	NA	NA	NA	Hindbrain	Brms1l (+147553), Mbip (+361975)
chr12	56046002	56046313	Distal Intergenic	12	56050533	56051161	629	1	ENSMUSG00000112315.1	ENSMUST00000219409.1	-4376	NA	NA	NA	Hindbrain	Brms1l (+209792), Mbip (+299736)
chr12	56312018	56312275	Distal Intergenic	12	56340511	56345821	5311	2	ENSMUSG00000021028.8	ENSMUST00000218118.1	33675	217588	Mbip	MAP3K12 binding inhibitory protein 1	Hindbrain	Mbip (+33747), Brms1l (+475781)
chr12	56458741	56460030	Distal Intergenic	12	56488321	56493324	5004	2	ENSMUSG00000112343.1	ENSMUST00000219680.1	33939	NA	NA	NA	Hindbrain	Mbip (-113492), Nkx2-1 (+77522)
chr12	56633170	56633521	Distal Intergenic	12	56628984	56630262	1279	1	ENSMUSG00000112618.1	ENSMUST00000218378.1	4361	NA	NA	NA	Hindbrain	Pax9 (-58421), Nkx2-9 (-20062)
chr12	56887294	56887869	Intron (ENSMUST00000044634.11/ENSMUSG00000035472.14, intron 2 of 9)	12	56773512	56980393	206882	2	ENSMUSG00000035472.14	ENSMUST00000160892.1	92812	217593	Slc25a21	solute carrier family 25 (mitochondrial oxodicarboxylate carrier), member 21	Hindbrain	Pax9 (+195815), Slc25a21 (+271662)
chr12	56951849	56952454	Intron (ENSMUST00000044634.11/ENSMUSG00000035472.14, intron 1 of 9)	12	56773512	56980393	206882	2	ENSMUSG00000035472.14	ENSMUST00000160892.1	28242	217593	Slc25a21	solute carrier family 25 (mitochondrial oxodicarboxylate carrier), member 21	Spinal cord	Slc25a21 (+207092), Pax9 (+260385)
chr12	57008319	57009627	Intron (ENSMUST00000044634.11/ENSMUSG00000035472.14, intron 1 of 9)	12	56773512	56980393	206882	2	ENSMUSG00000035472.14	ENSMUST00000160892.1	-28580	217593	Slc25a21	solute carrier family 25 (mitochondrial oxodicarboxylate carrier), member 21	Spinal cord	Slc25a21 (+150271), Pax9 (+317206)
chr12	57400115	57401765	Intron (ENSMUST00000145003.7/ENSMUSG00000047022.18, intron 8 of 9)	12	57441190	57450120	8931	2	ENSMUSG00000086372.1	ENSMUST00000145464.1	49180	NA	NA	NA	Hindbrain	Foxa1 (+145181), Mipol1 (+170494)
chr12	57623948	57624427	Intron (ENSMUST00000172939.7/ENSMUSG00000046782.14, intron 4 of 30)	12	57585975	57618602	32628	2	ENSMUSG00000085851.1	ENSMUST00000143949.1	-5585	78758	4921518K17Rik	RIKEN cDNA 4921518K17 gene	Hindbrain	Sstr1 (-587616), Foxa1 (-78067)
chr12	64857831	64858857	Distal Intergenic	12	64876836	64877628	793	2	ENSMUSG00000113075.1	ENSMUST00000223350.1	19284	NA	NA	NA	Spinal cord	Fscb (-383446), Gm527 (-59567)
chr12	67272356	67272597	Distal Intergenic	12	66466060	67222549	756490	2	ENSMUSG00000034912.17	ENSMUST00000037181.15	-49927	320772	Mdga2	MAM domain containing glycosylphosphatidylinositol anchor 2	Anterior	Mdga2 (-49928)
chr12	69485690	69486340	Distal Intergenic	12	69473614	69475550	1937	2	ENSMUSG00000113035.1	ENSMUST00000222980.1	-10465	NA	NA	NA	Hindbrain	Gm9887 (-113557), Mettl21d (+97013)
chr12	69814349	69814819	Intron (ENSMUST00000188608.1/ENSMUSG00000020992.5, intron 2 of 6)	12	69803761	69818453	14693	2	ENSMUSG00000034761.15	ENSMUST00000126584.1	3869	399510	Map4k5	mitogen-activated protein kinase kinase kinase kinase 5	Anterior	Atl1 (-78521), Cdkl1 (-23877)
chr12	69894845	69895495	Promoter (1-2kb)	12	69803750	69893200	89451	2	ENSMUSG00000034761.15	ENSMUST00000110570.7	-1970	399510	Map4k5	mitogen-activated protein kinase kinase kinase kinase 5	Spinal cord	Map4k5 (-1970)
chr12	70068649	70070947	Intron (ENSMUST00000085314.10/ENSMUSG00000021068.16, intron 3 of 28)	12	70046908	70051284	4377	2	ENSMUSG00000021068.16	ENSMUST00000223316.1	-18514	18080	Nin	ninein	Spinal cord	Sav1 (-82796), Nin (+33035)
chr12	70144220	70144576	Distal Intergenic	12	70154142	70183347	29206	1	ENSMUSG00000090121.10	ENSMUST00000162570.7	-9744	100504285	Abhd12b	abhydrolase domain containing 12B	Spinal cord	Nin (-41565), Abhd12b (-9759)
chr12	70247465	70248251	3' UTR	12	70251165	70275597	24433	1	ENSMUSG00000113694.1	ENSMUST00000222173.1	-3307	NA	NA	NA	Anterior	Pygl (-20175), Trim9 (+99756)
chr12	70553965	70555092	Distal Intergenic	12	70522598	70544587	21990	1	ENSMUSG00000113302.1	ENSMUST00000221234.1	31930	NA	NA	NA	Spinal cord	Frmd6 (-270985), Tmx1 (+101434)
chr12	70868460	70869342	Promoter (2-3kb)	12	70871525	70900006	28482	1	ENSMUSG00000048285.9	ENSMUST00000220515.1	-2624	319710	Frmd6	FERM domain containing 6	Anterior	Actr10 (-68956), Frmd6 (+43387)
chr12	71405261	71405774	Intron (ENSMUST00000221650.1/ENSMUSG00000113441.1, intron 2 of 5)	12	71383154	71384208	1055	2	ENSMUSG00000100668.1	ENSMUST00000190526.1	-21309	67348	1700083H02Rik	RIKEN cDNA 1700083H02 gene	Spinal cord	Daam1 (-425560), Dact1 (+95534)
chr12	71429506	71430370	Intron (ENSMUST00000221650.1/ENSMUSG00000113441.1, intron 2 of 5)	12	71383154	71384208	1055	2	ENSMUSG00000100668.1	ENSMUST00000190526.1	-45730	67348	1700083H02Rik	RIKEN cDNA 1700083H02 gene	Hindbrain	Daam1 (-401140), Dact1 (+119954)
chr12	71433263	71434465	Intron (ENSMUST00000221650.1/ENSMUSG00000113441.1, intron 3 of 5)	12	71383154	71384208	1055	2	ENSMUSG00000100668.1	ENSMUST00000190526.1	-49656	67348	1700083H02Rik	RIKEN cDNA 1700083H02 gene	Spinal cord	Daam1 (-397214), Dact1 (+123880)
chr12	71477700	71478139	Intron (ENSMUST00000221650.1/ENSMUSG00000113441.1, intron 5 of 5)	12	71488285	71556133	67849	1	ENSMUSG00000113630.1	ENSMUST00000222756.1	-10366	NA	NA	NA	Anterior	Daam1 (-353158), Dact1 (+167936)
chr12	72305135	72305530	Intron (ENSMUST00000078505.13/ENSMUSG00000021087.18, intron 2 of 8)	12	72212289	72236724	24436	2	ENSMUSG00000021087.18	ENSMUST00000137990.1	-68608	104001	Rtn1	reticulon 1	Anterior	Ccdc175 (-120304), Rtn1 (+103721)
chr12	72366175	72366931	Intron (ENSMUST00000078505.13/ENSMUSG00000021087.18, intron 1 of 8)	12	72211752	72409054	197303	2	ENSMUSG00000021087.18	ENSMUST00000078505.13	42501	104001	Rtn1	reticulon 1	Anterior	Ccdc175 (-181524), Rtn1 (+42501)
chr12	72373940	72374257	Intron (ENSMUST00000078505.13/ENSMUSG00000021087.18, intron 1 of 8)	12	72211752	72409054	197303	2	ENSMUSG00000021087.18	ENSMUST00000078505.13	34956	104001	Rtn1	reticulon 1	Anterior	Ccdc175 (-189070), Rtn1 (+34955)
chr12	72518100	72518754	Promoter (1-2kb)	12	72520091	72530750	10660	1	ENSMUSG00000021090.16	ENSMUST00000221282.1	-1664	78257	Lrrc9	leucine rich repeat containing 9	Hindbrain	Pcnxl4 (-17930), Lrrc9 (+76561)
chr12	72853851	72855477	Distal Intergenic	12	72817712	72821823	4112	1	ENSMUSG00000113779.1	ENSMUST00000222961.1	36952	NA	NA	NA	Hindbrain	4930447C04Rik (+63242), Ppm1a (+93453)
chr12	73111413	73113786	Promoter (<=1kb)	12	73099609	73113425	13817	2	ENSMUSG00000034460.9	ENSMUST00000043208.7	826	20474	Six4	sine oculis-related homeobox 4	Spinal cord	Six1 (-65421), Six4 (+1437)
chr12	73340008	73341239	Intron (ENSMUST00000140523.7/ENSMUSG00000044712.15, intron 8 of 15)	12	73344367	73351865	7499	1	ENSMUSG00000044712.15	ENSMUST00000150996.1	-3744	625098	Slc38a6	solute carrier family 38, member 6	Anterior	D830013O20Rik (+30821), Slc38a6 (+53845)
chr12	73831358	73831539	Distal Intergenic	12	73822587	73824554	1968	1	ENSMUSG00000113699.1	ENSMUST00000222647.1	8861	NA	NA	NA	Anterior	Hif1a (-76455), Prkch (+246652)
chr12	74098245	74099583	Intron (ENSMUST00000221220.1/ENSMUSG00000044912.10, intron 1 of 6)	12	73997799	74155261	157463	1	ENSMUSG00000044912.10	ENSMUST00000221073.1	101115	238266	Syt16	synaptotagmin XVI	Anterior	1700086L19Rik (-189821), Syt16 (+101153)
chr12	74173232	74174239	Intron (ENSMUST00000221220.1/ENSMUSG00000044912.10, intron 2 of 6)	12	74222498	74235140	12643	2	ENSMUSG00000100192.1	ENSMUST00000189898.1	61405	NA	NA	NA	Hindbrain	1700086L19Rik (-114999), Syt16 (+175975)
chr12	75894819	75895130	Intron (ENSMUST00000044217.15/ENSMUSG00000063450.14, intron 9 of 115)	12	75909103	75909185	83	1	ENSMUSG00000092922.1	ENSMUST00000175181.1	-14129	100628610	Mir5101	microRNA 5101	Spinal cord	Syne2 (+76657), Esr2 (+282284)
chr12	76073156	76074420	Promoter (1-2kb)	12	76072016	76094436	22421	1	ENSMUSG00000063450.14	ENSMUST00000131480.7	1772	319565	Syne2	spectrin repeat containing, nuclear envelope 2	Spinal cord	Esr2 (+103471), Syne2 (+255470)
chr12	76452010	76452501	Promoter (2-3kb)	12	76449698	76450515	818	1	ENSMUSG00000073000.3	ENSMUST00000220043.1	2557	NA	NA	NA	Anterior	Plekhg3 (-81304), Ppp1r36 (+34657)
chr12	77029528	77030786	Distal Intergenic	12	77039597	77042201	2605	2	ENSMUSG00000112030.1	ENSMUST00000219319.1	12044	NA	NA	NA	Hindbrain	Fut8 (-208908), Max (-67909)
chr12	77460130	77460839	Intron (ENSMUST00000177595.8/ENSMUSG00000021065.16, intron 11 of 12)	12	77418417	77418576	160	1	ENSMUSG00000064833.1	ENSMUST00000082899.1	42067	NA	NA	NA	Anterior	Gphn (-766170), Fut8 (+221420)
chr12	77546131	77546558	Distal Intergenic	12	77553347	77569709	16363	1	ENSMUSG00000112392.1	ENSMUST00000218335.1	-7003	NA	NA	NA	Hindbrain	Gphn (-680310), Fut8 (+307280)
chr12	77572622	77573470	Distal Intergenic	12	77577094	77577383	290	1	ENSMUSG00000111896.1	ENSMUST00000218689.1	-4048	NA	NA	NA	Hindbrain	Gphn (-653609), Fut8 (+333981)
chr12	77647179	77647619	Distal Intergenic	12	77623549	77625009	1461	2	ENSMUSG00000112003.1	ENSMUST00000219894.1	-22390	NA	NA	NA	Hindbrain	Gphn (-579256), Fut8 (+408334)
chr12	77700421	77700768	Distal Intergenic	12	77683061	77689491	6431	1	ENSMUSG00000111903.1	ENSMUST00000219952.1	17533	NA	NA	NA	Hindbrain	Gphn (-526060), Fut8 (+461530)
chr12	77742229	77742967	Distal Intergenic	12	77683061	77689491	6431	1	ENSMUSG00000111903.1	ENSMUST00000219952.1	59537	NA	NA	NA	Hindbrain	Gphn (-484057), Fut8 (+503533)
chr12	77854461	77855396	Distal Intergenic	12	77819582	77819823	242	1	ENSMUSG00000112551.1	ENSMUST00000218309.1	35346	NA	NA	NA	Hindbrain	Gphn (-371726), Fut8 (+615864)
chr12	77925131	77925482	Distal Intergenic	12	77819582	77819823	242	1	ENSMUSG00000112551.1	ENSMUST00000218309.1	105724	NA	NA	NA	Hindbrain	Gphn (-301348), Fut8 (+686242)
chr12	79433667	79434062	Intron (ENSMUST00000171210.2/ENSMUSG00000059060.15, intron 7 of 10)	12	79327353	79701856	374504	1	ENSMUSG00000059060.15	ENSMUST00000221257.1	106511	19363	Rad51b	RAD51 paralog B	Spinal cord	Rad51b (+136514), Zfp36l1 (+679148)
chr12	79455488	79456070	Intron (ENSMUST00000171210.2/ENSMUSG00000059060.15, intron 7 of 10)	12	79327353	79701856	374504	1	ENSMUSG00000059060.15	ENSMUST00000221257.1	128426	19363	Rad51b	RAD51 paralog B	Hindbrain	Rad51b (+158428), Zfp36l1 (+657234)
chr12	79503869	79504579	Intron (ENSMUST00000171210.2/ENSMUSG00000059060.15, intron 7 of 10)	12	79327353	79701856	374504	1	ENSMUSG00000059060.15	ENSMUST00000221257.1	176871	19363	Rad51b	RAD51 paralog B	Hindbrain	Rad51b (+206873), Zfp36l1 (+608789)
chr12	79512414	79512771	Intron (ENSMUST00000171210.2/ENSMUSG00000059060.15, intron 7 of 10)	12	79327353	79701856	374504	1	ENSMUSG00000059060.15	ENSMUST00000221257.1	185239	19363	Rad51b	RAD51 paralog B	Hindbrain	Rad51b (+215242), Zfp36l1 (+600420)
chr12	79535619	79535861	Intron (ENSMUST00000171210.2/ENSMUSG00000059060.15, intron 7 of 10)	12	79327353	79701856	374504	1	ENSMUSG00000059060.15	ENSMUST00000221257.1	208387	19363	Rad51b	RAD51 paralog B	Hindbrain	Rad51b (+238389), Zfp36l1 (+577273)
chr12	79609315	79609960	Intron (ENSMUST00000171210.2/ENSMUSG00000059060.15, intron 7 of 10)	12	79327353	79701856	374504	1	ENSMUSG00000059060.15	ENSMUST00000221257.1	282284	19363	Rad51b	RAD51 paralog B	Hindbrain	Rad51b (+312287), Zfp36l1 (+503375)
chr12	79641421	79641734	Intron (ENSMUST00000171210.2/ENSMUSG00000059060.15, intron 7 of 10)	12	79917019	79924733	7715	2	ENSMUSG00000112765.1	ENSMUST00000218818.1	283156	NA	NA	NA	Anterior	Rad51b (+344227), Zfp36l1 (+471435)
chr12	79715407	79715909	Intron (ENSMUST00000171210.2/ENSMUSG00000059060.15, intron 8 of 10)	12	79917019	79924733	7715	2	ENSMUSG00000112765.1	ENSMUST00000218818.1	209075	NA	NA	NA	Hindbrain	Zfp36l1 (+397355), Rad51b (+418307)
chr12	79719075	79720218	Intron (ENSMUST00000171210.2/ENSMUSG00000059060.15, intron 8 of 10)	12	79917019	79924733	7715	2	ENSMUSG00000112765.1	ENSMUST00000218818.1	205087	NA	NA	NA	Anterior	Zfp36l1 (+393366), Rad51b (+422296)
chr12	79766773	79767161	Intron (ENSMUST00000171210.2/ENSMUSG00000059060.15, intron 8 of 10)	12	79917019	79924733	7715	2	ENSMUSG00000112765.1	ENSMUST00000218818.1	157766	NA	NA	NA	Hindbrain	Zfp36l1 (+346046), Rad51b (+469616)
chr12	79804790	79805506	Intron (ENSMUST00000171210.2/ENSMUSG00000059060.15, intron 10 of 10)	12	79917019	79924733	7715	2	ENSMUSG00000112765.1	ENSMUST00000218818.1	119585	NA	NA	NA	Anterior	Zfp36l1 (+307865), Rad51b (+507797)
chr12	79812449	79814016	Intron (ENSMUST00000171210.2/ENSMUSG00000059060.15, intron 10 of 10)	12	79917019	79924733	7715	2	ENSMUSG00000112765.1	ENSMUST00000218818.1	111501	NA	NA	NA	Hindbrain	Zfp36l1 (+299780), Rad51b (+515882)
chr12	79825694	79826534	Distal Intergenic	12	79917019	79924733	7715	2	ENSMUSG00000112765.1	ENSMUST00000218818.1	98619	NA	NA	NA	Hindbrain	Zfp36l1 (+286899), Rad51b (+528763)
chr12	79890729	79891465	Distal Intergenic	12	79917019	79924733	7715	2	ENSMUSG00000112765.1	ENSMUST00000218818.1	33636	NA	NA	NA	Spinal cord	Zfp36l1 (+221916), Rad51b (+593746)
chr12	79898240	79898996	Distal Intergenic	12	79917019	79924733	7715	2	ENSMUSG00000112765.1	ENSMUST00000218818.1	26115	NA	NA	NA	Spinal cord	Zfp36l1 (+214395), Rad51b (+601267)
chr12	79944241	79945442	Distal Intergenic	12	79939165	79939639	475	2	ENSMUSG00000112646.1	ENSMUST00000217787.1	-5202	NA	NA	NA	Anterior	Zfp36l1 (+168171), Rad51b (+647491)
chr12	80145345	80145947	Distal Intergenic	12	80123992	80132844	8853	2	ENSMUSG00000097729.2	ENSMUST00000180643.2	-12802	69548	2310015A10Rik	RIKEN cDNA 2310015A10 gene	Hindbrain	Zfp36l1 (-32633), Actn1 (+114725)
chr12	80763983	80764273	Distal Intergenic	12	80754043	80760687	6645	2	ENSMUSG00000062961.7	ENSMUST00000073251.7	-3441	380768	Ccdc177	coiled-coil domain containing 177	Anterior	Ccdc177 (-3587)
chr12	80807215	80808163	Intron (ENSMUST00000220238.1/ENSMUSG00000021133.9, intron 1 of 6)	12	80790559	80880835	90277	1	ENSMUSG00000021133.9	ENSMUST00000068519.6	17130	217684	Susd6	sushi domain containing 6	Spinal cord	Srsf5 (-137896), 4933426M11Rik (+17157)
chr12	81165992	81166821	Promoter (<=1kb)	12	81166151	81166234	84	1	ENSMUSG00000092673.1	ENSMUST00000174932.1	255	100526532	Mir3067	microRNA 3067	Spinal cord	Smoc1 (+139599), Slc8a3 (+166773)
chr12	81277991	81278576	Intron (ENSMUST00000085238.12/ENSMUSG00000079055.10, intron 2 of 6)	12	81202397	81294674	92278	2	ENSMUSG00000079055.10	ENSMUST00000182366.1	16391	110893	Slc8a3	solute carrier family 8 (sodium/calcium exchanger), member 3	Anterior	Slc8a3 (+54896), Smoc1 (+251476)
chr12	81816440	81817401	Distal Intergenic	12	81827799	81853031	25233	1	ENSMUSG00000113950.1	ENSMUST00000221799.1	-10879	NA	NA	NA	Anterior	Pcnx (-43109), Map3k9 (-35751)
chr12	83227089	83227481	Intron (ENSMUST00000147469.7/ENSMUSG00000021221.15, intron 6 of 8)	12	83260493	83294428	33936	2	ENSMUSG00000021221.15	ENSMUST00000140327.7	67143	70127	Dpf3	D4, zinc and double PHD fingers, family 3	Anterior	Dpf3 (+260423), Rgs6 (+575456)
chr12	83361859	83362229	Intron (ENSMUST00000178756.7/ENSMUSG00000021221.15, intron 2 of 10)	12	83269198	83350895	81698	2	ENSMUSG00000021221.15	ENSMUST00000133282.7	-11149	70127	Dpf3	D4, zinc and double PHD fingers, family 3	Anterior	Dpf3 (+125664), Rgs6 (+710215)
chr12	84008893	84010147	Promoter (<=1kb)	12	84009490	84018371	8882	1	ENSMUSG00000072949.6	ENSMUST00000168120.2	30	26897	Acot1	acyl-CoA thioesterase 1	Anterior	Acot1 (+18)
chr12	84147725	84148843	Promoter (<=1kb)	12	84146131	84148489	2359	2	ENSMUSG00000054383.2	ENSMUST00000061425.2	205	70481	Pnma1	paraneoplastic antigen MA1	Anterior	Pnma1 (+205)
chr12	84911745	84912105	Distal Intergenic	12	84918148	84919238	1091	1	ENSMUSG00000092006.1	ENSMUST00000163802.1	-6223	NA	NA	NA	Hindbrain	Fcf1 (-58972), Ltbp2 (-35430)
chr12	85050916	85051831	Promoter (1-2kb)	12	85049690	85050621	932	1	ENSMUSG00000021244.15	ENSMUST00000165803.1	1683	56531	Ylpm1	YLP motif containing 1	Hindbrain	Prox2 (+45706), Ylpm1 (+55022)
chr12	85567128	85567333	Distal Intergenic	12	85599027	85639878	40852	1	ENSMUSG00000034271.16	ENSMUST00000177587.8	-31797	81703	Jdp2	Jun dimerization protein 2	Anterior	Jdp2 (-32185), Fos (+93341)
chr12	86036787	86037900	Intron (ENSMUST00000040179.13/ENSMUSG00000012609.19, intron 33 of 33)	12	86069173	86069779	607	1	ENSMUSG00000103301.1	ENSMUST00000192206.1	-31830	NA	NA	NA	Spinal cord	Tgfb3 (+41697), Ttll5 (+212634)
chr12	86202927	86204180	Distal Intergenic	12	86169341	86195102	25762	1	ENSMUSG00000097543.1	ENSMUST00000181667.1	34212	328136	Gm805	predicted gene 805	Spinal cord	Gpatch2l (-38336), Ift43 (+120993)
chr12	86786307	86787714	Distal Intergenic	12	86809957	86810258	302	1	ENSMUSG00000088403.1	ENSMUST00000157778.1	-22947	NA	NA	NA	Hindbrain	Gm6772 (+52628), Irf2bpl (+97803)
chr12	86823601	86825496	Distal Intergenic	12	86809957	86810258	302	1	ENSMUSG00000088403.1	ENSMUST00000157778.1	14591	NA	NA	NA	Hindbrain	Irf2bpl (+60265), Gm6772 (+90166)
chr12	86918382	86918801	Distal Intergenic	12	86891404	86892567	1164	2	ENSMUSG00000097208.1	ENSMUST00000181290.1	-26024	NA	NA	NA	Anterior	Irf2bpl (-33778), 2310044G17Rik (-28751)
chr12	89041365	89042195	Intron (ENSMUST00000167734.7/ENSMUSG00000066392.11, intron 4 of 7)	12	88953399	90333060	1379662	1	ENSMUSG00000066392.11	ENSMUST00000057634.13	88381	18191	Nrxn3	neurexin III	Hindbrain	Nrxn3 (+247276)
chr12	89441926	89443374	Intron (ENSMUST00000190626.6/ENSMUSG00000066392.11, intron 7 of 18)	12	89431336	89431401	66	1	ENSMUSG00000080680.1	ENSMUST00000117030.1	11314	NA	NA	NA	Hindbrain	Nrxn3 (+648146)
chr12	89445246	89445634	Intron (ENSMUST00000190626.6/ENSMUSG00000066392.11, intron 7 of 18)	12	89431336	89431401	66	1	ENSMUSG00000080680.1	ENSMUST00000117030.1	14104	NA	NA	NA	Hindbrain	Nrxn3 (+650936)
chr12	89568448	89569613	Intron (ENSMUST00000190626.6/ENSMUSG00000066392.11, intron 13 of 18)	12	89655723	89658101	2379	1	ENSMUSG00000114153.1	ENSMUST00000222398.1	-86693	NA	NA	NA	Hindbrain	Nrxn3 (+774527)
chr12	89646434	89647164	Intron (ENSMUST00000190626.6/ENSMUSG00000066392.11, intron 13 of 18)	12	89655723	89658101	2379	1	ENSMUSG00000114153.1	ENSMUST00000222398.1	-8924	NA	NA	NA	Hindbrain	Nrxn3 (+852295)
chr12	89771352	89771935	Intron (ENSMUST00000190626.6/ENSMUSG00000066392.11, intron 13 of 18)	12	89812483	90332899	520417	1	ENSMUSG00000066392.11	ENSMUST00000110133.8	-40840	18191	Nrxn3	neurexin III	Hindbrain	Dio2 (+966794), Nrxn3 (+977140)
chr12	89986146	89986974	Intron (ENSMUST00000190626.6/ENSMUSG00000066392.11, intron 14 of 18)	12	90068099	90072373	4275	1	ENSMUSG00000113055.1	ENSMUST00000221188.1	-81539	NA	NA	NA	Hindbrain	Dio2 (+751878)
chr12	90083937	90084583	Intron (ENSMUST00000190626.6/ENSMUSG00000066392.11, intron 14 of 18)	12	90068099	90072373	4275	1	ENSMUSG00000113055.1	ENSMUST00000221188.1	16161	NA	NA	NA	Hindbrain	Dio2 (+654178)
chr12	90131961	90133257	Intron (ENSMUST00000190626.6/ENSMUSG00000066392.11, intron 14 of 18)	12	90068099	90072373	4275	1	ENSMUSG00000113055.1	ENSMUST00000221188.1	64510	NA	NA	NA	Hindbrain	Dio2 (+605829)
chr12	90228145	90229853	Intron (ENSMUST00000190626.6/ENSMUSG00000066392.11, intron 16 of 18)	12	90364252	90367678	3427	1	ENSMUSG00000113884.1	ENSMUST00000222858.1	-135253	NA	NA	NA	Hindbrain	Dio2 (+509439)
chr12	90849211	90850370	Intron (ENSMUST00000221942.1/ENSMUSG00000097157.2, intron 4 of 5)	12	90815197	90815325	129	1	ENSMUSG00000089439.1	ENSMUST00000158814.1	34593	NA	NA	NA	Hindbrain	Dio2 (-111353), Cep128 (+534618)
chr12	91374683	91375251	Intron (ENSMUST00000141429.7/ENSMUSG00000061533.16, intron 2 of 25)	12	91362880	91384353	21474	2	ENSMUSG00000061533.16	ENSMUST00000138935.1	9386	75216	Cep128	centrosomal protein 128	Spinal cord	Dio2 (-636529), Cep128 (+9442)
chr12	91412583	91413118	Intron (ENSMUST00000221216.1/ENSMUSG00000020963.15, intron 2 of 10)	12	91401000	91522541	121542	1	ENSMUSG00000020963.15	ENSMUST00000021343.7	11850	22095	Tshr	thyroid stimulating hormone receptor	Hindbrain	Tshr (+11858), Gtf2a1 (+177158)
chr12	91766335	91766739	Intron (ENSMUST00000052969.14/ENSMUSG00000020961.15, intron 1 of 6)	12	91735054	91771170	36117	2	ENSMUSG00000020961.15	ENSMUST00000170984.1	4633	108800	Ston2	stonin 2	Anterior	Gtf2a1 (-176528), Ston2 (+19899)
chr12	91929399	91930697	Distal Intergenic	12	91890896	91891273	378	2	ENSMUSG00000066389.1	ENSMUST00000085128.1	-38775	NA	NA	NA	Hindbrain	Sel1l (-80891)
chr12	92813686	92814264	Distal Intergenic	12	92997765	92998151	387	2	ENSMUSG00000113194.1	ENSMUST00000223384.1	184176	NA	NA	NA	Hindbrain	Sel1l (-964818)
chr12	93044952	93045553	Distal Intergenic	12	92997765	92998151	387	2	ENSMUSG00000113194.1	ENSMUST00000223384.1	-47101	NA	NA	NA	Hindbrain	Gm9726 (+883849)
chr12	96453139	96453863	Distal Intergenic	12	96292422	96293214	793	1	ENSMUSG00000112658.1	ENSMUST00000218908.1	161079	NA	NA	NA	Anterior	1700019M22Rik (-406279)
chr12	97004167	97004774	Distal Intergenic	12	96922423	96923058	636	2	ENSMUSG00000043483.4	ENSMUST00000052882.4	-81412	NA	NA	NA	Hindbrain	1700019M22Rik (-957249)
chr12	98102834	98103777	Promoter (2-3kb)	12	98099357	98100355	999	2	ENSMUSG00000112086.1	ENSMUST00000220437.1	-2950	NA	NA	NA	Hindbrain	Galc (+156153)
chr12	98562246	98562980	Intron (ENSMUST00000221240.1/ENSMUSG00000033854.10, intron 1 of 6)	12	98456719	98574712	117994	2	ENSMUSG00000033854.10	ENSMUST00000221305.1	12099	72258	Kcnk10	potassium channel, subfamily K, member 10	Hindbrain	Kcnk10 (+15327), Gpr65 (+293978)
chr12	98974114	98974608	Promoter (<=1kb)	12	98974469	98982562	8094	1	ENSMUSG00000021013.16	ENSMUST00000168255.7	-108	76260	Ttc8	tetratricopeptide repeat domain 8	Anterior	Ttc8 (+53749), Foxn3 (+418711)
chr12	99010771	99011853	Distal Intergenic	12	98991340	98993009	1670	2	ENSMUSG00000114021.1	ENSMUST00000222313.1	-18303	NA	NA	NA	Hindbrain	Ttc8 (+90700), Foxn3 (+381760)
chr12	99306135	99306720	Intron (ENSMUST00000046859.11/ENSMUSG00000033713.12, intron 3 of 5)	12	99292608	99296620	4013	2	ENSMUSG00000093465.1	ENSMUST00000176552.1	-9807	NA	NA	NA	Anterior	Foxn3 (+86644), Ttc8 (+385816)
chr12	99514446	99514788	Intron (ENSMUST00000176928.2/ENSMUSG00000033713.12, intron 1 of 2)	12	99388345	99563508	175164	2	ENSMUSG00000033713.12	ENSMUST00000176928.2	48891	71375	Foxn3	forkhead box N3	Anterior	Foxn3 (-121545), Efcab11 (+368825)
chr12	99528976	99529465	Intron (ENSMUST00000176928.2/ENSMUSG00000033713.12, intron 1 of 2)	12	99388345	99563508	175164	2	ENSMUSG00000033713.12	ENSMUST00000176928.2	34288	71375	Foxn3	forkhead box N3	Anterior	Foxn3 (-136149), Efcab11 (+354221)
chr12	99529987	99530358	Intron (ENSMUST00000176928.2/ENSMUSG00000033713.12, intron 1 of 2)	12	99388345	99563508	175164	2	ENSMUSG00000033713.12	ENSMUST00000176928.2	33336	71375	Foxn3	forkhead box N3	Spinal cord	Foxn3 (-137101), Efcab11 (+353269)
chr12	99580223	99580827	Intron (ENSMUST00000222797.1/ENSMUSG00000097917.2, intron 2 of 3)	12	99569740	99571414	1675	1	ENSMUSG00000114190.1	ENSMUST00000222451.1	10785	NA	NA	NA	Spinal cord	Foxn3 (-187453), Efcab11 (+302917)
chr12	99735078	99735551	Intron (ENSMUST00000221929.1/ENSMUSG00000021176.6, intron 5 of 5)	12	99761351	99762254	904	2	ENSMUSG00000113877.1	ENSMUST00000220762.1	26940	NA	NA	NA	Hindbrain	Foxn3 (-342243), Efcab11 (+148127)
chr12	99756927	99758413	Intron (ENSMUST00000221929.1/ENSMUSG00000021176.6, intron 5 of 5)	12	99761351	99762254	904	2	ENSMUSG00000113877.1	ENSMUST00000220762.1	4584	NA	NA	NA	Anterior	Foxn3 (-364598), Efcab11 (+125772)
chr12	99922627	99923976	Intron (ENSMUST00000151019.7/ENSMUSG00000021177.16, intron 13 of 13)	12	99915466	99919304	3839	1	ENSMUSG00000021177.16	ENSMUST00000220685.1	7835	104884	Tdp1	tyrosyl-DNA phosphodiesterase 1	Anterior	Kcnk13 (-41223), Tdp1 (+38765)
chr12	100282217	100282956	Intron (ENSMUST00000223300.1/ENSMUSG00000113679.1, intron 1 of 3)	12	100276609	100300908	24300	1	ENSMUSG00000113679.1	ENSMUST00000223300.1	5977	NA	NA	NA	Anterior	Calm1 (+83152), Ttc7b (+238235)
chr12	100304990	100305558	Intron (ENSMUST00000062957.7/ENSMUSG00000033530.8, intron 19 of 19)	12	100290285	100302315	12031	1	ENSMUSG00000113679.1	ENSMUST00000220721.1	14989	NA	NA	NA	Anterior	Calm1 (+105839), Ttc7b (+215548)
chr12	100489148	100489626	Intron (ENSMUST00000062957.7/ENSMUSG00000033530.8, intron 3 of 19)	12	100445755	100495406	49652	2	ENSMUSG00000033530.8	ENSMUST00000222036.1	6019	104718	Ttc7b	tetratricopeptide repeat domain 7B	Anterior	Ttc7b (+31435), Calm1 (+289952)
chr12	100669106	100669766	Intron (ENSMUST00000222731.1/ENSMUSG00000021180.9, intron 2 of 16)	12	100624785	100626793	2009	2	ENSMUSG00000113250.1	ENSMUST00000221653.1	-42643	NA	NA	NA	Anterior	Ttc7b (-148614), Rps6ka5 (+55592)
chr12	100988456	100988901	Promoter (2-3kb)	12	100986644	101001104	14461	1	ENSMUSG00000113634.1	ENSMUST00000222011.1	2034	NA	NA	NA	Anterior	Gpr68 (-80481), Ccdc88c (+40304)
chr12	102105822	102106217	Distal Intergenic	12	102128733	102267091	138359	1	ENSMUSG00000041771.13	ENSMUST00000159329.7	-22714	238384	Slc24a4	solute carrier family 24 (sodium/potassium/calcium exchanger), member 4	Hindbrain	Slc24a4 (-23154), Cpsf2 (+130046)
chr12	102678805	102679106	Intron (ENSMUST00000046518.11/ENSMUSG00000057963.9, intron 1 of 9)	12	102684928	102685020	93	2	ENSMUSG00000089324.1	ENSMUST00000158699.1	6065	100316812	Mir1936	microRNA 1936	Anterior	Itpk1 (+25973), Chga (+123987)
chr12	102964364	102965002	Intron (ENSMUST00000101099.11/ENSMUSG00000021198.16, intron 1 of 48)	12	102949554	103183613	234060	1	ENSMUSG00000021198.16	ENSMUST00000179002.7	15129	217843	Unc79	unc-79 homolog (C. elegans)	Hindbrain	Unc79 (+15824), Prima1 (+277467)
chr12	103088953	103089608	Intron (ENSMUST00000101099.11/ENSMUSG00000021198.16, intron 22 of 48)	12	103095094	103111273	16180	1	ENSMUSG00000021198.16	ENSMUST00000177984.1	-5814	217843	Unc79	unc-79 homolog (C. elegans)	Spinal cord	Unc79 (+140422), Prima1 (+152869)
chr12	105928828	105929961	Distal Intergenic	12	105899841	105902150	2310	1	ENSMUSG00000113835.1	ENSMUST00000220934.1	29553	NA	NA	NA	Anterior	Vrk1 (-80868), Papola (+144701)
chr12	106082254	106083389	Promoter (1-2kb)	12	106084370	106088657	4288	1	ENSMUSG00000113427.1	ENSMUST00000222979.1	-1549	NA	NA	NA	Anterior	Vrk1 (+72559)
chr12	106177472	106178553	Distal Intergenic	12	106131978	106145400	13423	2	ENSMUSG00000114149.1	ENSMUST00000223462.1	-32612	NA	NA	NA	Hindbrain	Vrk1 (+167750)
chr12	106326631	106326885	Promoter (<=1kb)	12	106327368	106330821	3454	1	ENSMUSG00000091280.1	ENSMUST00000164367.1	-610	NA	NA	NA	Hindbrain	Vrk1 (+316495)
chr12	106468307	106468495	Distal Intergenic	12	106459150	106459495	346	1	ENSMUSG00000091762.1	ENSMUST00000167139.1	9251	NA	NA	NA	Hindbrain	Vrk1 (+458138)
chr12	106961329	106962268	Distal Intergenic	12	106953812	106955928	2117	2	ENSMUSG00000086319.1	ENSMUST00000124395.1	-5870	NA	NA	NA	Anterior	3110018I06Rik (-526833), Vrk1 (+951536)
chr12	107516085	107517175	Distal Intergenic	12	107488632	107489636	1005	1	ENSMUSG00000060375.2	ENSMUST00000082269.2	27998	NA	NA	NA	Spinal cord	3110018I06Rik (+27998), Bcl11b (+486972)
chr12	107676980	107677287	Distal Intergenic	12	107723740	107735488	11749	2	ENSMUSG00000085641.1	ENSMUST00000130564.1	58355	74968	4930465M20Rik	RIKEN cDNA 4930465M20 gene	Hindbrain	3110018I06Rik (+188502), Bcl11b (+326468)
chr12	107700192	107701107	Distal Intergenic	12	107723740	107735488	11749	2	ENSMUSG00000085641.1	ENSMUST00000130564.1	34839	74968	4930465M20Rik	RIKEN cDNA 4930465M20 gene	Anterior	3110018I06Rik (+212018), Bcl11b (+302952)
chr12	107831679	107832036	Distal Intergenic	12	107744136	107784041	39906	2	ENSMUSG00000086975.1	ENSMUST00000134448.1	-47816	NA	NA	NA	Anterior	Bcl11b (+171744), 3110018I06Rik (+343226)
chr12	108110692	108111031	Intron (ENSMUST00000071095.13/ENSMUSG00000056770.15, intron 11 of 12)	12	108106666	108114947	8282	2	ENSMUSG00000056770.15	ENSMUST00000148119.7	4086	52690	Setd3	SET domain containing 3	Spinal cord	Bcl11b (-107260), Setd3 (+68452)
chr12	108118719	108119501	3' UTR	12	108112130	108115083	2954	2	ENSMUSG00000056770.15	ENSMUST00000125210.1	-4027	52690	Setd3	SET domain containing 3	Spinal cord	Bcl11b (-115508), Setd3 (+60204)
chr12	108312531	108312724	Intron (ENSMUST00000021685.7/ENSMUSG00000021260.8, intron 2 of 8)	12	108306548	108326608	20061	1	ENSMUSG00000021260.8	ENSMUST00000223395.1	6079	214305	Hhipl1	hedgehog interacting protein-like 1	Anterior	Cyp46a1 (-21749), Hhipl1 (+6358)
chr12	108389686	108390255	Intron (ENSMUST00000138456.7/ENSMUSG00000058070.14, intron 1 of 6)	12	108370957	108508538	137582	1	ENSMUSG00000058070.14	ENSMUST00000138456.7	19013	68519	Eml1	echinoderm microtubule associated protein like 1	Spinal cord	Eml1 (-32845), Cyp46a1 (+55594)
chr12	108395590	108396511	Intron (ENSMUST00000138456.7/ENSMUSG00000058070.14, intron 1 of 6)	12	108410542	108539575	129034	1	ENSMUSG00000058070.14	ENSMUST00000054955.13	-14492	68519	Eml1	echinoderm microtubule associated protein like 1	Hindbrain	Eml1 (-26765), Cyp46a1 (+61674)
chr12	108444316	108445468	Intron (ENSMUST00000138456.7/ENSMUSG00000058070.14, intron 1 of 6)	12	108440530	108441270	741	2	ENSMUSG00000082203.1	ENSMUST00000119205.1	-3622	NA	NA	NA	Spinal cord	Evl (-109828), Eml1 (+22076)
chr12	109449332	109450615	Promoter (2-3kb)	12	109452823	109453782	960	1	ENSMUSG00000040856.17	ENSMUST00000174539.1	-2850	13386	Dlk1	delta-like 1 homolog (Drosophila)	Spinal cord	Dlk1 (-2875)
chr12	109520211	109520836	Distal Intergenic	12	109493529	109516740	23212	2	ENSMUSG00000112977.1	ENSMUST00000221332.1	-3783	NA	NA	NA	Hindbrain	Dlk1 (+67675), Rtl1 (+79806)
chr12	109559916	109560620	Exon (ENSMUST00000143272.7/ENSMUSG00000021268.17, exon 7 of 7)	12	109563692	109563785	94	1	ENSMUSG00000076451.1	ENSMUST00000103252.1	-3424	791079	Mir770	microRNA 770	Hindbrain	Rtl1 (+40062), Dlk1 (+107419)
chr12	109606423	109606795	Promoter (2-3kb)	12	109604046	109627075	23030	1	ENSMUSG00000097451.10	ENSMUST00000182689.7	2563	NA	NA	NA	Hindbrain	Dio3 (-672459), Rtl1 (-6279)
chr12	109640734	109641223	Promoter (<=1kb)	12	109641022	109641094	73	1	ENSMUSG00000089517.1	ENSMUST00000158892.1	-44	NA	NA	NA	Anterior	Dio3 (-638089), Rtl1 (-40649)
chr12	109947997	109949502	Distal Intergenic	12	109911785	109913518	1734	1	ENSMUSG00000112940.1	ENSMUST00000223541.1	36964	NA	NA	NA	Hindbrain	Rtl1 (-348420), Dio3 (-330318)
chr12	111691228	111691943	Distal Intergenic	12	111703082	111705550	2469	1	ENSMUSG00000112991.1	ENSMUST00000221152.1	-11497	NA	NA	NA	Anterior	Trmt61a (+13481), Bag5 (+21671)
chr12	111693617	111694500	Distal Intergenic	12	111703082	111705550	2469	1	ENSMUSG00000112991.1	ENSMUST00000221152.1	-9024	NA	NA	NA	Anterior	Trmt61a (+15954), Bag5 (+19198)
chr12	111766044	111767169	Intron (ENSMUST00000084941.11/ENSMUSG00000021288.18, intron 1 of 15)	12	111772319	111794895	22577	1	ENSMUSG00000021288.18	ENSMUST00000120544.8	-5713	16593	Klc1	kinesin light chain 1	Anterior	Klc1 (+7758), Xrcc3 (+47234)
chr12	112221261	112221912	Distal Intergenic	12	112204701	112205153	453	2	ENSMUSG00000113282.1	ENSMUST00000220716.1	-16433	NA	NA	NA	Anterior	Kif26a (+75352), A730018C14Rik (+201625)
chr12	112276604	112277052	Distal Intergenic	12	112204701	112205153	453	2	ENSMUSG00000113282.1	ENSMUST00000220716.1	-71675	NA	NA	NA	Anterior	Kif26a (+130593), A730018C14Rik (+146384)
chr12	112333221	112334200	Distal Intergenic	12	112347289	112350067	2779	2	ENSMUSG00000103080.1	ENSMUST00000194990.1	16357	NA	NA	NA	Anterior	A730018C14Rik (+89501), Kif26a (+187476)
chr12	112435207	112435590	Promoter (<=1kb)	12	112428284	112435338	7055	2	ENSMUSG00000113189.1	ENSMUST00000223085.1	-60	NA	NA	NA	Hindbrain	A530016L24Rik (-54049), A730018C14Rik (-12187)
chr12	112551482	112552722	Distal Intergenic	12	112501738	112516747	15010	2	ENSMUSG00000054013.6	ENSMUST00000222836.1	-35355	104885	Tmem179	transmembrane protein 179	Anterior	Tmem179 (-40942), Inf2 (-36682)
chr12	116394711	116395063	Distal Intergenic	12	116401947	116405210	3264	2	ENSMUSG00000112980.1	ENSMUST00000220477.1	10323	NA	NA	NA	Hindbrain	Ncapg2 (-10515), Esyt2 (+113665)
chr12	117257109	117258294	Intron (ENSMUST00000190247.6/ENSMUSG00000056553.14, intron 21 of 22)	12	117250817	117250885	69	1	ENSMUSG00000065538.1	ENSMUST00000083604.1	6884	387171	Mir153	microRNA 153	Hindbrain	Rapgef5 (-258777), Ptprn2 (+771982)
chr12	117625602	117627768	Intron (ENSMUST00000109691.3/ENSMUSG00000041992.9, intron 9 of 27)	12	117602039	117603763	1725	1	ENSMUSG00000113575.1	ENSMUST00000223270.1	24646	NA	NA	NA	Hindbrain	Cdca7l (-216830), Rapgef5 (+110206)
chr12	117808542	117809236	Intron (ENSMUST00000176499.1/ENSMUSG00000021175.15, intron 1 of 4)	12	117804289	117870047	65759	1	ENSMUSG00000021175.15	ENSMUST00000176499.1	4600	217946	Cdca7l	cell division cycle associated 7 like	Spinal cord	Cdca7l (-34626), Rapgef5 (+292410)
chr12	117850485	117851056	Intron (ENSMUST00000176499.1/ENSMUSG00000021175.15, intron 3 of 4)	12	117843888	117875627	31740	1	ENSMUSG00000021175.15	ENSMUST00000177339.1	6882	217946	Cdca7l	cell division cycle associated 7 like	Hindbrain	Cdca7l (+7256), Dnahc11 (+348272)
chr12	118097415	118098014	Intron (ENSMUST00000084806.6/ENSMUSG00000018581.15, intron 28 of 81)	12	117877982	118060303	182322	2	ENSMUSG00000018581.15	ENSMUST00000176756.8	-37411	13411	Dnah11	dynein, axonemal, heavy chain 11	Spinal cord	Dnahc11 (+101328), Cdca7l (+254200)
chr12	118099605	118100417	Intron (ENSMUST00000084806.6/ENSMUSG00000018581.15, intron 28 of 81)	12	117877982	118060303	182322	2	ENSMUSG00000018581.15	ENSMUST00000176756.8	-39708	13411	Dnah11	dynein, axonemal, heavy chain 11	Spinal cord	Dnahc11 (+99032), Cdca7l (+256496)
chr12	118510620	118512201	Distal Intergenic	12	118504928	118505034	107	2	ENSMUSG00000065348.1	ENSMUST00000083414.1	-6376	NA	NA	NA	Spinal cord	Sp8 (-334918), Sp4 (-209971)
chr12	118601107	118601436	Promoter (1-2kb)	12	118602677	118603080	404	1	ENSMUSG00000114034.1	ENSMUST00000222831.1	-1406	NA	NA	NA	Spinal cord	Sp4 (-299832), Sp8 (-245057)
chr12	118650279	118651215	Distal Intergenic	12	118602677	118603080	404	1	ENSMUSG00000114034.1	ENSMUST00000222831.1	48070	NA	NA	NA	Hindbrain	Sp4 (-349307), Sp8 (-195582)
chr12	118925950	118926329	Promoter (1-2kb)	12	118886618	118924580	37963	2	ENSMUSG00000072791.11	ENSMUST00000100982.4	-1559	77706	Abcb5	ATP-binding cassette, sub-family B (MDR/TAP), member 5	Spinal cord	Abcb5 (+40281), Sp8 (+79811)
chr12	119027817	119028867	Distal Intergenic	12	119067065	119067430	366	2	ENSMUSG00000114030.1	ENSMUST00000221798.1	39088	NA	NA	NA	Hindbrain	Abcb5 (-61921), Itgb8 (+210460)
chr12	119077451	119077640	Distal Intergenic	12	119067065	119067430	366	2	ENSMUSG00000114030.1	ENSMUST00000221798.1	-10115	NA	NA	NA	Hindbrain	Abcb5 (-111125), Itgb8 (+161256)
chr12	119231154	119231611	Intron (ENSMUST00000026360.8/ENSMUSG00000025321.14, intron 1 of 13)	12	119201463	119238770	37308	2	ENSMUSG00000025321.14	ENSMUST00000137804.1	7388	320910	Itgb8	integrin beta 8	Spinal cord	Abcb5 (-264962), Itgb8 (+7419)
chr12	119376703	119377333	Intron (ENSMUST00000222784.1/ENSMUSG00000041886.7, intron 5 of 8)	12	119390375	119466935	76561	1	ENSMUSG00000041886.7	ENSMUST00000222058.1	-13357	238455	Macc1	metastasis associated in colon cancer 1	Hindbrain	Macc1 (-66392), Gm6768 (+116084)
chr12	119860374	119861457	Distal Intergenic	12	119876472	119876642	171	2	ENSMUSG00000114137.1	ENSMUST00000222158.1	15727	NA	NA	NA	Hindbrain	Tmem196 (-85046), Macc1 (+417506)
chr13	3782064	3782918	Distal Intergenic	13	3762350	3766722	4373	2	ENSMUSG00000113259.1	ENSMUST00000222335.1	-15769	NA	NA	NA	Hindbrain	Calml3 (+21827), Asb13 (+148459)
chr13	4190951	4191650	Promoter (<=1kb)	13	4191184	4198547	7364	1	ENSMUSG00000021213.12	ENSMUST00000128892.7	116	27384	Akr1c13	aldo-keto reductase family 1, member C13	Hindbrain	Akr1c13 (+114)
chr13	5591270	5593196	Intron (ENSMUST00000222871.1/ENSMUSG00000114053.1, intron 2 of 2)	13	5540074	5571128	31055	2	ENSMUSG00000114053.1	ENSMUST00000223426.1	-21105	NA	NA	NA	Hindbrain	Klf6 (-269256), Gm5444 (+820584)
chr13	5742583	5743526	Distal Intergenic	13	5539279	5724510	185232	2	ENSMUSG00000114053.1	ENSMUST00000222871.1	-18544	NA	NA	NA	Spinal cord	Klf6 (-118434), Gm5444 (+971406)
chr13	5873150	5873493	Distal Intergenic	13	5864678	5866770	2093	1	ENSMUSG00000000078.7	ENSMUST00000221734.1	8643	23849	Klf6	Kruppel-like factor 6	Spinal cord	Pitrm1 (-674835), Klf6 (+11833)
chr13	5897213	5897439	Intron (ENSMUST00000221487.1/ENSMUSG00000113757.1, intron 1 of 1)	13	5887109	5928045	40937	1	ENSMUSG00000113757.1	ENSMUST00000221487.1	10217	NA	NA	NA	Anterior	Pitrm1 (-650831), Klf6 (+35837)
chr13	6085572	6086162	Distal Intergenic	13	6073113	6073782	670	2	ENSMUSG00000113483.1	ENSMUST00000221918.1	-12085	NA	NA	NA	Hindbrain	Pitrm1 (-462290), Klf6 (+224378)
chr13	6189099	6189984	Distal Intergenic	13	6269108	6277026	7919	1	ENSMUSG00000113765.1	ENSMUST00000222170.1	-79567	NA	NA	NA	Anterior	Pitrm1 (-358615), Klf6 (+328053)
chr13	6802516	6803164	Distal Intergenic	13	6925283	6925851	569	2	ENSMUSG00000113932.1	ENSMUST00000220700.1	123011	NA	NA	NA	Hindbrain	Pfkp (-154063)
chr13	6891357	6891906	Distal Intergenic	13	6925283	6925851	569	2	ENSMUSG00000113932.1	ENSMUST00000220700.1	34220	NA	NA	NA	Anterior	Pfkp (-242855)
chr13	7191483	7192231	Distal Intergenic	13	7154096	7175925	21830	2	ENSMUSG00000113241.1	ENSMUST00000221816.1	-15932	NA	NA	NA	Hindbrain	Pfkp (-543080)
chr13	7196065	7196364	Distal Intergenic	13	7154096	7175925	21830	2	ENSMUSG00000113241.1	ENSMUST00000221816.1	-20289	NA	NA	NA	Hindbrain	Pfkp (-547438)
chr13	8255947	8256183	Intron (ENSMUST00000064473.12/ENSMUSG00000052551.16, intron 1 of 9)	13	8278604	8279289	686	1	ENSMUSG00000113810.1	ENSMUST00000221052.1	-22539	NA	NA	NA	Hindbrain	Adarb2 (+53199), Wdr37 (+615665)
chr13	8529518	8530180	Intron (ENSMUST00000064473.12/ENSMUSG00000052551.16, intron 1 of 9)	13	8553020	8557635	4616	1	ENSMUSG00000113742.1	ENSMUST00000220604.1	-23171	NA	NA	NA	Anterior	Adarb2 (+326983), Wdr37 (+341881)
chr13	8680216	8681109	Intron (ENSMUST00000064473.12/ENSMUSG00000052551.16, intron 4 of 9)	13	8758329	8758872	544	1	ENSMUSG00000052551.16	ENSMUST00000223148.1	-77667	94191	Adarb2	adenosine deaminase, RNA-specific, B2	Hindbrain	Wdr37 (+191067), Adarb2 (+477797)
chr13	8823020	8823334	Intron (ENSMUST00000054251.12/ENSMUSG00000021147.17, intron 11 of 13)	13	8833099	8834372	1274	2	ENSMUSG00000114094.1	ENSMUST00000220930.1	11195	NA	NA	NA	Hindbrain	Wdr37 (+48553), Adarb2 (+620311)
chr13	9061341	9061829	Intron (ENSMUST00000221672.1/ENSMUSG00000113543.1, intron 2 of 2)	13	9001432	9076451	75020	2	ENSMUSG00000113543.1	ENSMUST00000221672.1	14866	NA	NA	NA	Anterior	Gtpbp4 (-65568), Larp4b (-32320)
chr13	9766608	9766803	Promoter (1-2kb)	13	9691049	9765330	74282	2	ENSMUSG00000021156.17	ENSMUST00000157035.8	-1375	66505	Zmynd11	zinc finger, MYND domain containing 11	Spinal cord	Zmynd11 (-1392)
chr13	10165502	10166424	Promoter (<=1kb)	13	10164744	10165774	1031	2	ENSMUSG00000113695.1	ENSMUST00000221530.1	-189	NA	NA	NA	Hindbrain	Chrm3 (-286965)
chr13	11880558	11881063	Intron (ENSMUST00000021750.14/ENSMUSG00000021313.16, intron 7 of 104)	13	11809825	11829654	19830	2	ENSMUSG00000021313.16	ENSMUST00000221018.1	-51156	20191	Ryr2	ryanodine receptor 2, cardiac	Hindbrain	Ryr2 (+226134)
chr13	12174053	12174348	Promoter (2-3kb)	13	12171526	12172150	625	2	ENSMUSG00000113848.1	ENSMUST00000221057.1	-2050	NA	NA	NA	Hindbrain	Ryr2 (-67256), Mtr (+83912)
chr13	12502719	12503805	Intron (ENSMUST00000179308.2/ENSMUSG00000095105.2, intron 3 of 5)	13	12472632	12520438	47807	2	ENSMUSG00000095105.2	ENSMUST00000179308.2	17176	171211	Edaradd	EDAR (ectodysplasin-A receptor)-associated death domain	Hindbrain	Lgals8 (-38318), Edaradd (+17188)
chr13	13473295	13473732	Intron (ENSMUST00000005532.8/ENSMUSG00000005397.8, intron 5 of 19)	13	13474343	13482405	8063	2	ENSMUSG00000113380.1	ENSMUST00000220813.1	8892	NA	NA	NA	Spinal cord	Lyst (-116895), Nid1 (+35912)
chr13	13481862	13482735	Promoter (<=1kb)	13	13474343	13482405	8063	2	ENSMUSG00000113380.1	ENSMUST00000220813.1	107	NA	NA	NA	Anterior	Lyst (-108110), Nid1 (+44697)
chr13	15011597	15012290	Distal Intergenic	13	14943144	14944695	1552	1	ENSMUSG00000114176.1	ENSMUST00000221755.1	68799	NA	NA	NA	Hindbrain	Gli3 (-452036), AW209491 (+381686)
chr13	15107015	15108294	Distal Intergenic	13	15118386	15118631	246	2	ENSMUSG00000113240.1	ENSMUST00000221976.1	10977	NA	NA	NA	Hindbrain	Gli3 (-356325), AW209491 (+477397)
chr13	15543828	15544910	Intron (ENSMUST00000130065.7/ENSMUSG00000021318.15, intron 2 of 11)	13	15463980	15730026	266047	1	ENSMUSG00000021318.15	ENSMUST00000110510.3	80389	14634	Gli3	GLI-Kruppel family member GLI3	Hindbrain	Inhba (-467482), Gli3 (+80389)
chr13	15602359	15603802	Intron (ENSMUST00000130065.7/ENSMUSG00000021318.15, intron 3 of 11)	13	15649935	15650145	211	1	ENSMUSG00000113191.1	ENSMUST00000220835.1	-46855	NA	NA	NA	Anterior	Inhba (-408770), Gli3 (+139101)
chr13	15714480	15715696	Exon (ENSMUST00000130065.7/ENSMUSG00000021318.15, exon 12 of 12)	13	15768990	15770120	1131	2	ENSMUSG00000113309.1	ENSMUST00000222341.1	55032	NA	NA	NA	Hindbrain	Inhba (-296763), Gli3 (+251108)
chr13	16269522	16270140	Distal Intergenic	13	16273191	16277838	4648	2	ENSMUSG00000113038.1	ENSMUST00000222297.1	8007	NA	NA	NA	Hindbrain	Inhba (+257980)
chr13	16762102	16763215	Distal Intergenic	13	16859185	16859472	288	2	ENSMUSG00000087872.1	ENSMUST00000157247.1	96814	NA	NA	NA	Hindbrain	Inhba (+750808), 5033411D12Rik (+932073)
chr13	17296954	17297659	Intron (ENSMUST00000068545.5/ENSMUSG00000055137.7, intron 11 of 13)	13	17258771	17261641	2871	1	ENSMUSG00000113024.1	ENSMUST00000222753.1	38535	NA	NA	NA	Anterior	5033411D12Rik (+397425)
chr13	17487060	17487466	Intron (ENSMUST00000068545.5/ENSMUSG00000055137.7, intron 8 of 13)	13	17440790	17440896	107	1	ENSMUSG00000094665.1	ENSMUST00000179101.1	46473	NA	NA	NA	Hindbrain	5033411D12Rik (+207469)
chr13	18280603	18281948	Intron (ENSMUST00000139064.9/ENSMUSG00000009734.18, intron 2 of 7)	13	18138821	18186486	47666	2	ENSMUSG00000009734.18	ENSMUST00000176898.7	-94789	218030	Pou6f2	POU domain, class 6, transcription factor 2	Anterior	Vps41 (-436016), Pou6f2 (-108722)
chr13	18282197	18282852	Intron (ENSMUST00000139064.9/ENSMUSG00000009734.18, intron 2 of 7)	13	18138821	18186486	47666	2	ENSMUSG00000009734.18	ENSMUST00000176898.7	-96038	218030	Pou6f2	POU domain, class 6, transcription factor 2	Hindbrain	Vps41 (-434767), Pou6f2 (-109971)
chr13	18455174	18455429	Distal Intergenic	13	18346225	18397686	51462	2	ENSMUSG00000009734.18	ENSMUST00000223058.1	-57615	218030	Pou6f2	POU domain, class 6, transcription factor 2	Hindbrain	Pou6f2 (-282748), Vps41 (-261990)
chr13	19121776	19121998	Promoter (2-3kb)	13	19119789	19142012	22224	1	ENSMUSG00000021314.12	ENSMUST00000197545.1	2098	218038	Amph	amphiphysin	Anterior	Amph (+173516), Stard3nl (+273865)
chr13	20142562	20142900	Intron (ENSMUST00000181429.7/ENSMUSG00000041112.16, intron 1 of 6)	13	20111512	20342888	231377	1	ENSMUSG00000041112.16	ENSMUST00000180626.1	31219	140580	Elmo1	engulfment and cell motility 1	Spinal cord	Aoah (-651388), Elmo1 (+52112)
chr13	20232127	20232531	Intron (ENSMUST00000181429.7/ENSMUSG00000041112.16, intron 4 of 6)	13	20251070	20316453	65384	1	ENSMUSG00000041112.16	ENSMUST00000220751.1	-18741	140580	Elmo1	engulfment and cell motility 1	Anterior	Aoah (-561790), Elmo1 (+141710)
chr13	20512606	20513633	Intron (ENSMUST00000072519.6/ENSMUSG00000041112.16, intron 16 of 21)	13	20504795	20506598	1804	1	ENSMUSG00000113557.1	ENSMUST00000220999.1	8324	NA	NA	NA	Spinal cord	Aoah (-280999), Elmo1 (+422501)
chr13	21749563	21750637	Promoter (<=1kb)	13	21750194	21750505	312	2	ENSMUSG00000064288.4	ENSMUST00000102983.1	405	319160	Hist1h4k	histone cluster 1, H4k	Hindbrain	Hist1h2bn (-4023), Hist1h4k (+405)
chr13	22481650	22481952	Promoter (1-2kb)	13	22480631	22483043	2413	1	ENSMUSG00000081717.1	ENSMUST00000120587.1	1170	NA	NA	NA	Anterior	Vmn1r201 (+7183), Vmn1r202 (+20444)
chr13	23738510	23740240	Promoter (<=1kb)	13	23738808	23740367	1560	1	ENSMUSG00000036181.2	ENSMUST00000040914.2	567	50708	Hist1h1c	histone cluster 1, H1c	Hindbrain	Hist1h1c (+568)
chr13	24437173	24437698	Intron (ENSMUST00000167746.7/ENSMUSG00000016756.16, intron 10 of 16)	13	24417224	24436657	19434	1	ENSMUSG00000016756.16	ENSMUST00000142882.1	20211	12763	Cmah	cytidine monophospho-N-acetylneuraminic acid hydroxylase	Spinal cord	Fam65b (-201212), Cmah (+110016)
chr13	24641475	24642269	Intron (ENSMUST00000110383.7/ENSMUSG00000036006.19, intron 1 of 22)	13	24638713	24695725	57013	1	ENSMUSG00000036006.19	ENSMUST00000138547.7	3159	193385	Fam65b	family with sequence similarity 65, member B	Hindbrain	Fam65b (+3224), Gmnn (+119989)
chr13	25077217	25077897	Intron (ENSMUST00000036932.14/ENSMUSG00000035910.15, intron 2 of 7)	13	25096347	25119406	23060	1	ENSMUSG00000035910.15	ENSMUST00000159129.1	-18790	195208	Dcdc2a	doublecortin domain containing 2a	Spinal cord	Dcdc2a (+21304), Nrsn1 (+192525)
chr13	25691115	25691716	Distal Intergenic	13	25680274	25681143	870	2	ENSMUSG00000082161.1	ENSMUST00000121436.1	-10272	NA	NA	NA	Anterior	Nrsn1 (-421334)
chr13	25793032	25793668	Distal Intergenic	13	25680274	25681143	870	2	ENSMUSG00000082161.1	ENSMUST00000121436.1	-112207	NA	NA	NA	Hindbrain	Nrsn1 (-523268), Hdgfl1 (+976815)
chr13	26405762	26406380	Distal Intergenic	13	26492554	26493180	627	1	ENSMUSG00000060198.7	ENSMUST00000180940.1	-86483	NA	NA	NA	Hindbrain	Hdgfl1 (+364094)
chr13	26656487	26657692	Distal Intergenic	13	26768173	26770119	1947	2	ENSMUSG00000045835.4	ENSMUST00000055915.4	113030	15192	Hdgfl1	hepatoma derived growth factor-like 1	Hindbrain	Hdgfl1 (+113075)
chr13	26659348	26660103	Distal Intergenic	13	26768173	26770119	1947	2	ENSMUSG00000045835.4	ENSMUST00000055915.4	110394	15192	Hdgfl1	hepatoma derived growth factor-like 1	Hindbrain	Hdgfl1 (+110439)
chr13	27334927	27335240	Distal Intergenic	13	27331428	27334473	3046	1	ENSMUSG00000082306.1	ENSMUST00000122310.1	3655	NA	NA	NA	Hindbrain	Prl8a2 (-10605), Prl6a1 (+22457)
chr13	28416091	28416925	Intron (ENSMUST00000222823.1/ENSMUSG00000113216.1, intron 2 of 3)	13	28415103	28419863	4761	2	ENSMUSG00000113216.1	ENSMUST00000223198.1	3355	NA	NA	NA	Hindbrain	Prl5a1 (+274024), Sox4 (+537205)
chr13	28663370	28664492	Intron (ENSMUST00000148885.7/ENSMUSG00000085936.7, intron 5 of 7)	13	28710781	28710873	93	2	ENSMUSG00000099158.1	ENSMUST00000184136.1	46942	102466635	Mir6368	microRNA 6368	Hindbrain	Sox4 (+289782), Prl5a1 (+521447)
chr13	28718189	28719116	Intron (ENSMUST00000148885.7/ENSMUSG00000085936.7, intron 3 of 7)	13	28710781	28710873	93	2	ENSMUSG00000099158.1	ENSMUST00000184136.1	-7779	102466635	Mir6368	microRNA 6368	Hindbrain	Sox4 (+235060), Prl5a1 (+576169)
chr13	28766010	28766467	Intron (ENSMUST00000148885.7/ENSMUSG00000085936.7, intron 3 of 7)	13	28710781	28710873	93	2	ENSMUSG00000099158.1	ENSMUST00000184136.1	-55365	102466635	Mir6368	microRNA 6368	Anterior	Sox4 (+187474), Prl5a1 (+623755)
chr13	28781651	28783125	Intron (ENSMUST00000148885.7/ENSMUSG00000085936.7, intron 2 of 7)	13	28827123	28827362	240	1	ENSMUSG00000092093.1	ENSMUST00000171026.1	-44735	NA	NA	NA	Spinal cord	Sox4 (+171325), Prl5a1 (+639904)
chr13	28859933	28860345	Intron (ENSMUST00000148885.7/ENSMUSG00000085936.7, intron 2 of 7)	13	28836875	28837724	850	1	ENSMUSG00000082861.3	ENSMUST00000118838.1	23264	NA	NA	NA	Hindbrain	Sox4 (+93574), Prl5a1 (+717655)
chr13	29221719	29222766	Intron (ENSMUST00000140278.7/ENSMUSG00000006191.17, intron 15 of 16)	13	29235777	29236620	844	2	ENSMUSG00000086423.1	ENSMUST00000137593.1	14378	NA	NA	NA	Hindbrain	Sox4 (-268530), Cdkal1 (+633431)
chr13	29775634	29776004	Intron (ENSMUST00000140278.7/ENSMUSG00000006191.17, intron 5 of 16)	13	29777296	29855431	78136	2	ENSMUSG00000006191.17	ENSMUST00000124532.7	79612	68916	Cdkal1	CDK5 regulatory subunit associated protein 1-like 1	Hindbrain	Sox4 (-822106), Cdkal1 (+79855)
chr13	29922267	29923172	Intron (ENSMUST00000221536.1/ENSMUSG00000016477.18, intron 1 of 6)	13	29940283	29942261	1979	1	ENSMUSG00000086893.1	ENSMUST00000144277.1	-17564	NA	NA	NA	Spinal cord	Cdkal1 (-67046), E2f3 (+62948)
chr13	30051842	30052444	Distal Intergenic	13	30058677	30062971	4295	1	ENSMUSG00000085188.1	ENSMUST00000139576.1	-6534	NA	NA	NA	Spinal cord	Mboat1 (-84355), E2f3 (-66475)
chr13	30067615	30067965	Distal Intergenic	13	30058677	30062971	4295	1	ENSMUSG00000085188.1	ENSMUST00000139576.1	9113	NA	NA	NA	Spinal cord	E2f3 (-82122), Mboat1 (-68708)
chr13	30367759	30369395	Promoter (1-2kb)	13	30370359	30377183	6825	1	ENSMUSG00000113424.1	ENSMUST00000222575.1	-1782	NA	NA	NA	Hindbrain	Agtr1a (+32136), Uqcrfs1 (+176785)
chr13	31092312	31092769	Distal Intergenic	13	31072730	31077845	5116	2	ENSMUSG00000114161.1	ENSMUST00000220673.1	-14695	NA	NA	NA	Hindbrain	Foxq1 (-465629), Gm5447 (+118337)
chr13	31425890	31426353	Promoter (1-2kb)	13	31427255	31427379	125	1	ENSMUSG00000089052.1	ENSMUST00000158427.1	-1134	NA	NA	NA	Hindbrain	Foxq1 (-132048), Gm5447 (+451918)
chr13	31943543	31944232	Intron (ENSMUST00000041859.8/ENSMUSG00000038372.14, intron 7 of 10)	13	31971086	31972329	1244	1	ENSMUSG00000113935.1	ENSMUST00000221737.1	-27199	NA	NA	NA	Hindbrain	Foxc1 (+137242), Gmds (+394824)
chr13	32740813	32741581	Intron (ENSMUST00000057428.11/ENSMUSG00000044951.14, intron 1 of 11)	13	32758202	32758310	109	1	ENSMUSG00000098788.1	ENSMUST00000183530.1	-17005	NA	NA	NA	Spinal cord	Gmds (-402485), Mylk4 (+40582)
chr13	34148606	34149586	Distal Intergenic	13	34162964	34178168	15205	1	ENSMUSG00000071451.10	ENSMUST00000124996.7	-13868	69666	Psmg4	proteasome (prosome, macropain) assembly chaperone 4	Anterior	Tubb2b (-18742), Psmg4 (-13868)
chr13	34242173	34242410	Intron (ENSMUST00000148390.2/ENSMUSG00000038267.15, intron 3 of 9)	13	34276965	34277252	288	2	ENSMUSG00000088573.1	ENSMUST00000157948.1	34961	NA	NA	NA	Spinal cord	Psmg4 (+79328), Slc22a23 (+102890)
chr13	34550629	34551069	Distal Intergenic	13	34561986	34562295	310	1	ENSMUSG00000113554.1	ENSMUST00000222594.1	-11137	NA	NA	NA	Anterior	Slc22a23 (-205667), Pxdc1 (+101822)
chr13	34602915	34603560	Distal Intergenic	13	34610827	34612246	1420	2	ENSMUSG00000113185.1	ENSMUST00000221927.1	9009	NA	NA	NA	Anterior	Slc22a23 (-258056), Pxdc1 (+49433)
chr13	34705416	34705709	Distal Intergenic	13	34711449	34715030	3582	1	ENSMUSG00000113615.1	ENSMUST00000222361.1	-5887	NA	NA	NA	Hindbrain	Pxdc1 (-52892), Fam50b (-29287)
chr13	36282164	36283616	Intron (ENSMUST00000021857.11/ENSMUSG00000021420.12, intron 4 of 6)	13	36117411	36537592	420182	1	ENSMUSG00000021420.12	ENSMUST00000099582.2	165479	69955	Fars2	phenylalanine-tRNA synthetase 2 (mitochondrial)	Hindbrain	Fars2 (+165479), Nrn1 (+451587)
chr13	37491984	37492627	Distal Intergenic	13	37508940	37512074	3135	1	ENSMUSG00000100022.1	ENSMUST00000190396.1	-16635	NA	NA	NA	Spinal cord	Rreb1 (-334009), Ly86 (+146961)
chr13	37534897	37535414	Distal Intergenic	13	37513994	37514334	341	2	ENSMUSG00000102924.1	ENSMUST00000194212.1	-20821	NA	NA	NA	Spinal cord	Rreb1 (-291159), Ly86 (+189811)
chr13	37536346	37536786	Distal Intergenic	13	37513994	37514334	341	2	ENSMUSG00000102924.1	ENSMUST00000194212.1	-22232	NA	NA	NA	Spinal cord	Rreb1 (-289749), Ly86 (+191221)
chr13	37619942	37620406	Distal Intergenic	13	37513994	37514334	341	2	ENSMUSG00000102924.1	ENSMUST00000194212.1	-105840	NA	NA	NA	Anterior	Rreb1 (-206141), Ly86 (+274829)
chr13	37761144	37761921	Distal Intergenic	13	37778400	37893849	115450	1	ENSMUSG00000039087.16	ENSMUST00000122842.7	-16868	68750	Rreb1	ras responsive element binding protein 1	Hindbrain	Rreb1 (-64782), Ly86 (+416188)
chr13	38073484	38074716	Distal Intergenic	13	38086202	38086317	116	1	ENSMUSG00000098481.1	ENSMUST00000184583.1	-12102	NA	NA	NA	Spinal cord	Dsp (-77248), Riok1 (+37111)
chr13	38155195	38155999	Intron (ENSMUST00000127906.7/ENSMUSG00000054889.9, intron 1 of 23)	13	38151433	38151792	360	2	ENSMUSG00000103789.1	ENSMUST00000191991.1	-3805	NA	NA	NA	Spinal cord	Gm10129 (-3805)
chr13	39523395	39524829	Distal Intergenic	13	39249477	39249839	363	1	ENSMUSG00000103605.1	ENSMUST00000195312.1	274635	NA	NA	NA	Hindbrain	Slc35b3 (-563237), Ofcc1 (+763899)
chr13	39812819	39813003	Distal Intergenic	13	39858863	39859027	165	2	ENSMUSG00000065256.1	ENSMUST00000083322.1	46116	NA	NA	NA	Hindbrain	Slc35b3 (-852036), Ofcc1 (+475100)
chr13	41293618	41294146	Distal Intergenic	13	41273803	41273977	175	2	ENSMUSG00000090853.1	ENSMUST00000163881.1	-19905	NA	NA	NA	Spinal cord	Smim13 (+44022), Nedd9 (+193438)
chr13	41352198	41352861	Intron (ENSMUST00000163623.1/ENSMUSG00000021365.14, intron 1 of 6)	13	41309916	41359001	49086	2	ENSMUSG00000021365.14	ENSMUST00000163623.1	6472	18003	Nedd9	neural precursor cell expressed, developmentally down-regulated gene 9	Anterior	Smim13 (+102670), Nedd9 (+134790)
chr13	41358368	41360045	Promoter (<=1kb)	13	41309916	41359001	49086	2	ENSMUSG00000021365.14	ENSMUST00000163623.1	-205	18003	Nedd9	neural precursor cell expressed, developmentally down-regulated gene 9	Hindbrain	Smim13 (+109347), Nedd9 (+128113)
chr13	41377116	41377752	Intron (ENSMUST00000021794.12/ENSMUSG00000021365.14, intron 2 of 7)	13	41359971	41370908	10938	1	ENSMUSG00000097373.1	ENSMUST00000180728.1	17463	NA	NA	NA	Spinal cord	Nedd9 (+109886), Smim13 (+127574)
chr13	42526890	42527573	Distal Intergenic	13	42569463	42569886	424	1	ENSMUSG00000113367.1	ENSMUST00000222839.1	-42232	NA	NA	NA	Anterior	Phactr1 (-155466), Edn1 (+225962)
chr13	42719086	42720004	Intron (ENSMUST00000128646.7/ENSMUSG00000054728.16, intron 3 of 13)	13	42709581	43138526	428946	1	ENSMUSG00000054728.16	ENSMUST00000148891.7	9964	218194	Phactr1	phosphatase and actin regulator 1	Spinal cord	Phactr1 (+36847), Tbc1d7 (+451956)
chr13	42976388	42977511	Intron (ENSMUST00000128646.7/ENSMUSG00000054728.16, intron 4 of 13)	13	42998511	43006067	7557	1	ENSMUSG00000090135.1	ENSMUST00000159361.1	-21562	NA	NA	NA	Hindbrain	Tbc1d7 (+194551), Phactr1 (+294252)
chr13	43530989	43532048	Promoter (1-2kb)	13	43530220	43531781	1562	1	ENSMUSG00000112983.1	ENSMUST00000222336.1	1298	NA	NA	NA	Anterior	Ranbp9 (-50546), Mcur1 (+28672)
chr13	43651136	43651632	Intron (ENSMUST00000059986.2/ENSMUSG00000044164.2, intron 1 of 1)	13	43683120	43701064	17945	1	ENSMUSG00000114121.1	ENSMUST00000222349.1	-31736	NA	NA	NA	Hindbrain	Cd83 (-133723), Rnf182 (+35674)
chr13	43807311	43807607	Distal Intergenic	13	43785185	43803128	17944	1	ENSMUSG00000015396.4	ENSMUST00000221359.1	22274	12522	Cd83	CD83 antigen	Anterior	Jarid2 (-923812), Cd83 (+22352)
chr13	44316811	44317780	Distal Intergenic	13	44250962	44280449	29488	2	ENSMUSG00000113689.1	ENSMUST00000222409.1	-36846	NA	NA	NA	Hindbrain	Jarid2 (-413975), Cd83 (+532189)
chr13	44362382	44363262	Downstream (1-2kb)	13	44363836	44391117	27282	2	ENSMUSG00000112936.1	ENSMUST00000222879.1	28295	NA	NA	NA	Hindbrain	Jarid2 (-368449), Cd83 (+577715)
chr13	44751363	44752291	Intron (ENSMUST00000174068.7/ENSMUSG00000038518.15, intron 2 of 3)	13	44734040	44874314	140275	1	ENSMUSG00000038518.15	ENSMUST00000172581.1	17787	16468	Jarid2	jumonji, AT rich interactive domain 2	Hindbrain	Jarid2 (+20556), Dtnbp1 (+250269)
chr13	45261742	45262391	Intron (ENSMUST00000220736.1/ENSMUSG00000113772.1, intron 3 of 4)	13	45246632	45267711	21080	2	ENSMUSG00000113919.1	ENSMUST00000222218.1	5645	NA	NA	NA	Anterior	Mylip (-127675), Gm9817 (+183375)
chr13	45778095	45778491	Intron (ENSMUST00000091628.10/ENSMUSG00000046876.16, intron 4 of 7)	13	45749572	45755206	5635	1	ENSMUSG00000114131.1	ENSMUST00000221126.1	28721	NA	NA	NA	Spinal cord	Atxn1 (+186698), Gmpr (+270849)
chr13	45809530	45810423	Intron (ENSMUST00000091628.10/ENSMUSG00000046876.16, intron 3 of 7)	13	45749572	45755206	5635	1	ENSMUSG00000114131.1	ENSMUST00000221126.1	60404	NA	NA	NA	Anterior	Atxn1 (+155014), Gmpr (+302533)
chr13	46269283	46269444	Distal Intergenic	13	46273721	46300115	26395	1	ENSMUSG00000063529.3	ENSMUST00000076622.3	-4358	380842	Stmnd1	stathmin domain containing 1	Anterior	Stmnd1 (-4357)
chr13	46417849	46419637	Promoter (<=1kb)	13	46418300	46431090	12791	1	ENSMUSG00000038132.5	ENSMUST00000037923.3	443	666794	Rbm24	RNA binding motif protein 24	Anterior	Rbm24 (+443)
chr13	46547327	46547903	Intron (ENSMUST00000021802.14/ENSMUSG00000021373.15, intron 3 of 12)	13	46518684	46518761	78	1	ENSMUSG00000087913.1	ENSMUST00000157288.1	28931	NA	NA	NA	Spinal cord	C78339 (-121907), Cap2 (+45767)
chr13	46910040	46910240	Intron (ENSMUST00000056978.7/ENSMUSG00000021375.9, intron 2 of 37)	13	46902589	46902692	104	1	ENSMUSG00000084466.1	ENSMUST00000122517.1	7551	NA	NA	NA	Hindbrain	Nup153 (-182200), Kif13a (+19578)
chr13	47273115	47273891	Distal Intergenic	13	47194003	47247991	53989	1	ENSMUSG00000038068.14	ENSMUST00000110111.2	79500	218215	Rnf144b	ring finger protein 144B	Hindbrain	Rnf144b (+150783), 4931429P17Rik (+745105)
chr13	47310517	47311358	Distal Intergenic	13	47194003	47247991	53989	1	ENSMUSG00000038068.14	ENSMUST00000110111.2	116934	218215	Rnf144b	ring finger protein 144B	Spinal cord	Rnf144b (+188218), 4931429P17Rik (+707670)
chr13	47984192	47984463	Intron (ENSMUST00000061899.5/ENSMUSG00000047324.5, intron 2 of 7)	13	47960330	48018608	58279	2	ENSMUSG00000047324.5	ENSMUST00000061899.5	34281	70971	4931429P17Rik	RIKEN cDNA 4931429P17 gene	Hindbrain	4931429P17Rik (+34280), Rnf144b (+861608)
chr13	48023173	48023484	Distal Intergenic	13	47960330	48018608	58279	2	ENSMUSG00000047324.5	ENSMUST00000061899.5	-4720	70971	4931429P17Rik	RIKEN cDNA 4931429P17 gene	Anterior	4931429P17Rik (-4721)
chr13	48106992	48107255	Intron (ENSMUST00000180921.1/ENSMUSG00000097622.1, intron 1 of 2)	13	47960330	48018608	58279	2	ENSMUSG00000047324.5	ENSMUST00000061899.5	-88515	70971	4931429P17Rik	RIKEN cDNA 4931429P17 gene	Hindbrain	Id4 (-154303), 4931429P17Rik (-88516)
chr13	48130698	48131360	Intron (ENSMUST00000180921.1/ENSMUSG00000097622.1, intron 1 of 2)	13	47960330	48018608	58279	2	ENSMUSG00000047324.5	ENSMUST00000061899.5	-112421	70971	4931429P17Rik	RIKEN cDNA 4931429P17 gene	Hindbrain	Id4 (-130398), 4931429P17Rik (-112421)
chr13	48171520	48172159	Intron (ENSMUST00000180921.1/ENSMUSG00000097622.1, intron 1 of 2)	13	48261427	48264036	2610	1	ENSMUSG00000021379.1	ENSMUST00000021810.1	-89588	15904	Id4	inhibitor of DNA binding 4	Hindbrain	4931429P17Rik (-153232), Id4 (-89587)
chr13	48324030	48324680	Distal Intergenic	13	48272416	48273884	1469	2	ENSMUSG00000097326.1	ENSMUST00000180777.1	-50471	320315	A330048O09Rik	RIKEN cDNA A330048O09 gene	Hindbrain	Id4 (+62928), Zfp169 (+189039)
chr13	48594666	48594892	Promoter (1-2kb)	13	48593501	48595843	2343	1	ENSMUSG00000113037.1	ENSMUST00000221947.1	1278	NA	NA	NA	Hindbrain	Ptpdc1 (+30794), A830005F24Rik (+81209)
chr13	49256441	49257764	Distal Intergenic	13	49230829	49248706	17878	2	ENSMUSG00000021384.14	ENSMUST00000021816.11	-8396	66329	Susd3	sushi domain containing 3	Spinal cord	Susd3 (-8809), Fgd3 (+52137)
chr13	49352625	49353055	Intron (ENSMUST00000048544.13/ENSMUSG00000037933.16, intron 1 of 6)	13	49341596	49387026	45431	1	ENSMUSG00000037933.16	ENSMUST00000110085.10	11244	76895	Bicd2	bicaudal D homolog 2 (Drosophila)	Anterior	Ippk (-68471), Bicd2 (+11291)
chr13	49360928	49361190	Intron (ENSMUST00000048544.13/ENSMUSG00000037933.16, intron 1 of 6)	13	49341596	49387026	45431	1	ENSMUSG00000037933.16	ENSMUST00000110085.10	19463	76895	Bicd2	bicaudal D homolog 2 (Drosophila)	Anterior	Ippk (-60252), Bicd2 (+19510)
chr13	51067195	51067859	Distal Intergenic	13	51100880	51152546	51667	1	ENSMUSG00000021395.11	ENSMUST00000095797.5	-33353	20729	Spin1	spindlin 1	Spinal cord	Spin1 (-33353), Gm8765 (+369198)
chr13	51228803	51229886	Distal Intergenic	13	51205263	51206111	849	2	ENSMUSG00000113521.1	ENSMUST00000222129.1	-23233	NA	NA	NA	Anterior	S1pr3 (-179273), Hist1h2al (-26280)
chr13	51573882	51574389	Distal Intergenic	13	51566257	51569419	3163	2	ENSMUSG00000021448.7	ENSMUST00000221850.1	-4716	20418	Shc3	src homology 2 domain-containing transforming protein C3	Anterior	Cks2 (-71096), Shc3 (-7052)
chr13	51580531	51581011	Distal Intergenic	13	51566257	51569419	3163	2	ENSMUSG00000021448.7	ENSMUST00000221850.1	-11352	20418	Shc3	src homology 2 domain-containing transforming protein C3	Anterior	Cks2 (-64461), Shc3 (-13687)
chr13	51761191	51761586	Intron (ENSMUST00000110040.8/ENSMUSG00000021451.15, intron 2 of 16)	13	51765294	51765401	108	1	ENSMUSG00000092648.1	ENSMUST00000174907.1	-3906	NA	NA	NA	Anterior	Gm15440 (-60348), Sema4d (+32358)
chr13	51833491	51834174	Distal Intergenic	13	51846678	51848468	1791	1	ENSMUSG00000021453.2	ENSMUST00000021903.2	-12846	23882	Gadd45g	growth arrest and DNA-damage-inducible 45 gamma	Spinal cord	Sema4d (-40086), Gadd45g (-12845)
chr13	52339194	52339458	Distal Intergenic	13	52180411	52181637	1227	1	ENSMUSG00000113399.1	ENSMUST00000222876.1	158915	NA	NA	NA	Anterior	Diras2 (+191510), Gadd45g (+492648)
chr13	52469882	52470238	Distal Intergenic	13	52504380	52531279	26900	2	ENSMUSG00000047842.7	ENSMUST00000057442.7	61219	68203	Diras2	DIRAS family, GTP-binding RAS-like 2	Hindbrain	Diras2 (+60776), Gadd45g (+623382)
chr13	53142936	53143767	Intron (ENSMUST00000130235.7/ENSMUSG00000021464.14, intron 2 of 8)	13	53028918	53035090	6173	1	ENSMUSG00000112952.1	ENSMUST00000222184.1	114433	NA	NA	NA	Spinal cord	Nfil3 (-162279), Ror2 (+142772)
chr13	53201747	53201990	Intron (ENSMUST00000130235.7/ENSMUSG00000021464.14, intron 1 of 8)	13	53131960	53275658	143699	2	ENSMUSG00000021464.14	ENSMUST00000149299.1	73790	26564	Ror2	receptor tyrosine kinase-like orphan receptor 2	Spinal cord	Nfil3 (-220796), Ror2 (+84255)
chr13	53309506	53310476	Distal Intergenic	13	53109317	53286124	176808	2	ENSMUSG00000021464.14	ENSMUST00000021918.8	-23867	26564	Ror2	receptor tyrosine kinase-like orphan receptor 2	Spinal cord	Ror2 (-23867), Sptlc1 (+67374)
chr13	53501355	53502666	Downstream (1-2kb)	13	53525703	53526059	357	1	ENSMUSG00000063166.4	ENSMUST00000081132.4	-23693	NA	NA	NA	Anterior	Msx2 (-28937), Gm5449 (-23692)
chr13	53730438	53730824	Distal Intergenic	13	53681609	53700417	18809	2	ENSMUSG00000112965.1	ENSMUST00000220534.1	-30214	NA	NA	NA	Anterior	Gm5449 (+204928), Drd1a (+325027)
chr13	53897809	53898436	Distal Intergenic	13	53888627	53890855	2229	1	ENSMUSG00000114012.1	ENSMUST00000221478.1	9495	NA	NA	NA	Anterior	Drd1a (+157535), Gm5449 (+372420)
chr13	53903225	53904083	Distal Intergenic	13	53912263	53915748	3486	2	ENSMUSG00000114069.1	ENSMUST00000223176.1	12094	NA	NA	NA	Anterior	Drd1a (+152004), Gm5449 (+377951)
chr13	54250103	54251371	Distal Intergenic	13	54245296	54245584	289	1	ENSMUSG00000113327.1	ENSMUST00000221038.1	5441	NA	NA	NA	Hindbrain	Cplx2 (-120612), Hrh2 (+58608)
chr13	54437970	54438344	Distal Intergenic	13	54429441	54429700	260	2	ENSMUSG00000089341.1	ENSMUST00000158716.1	-8457	NA	NA	NA	Anterior	Thoc3 (+30692), Cplx2 (+66808)
chr13	55013716	55014574	Intron (ENSMUST00000052949.12/ENSMUSG00000025877.14, intron 6 of 18)	13	55006067	55020904	14838	2	ENSMUSG00000025877.14	ENSMUST00000126234.7	6759	212032	Hk3	hexokinase 3	Hindbrain	Hk3 (+7240), Unc5a (+64734)
chr13	55152519	55153469	Promoter (<=1kb)	13	55152640	55168759	16120	1	ENSMUSG00000005320.9	ENSMUST00000005452.5	354	14186	Fgfr4	fibroblast growth factor receptor 4	Hindbrain	Fgfr4 (+354)
chr13	56052732	56053250	Distal Intergenic	13	56074166	56084521	10356	2	ENSMUSG00000015937.14	ENSMUST00000137835.7	31530	26914	H2afy	H2A histone family, member Y	Hindbrain	Pitx1 (-221566), H2afy (+82640)
chr13	56259998	56260935	Distal Intergenic	13	56250505	56252163	1659	2	ENSMUSG00000048904.4	ENSMUST00000058475.4	-8303	18014	Neurog1	neurogenin 1	Hindbrain	Neurog1 (-8304), Cxcl14 (+36084)
chr13	56453617	56453869	Intron (ENSMUST00000021971.5/ENSMUSG00000021509.5, intron 4 of 7)	13	56438355	56474239	35885	1	ENSMUSG00000021509.5	ENSMUST00000021971.5	15388	328258	Slc25a48	solute carrier family 25, member 48	Hindbrain	Slc25a48 (+15388), Il9 (+28503)
chr13	57189345	57189700	Distal Intergenic	13	56930820	56930948	129	2	ENSMUSG00000077279.1	ENSMUST00000104091.1	-258574	NA	NA	NA	Hindbrain	Trpc7 (-293786), Spock1 (+718064)
chr13	57216086	57216249	Distal Intergenic	13	56930820	56930948	129	2	ENSMUSG00000077279.1	ENSMUST00000104091.1	-285219	NA	NA	NA	Hindbrain	Trpc7 (-320431), Spock1 (+691419)
chr13	57633309	57633684	Intron (ENSMUST00000187852.6/ENSMUSG00000056222.14, intron 3 of 9)	13	57429295	57907587	478293	2	ENSMUSG00000056222.14	ENSMUST00000172326.2	274091	20745	Spock1	sparc/osteonectin, cwcv and kazal-like domains proteoglycan 1	Hindbrain	Trpc7 (-737760), Spock1 (+274090)
chr13	57867445	57867750	Intron (ENSMUST00000187852.6/ENSMUSG00000056222.14, intron 2 of 9)	13	57429295	57907587	478293	2	ENSMUSG00000056222.14	ENSMUST00000172326.2	39990	20745	Spock1	sparc/osteonectin, cwcv and kazal-like domains proteoglycan 1	Anterior	Trpc7 (-971861), Spock1 (+39989)
chr13	57942781	57943116	Distal Intergenic	13	57421195	57908314	487120	2	ENSMUSG00000056222.14	ENSMUST00000187852.6	-34634	20745	Spock1	sparc/osteonectin, cwcv and kazal-like domains proteoglycan 1	Hindbrain	Spock1 (-35362), Klhl3 (+159479)
chr13	58090665	58090813	Intron (ENSMUST00000160860.7/ENSMUSG00000014164.14, intron 2 of 14)	13	58004957	58102428	97472	2	ENSMUSG00000014164.14	ENSMUST00000091583.4	11689	100503085	Klhl3	kelch-like 3	Anterior	Spock1 (-183152), Klhl3 (+11689)
chr13	58287822	58288082	Exon (ENSMUST00000180452.7/ENSMUSG00000097399.7, exon 3 of 7)	13	58281191	58299145	17955	1	ENSMUSG00000097399.7	ENSMUST00000190479.1	6761	NA	NA	NA	Anterior	Gkap1 (-13764), Kif27 (+66910)
chr13	58471702	58472188	Distal Intergenic	13	58391142	58403343	12202	2	ENSMUSG00000021546.17	ENSMUST00000116403.8	-68602	15387	Hnrnpk	heterogeneous nuclear ribonucleoprotein K	Hindbrain	Rmi1 (+69348), Slc28a3 (+138932)
chr13	58547537	58548041	Intron (ENSMUST00000140760.1/ENSMUSG00000021553.13, intron 2 of 3)	13	58545399	58558267	12869	2	ENSMUSG00000021553.13	ENSMUST00000140760.1	10478	114304	Slc28a3	solute carrier family 28 (sodium-coupled nucleoside transporter), member 3	Anterior	Slc28a3 (+63088), Rmi1 (+145192)
chr13	58904921	58905617	Intron (ENSMUST00000109838.8/ENSMUSG00000055254.14, intron 12 of 12)	13	58807900	59133970	326071	1	ENSMUSG00000055254.14	ENSMUST00000079828.5	97369	18212	Ntrk2	neurotrophic tyrosine kinase, receptor, type 2	Hindbrain	Ntrk2 (+97369), Agtpbp1 (+652020)
chr13	58915159	58915322	Intron (ENSMUST00000109838.8/ENSMUSG00000055254.14, intron 12 of 12)	13	58807900	59133970	326071	1	ENSMUSG00000055254.14	ENSMUST00000079828.5	107340	18212	Ntrk2	neurotrophic tyrosine kinase, receptor, type 2	Hindbrain	Ntrk2 (+107341), Agtpbp1 (+642048)
chr13	58964720	58964975	Intron (ENSMUST00000079828.5/ENSMUSG00000055254.14, intron 12 of 17)	13	58807900	59133970	326071	1	ENSMUSG00000055254.14	ENSMUST00000079828.5	156947	18212	Ntrk2	neurotrophic tyrosine kinase, receptor, type 2	Anterior	Ntrk2 (+156948), Agtpbp1 (+592441)
chr13	59080173	59080406	Intron (ENSMUST00000079828.5/ENSMUSG00000055254.14, intron 16 of 17)	13	58807900	59133970	326071	1	ENSMUSG00000055254.14	ENSMUST00000079828.5	272389	18212	Ntrk2	neurotrophic tyrosine kinase, receptor, type 2	Hindbrain	Ntrk2 (+272390), Agtpbp1 (+476999)
chr13	59604195	59604932	Intron (ENSMUST00000022038.13/ENSMUSG00000021555.14, intron 6 of 22)	13	59609257	59627633	18377	1	ENSMUSG00000021555.14	ENSMUST00000163395.7	-4694	78689	Naa35	N(alpha)-acetyltransferase 35, NatC auxiliary subunit	Hindbrain	Naa35 (+19269), Golm1 (+71220)
chr13	59656572	59657930	Intron (ENSMUST00000022039.5/ENSMUSG00000021556.11, intron 3 of 9)	13	59634996	59675784	40789	2	ENSMUSG00000021556.11	ENSMUST00000022039.5	18533	105348	Golm1	golgi membrane protein 1	Hindbrain	Golm1 (+18533), Naa35 (+71956)
chr13	59927736	59928319	Distal Intergenic	13	59771879	59823147	51269	2	ENSMUSG00000035248.8	ENSMUST00000071703.4	-104880	214290	Zcchc6	zinc finger, CCHC domain containing 6	Spinal cord	Zcchc6 (-104881), Gas1 (+249337)
chr13	60110039	60111297	Distal Intergenic	13	60174405	60177365	2961	2	ENSMUSG00000052957.7	ENSMUST00000065086.4	66697	14451	Gas1	growth arrest specific 1	Anterior	Zcchc6 (-287521), Gas1 (+66697)
chr13	60123010	60124651	Distal Intergenic	13	60174405	60177365	2961	2	ENSMUSG00000052957.7	ENSMUST00000065086.4	53535	14451	Gas1	growth arrest specific 1	Spinal cord	Zcchc6 (-300684), Gas1 (+53534)
chr13	60125072	60125570	Distal Intergenic	13	60174405	60177365	2961	2	ENSMUSG00000052957.7	ENSMUST00000065086.4	52044	14451	Gas1	growth arrest specific 1	Spinal cord	Zcchc6 (-302174), Gas1 (+52044)
chr13	60133684	60134062	Distal Intergenic	13	60174405	60177365	2961	2	ENSMUSG00000052957.7	ENSMUST00000065086.4	43492	14451	Gas1	growth arrest specific 1	Spinal cord	Zcchc6 (-310726), Gas1 (+43492)
chr13	60267473	60267998	Distal Intergenic	13	60293672	60293772	101	1	ENSMUSG00000080668.1	ENSMUST00000117018.1	-25937	NA	NA	NA	Anterior	Dapk1 (-334211), Gas1 (-90371)
chr13	60513474	60514207	Distal Intergenic	13	60529296	60529409	114	2	ENSMUSG00000080666.1	ENSMUST00000117016.1	15569	NA	NA	NA	Anterior	Gas1 (-336476), Dapk1 (-88106)
chr13	60620118	60620908	Intron (ENSMUST00000077453.11/ENSMUSG00000021559.13, intron 2 of 25)	13	60602211	60763185	160975	1	ENSMUSG00000021559.13	ENSMUST00000044083.7	18302	69635	Dapk1	death associated protein kinase 1	Spinal cord	Dapk1 (+18566), BC051665 (+165851)
chr13	60706553	60708391	Intron (ENSMUST00000077453.11/ENSMUSG00000021559.13, intron 3 of 25)	13	60771780	60772145	366	1	ENSMUSG00000096874.1	ENSMUST00000078515.5	-64308	NA	NA	NA	Hindbrain	BC051665 (+78892), Dapk1 (+105525)
chr13	63091294	63091580	Intron (ENSMUST00000091560.10/ENSMUSG00000021458.17, intron 4 of 14)	13	63107522	63190551	83030	1	ENSMUSG00000021458.17	ENSMUST00000222907.1	-16085	72061	2010111I01Rik	RIKEN cDNA 2010111I01 gene	Anterior	2010111I01Rik (+76503), Fancc (+340308)
chr13	63305001	63306094	3' UTR	13	63301199	63301283	85	2	ENSMUSG00000092741.2	ENSMUST00000175000.2	-4264	100526474	Mir3074-1	microRNA 3074-1	Spinal cord	Fancc (+126197), 2010111I01Rik (+290614)
chr13	63506591	63507391	Downstream (1-2kb)	13	63511004	63512029	1026	2	ENSMUSG00000021466.12	ENSMUST00000222040.1	5038	19206	Ptch1	patched 1	Spinal cord	Fancc (-75246), Ptch1 (+58529)
chr13	63512112	63512539	Promoter (<=1kb)	13	63511004	63512029	1026	2	ENSMUSG00000021466.12	ENSMUST00000222040.1	-296	19206	Ptch1	patched 1	Spinal cord	Fancc (-80581), Ptch1 (+53194)
chr13	63533106	63533547	3' UTR	13	63537463	63539678	2216	2	ENSMUSG00000021466.12	ENSMUST00000223515.1	6352	19206	Ptch1	patched 1	Anterior	Fancc (-101582), Ptch1 (+32193)
chr13	63593457	63594131	Distal Intergenic	13	63577810	63582562	4753	1	ENSMUSG00000113459.1	ENSMUST00000222732.1	15984	NA	NA	NA	Anterior	Ercc6l2 (-221540), Ptch1 (-28274)
chr13	63719009	63720423	Intron (ENSMUST00000222372.1/ENSMUSG00000113825.1, intron 4 of 4)	13	63730149	63734599	4451	1	ENSMUSG00000114071.1	ENSMUST00000222256.1	-10433	NA	NA	NA	Spinal cord	Ptch1 (-154196), Ercc6l2 (-95618)
chr13	63951388	63952818	Distal Intergenic	13	63945881	63946521	641	2	ENSMUSG00000113340.1	ENSMUST00000220900.1	-5582	NA	NA	NA	Spinal cord	Ercc6l2 (+136769), Hsd17b3 (+137098)
chr13	64002475	64003725	Distal Intergenic	13	63945881	63946521	641	2	ENSMUSG00000113340.1	ENSMUST00000220900.1	-56579	NA	NA	NA	Spinal cord	Hsd17b3 (+86101), Ercc6l2 (+187766)
chr13	64034971	64035623	Distal Intergenic	13	64058284	64063133	4850	2	ENSMUSG00000033122.14	ENSMUST00000221513.1	27836	15487	Hsd17b3	hydroxysteroid (17-beta) dehydrogenase 3	Anterior	Hsd17b3 (+53904), Ercc6l2 (+219963)
chr13	64081032	64081797	Intron (ENSMUST00000222783.1/ENSMUSG00000033122.14, intron 2 of 11)	13	64058274	64089186	30913	2	ENSMUSG00000033122.14	ENSMUST00000039832.6	7772	15487	Hsd17b3	hydroxysteroid (17-beta) dehydrogenase 3	Spinal cord	Hsd17b3 (+7786), Ercc6l2 (+266081)
chr13	64851039	64851698	Intron (ENSMUST00000091554.5/ENSMUSG00000033063.8, intron 3 of 23)	13	64736182	64903955	167774	2	ENSMUSG00000033063.8	ENSMUST00000091554.5	52587	238680	Cntnap3	contactin associated protein-like 3	Hindbrain	1190003K10Rik (-353577), Cntnap3 (+52519)
chr13	68636679	68637402	Intron (ENSMUST00000022013.7/ENSMUSG00000021536.7, intron 22 of 24)	13	68597439	68613287	15849	1	ENSMUSG00000021534.8	ENSMUST00000222604.1	39601	69315	1700001L19Rik	RIKEN cDNA 1700001L19 gene	Hindbrain	1700001L19Rik (+39602), Adcy2 (+362500)
chr13	69429468	69430230	Distal Intergenic	13	69401248	69401397	150	2	ENSMUSG00000106556.1	ENSMUST00000196657.1	-28452	NA	NA	NA	Spinal cord	Adcy2 (-430308), Papd7 (+103990)
chr13	69630764	69631130	Promoter (<=1kb)	13	69630740	69631668	929	1	ENSMUSG00000021595.18	ENSMUST00000136891.1	207	28114	Nsun2	NOL1/NOP2/Sun domain family member 2	Hindbrain	Nsun2 (+18931), Ube2ql1 (+108950)
chr13	69933167	69934211	Distal Intergenic	13	69959833	69963437	3605	1	ENSMUSG00000113802.1	ENSMUST00000220972.1	-26144	NA	NA	NA	Anterior	Med10 (+123807), BC018507 (+703945)
chr13	70037918	70038410	Intron (ENSMUST00000221404.1/ENSMUSG00000113074.1, intron 2 of 2)	13	70004050	70028348	24299	2	ENSMUSG00000099639.6	ENSMUST00000186662.6	-9816	74280	1700084F23Rik	RIKEN cDNA 1700084F23 gene	Anterior	Med10 (+228282), BC018507 (+599470)
chr13	70412888	70413329	Distal Intergenic	13	70422491	70422781	291	2	ENSMUSG00000114054.1	ENSMUST00000220989.1	9673	NA	NA	NA	Anterior	BC018507 (+224525), Med10 (+603227)
chr13	70438766	70439600	Distal Intergenic	13	70422491	70422781	291	2	ENSMUSG00000114054.1	ENSMUST00000220989.1	-16402	NA	NA	NA	Anterior	BC018507 (+198451), Med10 (+629301)
chr13	70685184	70685531	Distal Intergenic	13	70676716	70681966	5251	2	ENSMUSG00000113796.1	ENSMUST00000222903.1	-3391	NA	NA	NA	Anterior	BC018507 (-47724), Adamts16 (+156453)
chr13	71135967	71136826	Distal Intergenic	13	71107089	71107209	121	1	ENSMUSG00000080580.1	ENSMUST00000116930.1	29307	100316804	Mir466f-4	microRNA 466f-4	Anterior	8030423J24Rik (+253449), Irx1 (+827326)
chr13	71148442	71149832	Distal Intergenic	13	71107089	71107209	121	1	ENSMUSG00000080580.1	ENSMUST00000116930.1	42048	100316804	Mir466f-4	microRNA 466f-4	Hindbrain	8030423J24Rik (+266189), Irx1 (+814586)
chr13	71210626	71211751	Distal Intergenic	13	71107089	71107209	121	1	ENSMUSG00000080580.1	ENSMUST00000116930.1	104099	100316804	Mir466f-4	microRNA 466f-4	Anterior	8030423J24Rik (+328241), Irx1 (+752534)
chr13	72209707	72211086	Distal Intergenic	13	72350221	72350671	451	1	ENSMUSG00000113594.1	ENSMUST00000220890.1	-139825	NA	NA	NA	Spinal cord	Irx2 (-418423), Irx1 (-246674)
chr13	72298289	72298833	Distal Intergenic	13	72350221	72350671	451	1	ENSMUSG00000113594.1	ENSMUST00000220890.1	-51660	NA	NA	NA	Hindbrain	Irx1 (-334838), Irx2 (-330259)
chr13	72712679	72713243	Distal Intergenic	13	72702849	72705392	2544	1	ENSMUSG00000113697.1	ENSMUST00000223069.1	10112	NA	NA	NA	Hindbrain	Irx4 (-547536), Irx2 (+84141)
chr13	72726748	72727728	Distal Intergenic	13	72702849	72705392	2544	1	ENSMUSG00000113697.1	ENSMUST00000223069.1	24389	NA	NA	NA	Hindbrain	Irx4 (-533259), Irx2 (+98418)
chr13	72992115	72993473	Distal Intergenic	13	72809601	72816763	7163	2	ENSMUSG00000113082.1	ENSMUST00000223149.1	-176031	NA	NA	NA	Anterior	Irx4 (-267703), Irx2 (+363974)
chr13	73019156	73019541	Distal Intergenic	13	72809601	72816763	7163	2	ENSMUSG00000113082.1	ENSMUST00000223149.1	-202585	NA	NA	NA	Anterior	Irx4 (-241148), Irx2 (+390529)
chr13	73417728	73418049	Distal Intergenic	13	73467197	73516422	49226	1	ENSMUSG00000021608.15	ENSMUST00000022099.14	-49309	210992	Lpcat1	lysophosphatidylcholine acyltransferase 1	Anterior	Lpcat1 (-49308), Mrpl36 (+86880)
chr13	75033676	75034264	Distal Intergenic	13	75089826	75134861	45036	1	ENSMUSG00000021587.5	ENSMUST00000022075.5	-55856	18548	Pcsk1	proprotein convertase subtilisin/kexin type 1	Anterior	Cast (-226049), Pcsk1 (-55856)
chr13	75593424	75593903	Distal Intergenic	13	75644896	75645171	276	1	ENSMUSG00000074800.4	ENSMUST00000099371.4	-51233	NA	NA	NA	Hindbrain	Ell2 (-113820), Pcsk1 (+503838)
chr13	76823320	76823523	Promoter (1-2kb)	13	76825207	76828076	2870	1	ENSMUSG00000021596.16	ENSMUST00000155275.1	-1786	78771	Mctp1	multiple C2 domains, transmembrane 1	Anterior	Mctp1 (+243748), Ankrd32 (+312051)
chr13	76851907	76852576	Intron (ENSMUST00000125209.7/ENSMUSG00000021596.16, intron 15 of 20)	13	76825483	76828283	2801	1	ENSMUSG00000021596.16	ENSMUST00000149028.1	26758	78771	Mctp1	multiple C2 domains, transmembrane 1	Hindbrain	Mctp1 (+272568), Ankrd32 (+283231)
chr13	77892454	77893167	Intron (ENSMUST00000091459.10/ENSMUSG00000064138.13, intron 5 of 9)	13	78024902	78026295	1394	1	ENSMUSG00000093668.3	ENSMUST00000175955.3	-132092	75507	Pou5f2	POU domain class 5, transcription factor 2	Hindbrain	Pou5f2 (-130102), Fam172a (+184121)
chr13	77900777	77901443	Intron (ENSMUST00000091459.10/ENSMUSG00000064138.13, intron 5 of 9)	13	78024902	78026295	1394	1	ENSMUSG00000093668.3	ENSMUST00000175955.3	-123792	75507	Pou5f2	POU domain class 5, transcription factor 2	Hindbrain	Pou5f2 (-121803), Fam172a (+192420)
chr13	78162051	78162521	Intron (ENSMUST00000091459.10/ENSMUSG00000064138.13, intron 9 of 9)	13	78189872	78190443	572	2	ENSMUSG00000069171.13	ENSMUST00000135284.1	28157	13865	Nr2f1	nuclear receptor subfamily 2, group F, member 1	Hindbrain	Nr2f1 (+37471), Pou5f2 (+139373)
chr13	78445563	78446383	Distal Intergenic	13	78372987	78379128	6142	2	ENSMUSG00000098003.2	ENSMUST00000183159.2	-66845	NA	NA	NA	Hindbrain	Nr2f1 (-246216)
chr13	78576325	78577663	Distal Intergenic	13	78372987	78379128	6142	2	ENSMUSG00000098003.2	ENSMUST00000183159.2	-197866	NA	NA	NA	Hindbrain	Nr2f1 (-377237)
chr13	78584666	78584895	Distal Intergenic	13	78372987	78379128	6142	2	ENSMUSG00000098003.2	ENSMUST00000183159.2	-205652	NA	NA	NA	Hindbrain	Nr2f1 (-385024)
chr13	78998593	78999364	Distal Intergenic	13	79161719	79161862	144	1	ENSMUSG00000088435.1	ENSMUST00000157810.1	-162741	NA	NA	NA	Spinal cord	Nr2f1 (-799222)
chr13	79136557	79137234	Distal Intergenic	13	79161719	79161862	144	1	ENSMUSG00000088435.1	ENSMUST00000157810.1	-24824	NA	NA	NA	Hindbrain	Nr2f1 (-937139)
chr13	79393957	79394355	Distal Intergenic	13	79454970	79455076	107	1	ENSMUSG00000096005.1	ENSMUST00000179499.1	-60814	NA	NA	NA	Hindbrain	NONE
chr13	79664226	79664697	Distal Intergenic	13	79454970	79455076	107	1	ENSMUSG00000096005.1	ENSMUST00000179499.1	209491	NA	NA	NA	Hindbrain	NONE
chr13	80000331	80001322	Intron (ENSMUST00000187731.1/ENSMUSG00000100168.1, intron 1 of 1)	13	79949506	80130468	180963	2	ENSMUSG00000100168.1	ENSMUST00000187731.1	129642	NA	NA	NA	Hindbrain	Arrdc3 (-882583)
chr13	81596996	81597888	Intron (ENSMUST00000095585.10/ENSMUSG00000069170.13, intron 1 of 89)	13	81505733	81584856	79124	2	ENSMUSG00000069170.13	ENSMUST00000156627.7	-12586	110789	Adgrv1	adhesion G protein-coupled receptor V1	Hindbrain	Gpr98 (+35712), Arrdc3 (+714032)
chr13	81629375	81629933	Intron (ENSMUST00000095585.10/ENSMUSG00000069170.13, intron 1 of 89)	13	81560572	81633139	72568	2	ENSMUSG00000069170.13	ENSMUST00000126444.7	3485	110789	Adgrv1	adhesion G protein-coupled receptor V1	Hindbrain	Gpr98 (+3500), Arrdc3 (+746244)
chr13	83110751	83111867	Distal Intergenic	13	83504034	83663343	159310	1	ENSMUSG00000005583.16	ENSMUST00000198199.4	-392725	17260	Mef2c	myocyte enhancer factor 2C	Hindbrain	Mef2c (-392725)
chr13	83732225	83732489	Promoter (<=1kb)	13	83732566	83735521	2956	1	ENSMUSG00000050334.12	ENSMUST00000182701.1	-209	320203	C130071C03Rik	RIKEN cDNA C130071C03 gene	Hindbrain	Tmem161b (-489939), Mef2c (+228323)
chr13	83739098	83740116	Promoter (<=1kb)	13	83738863	83884194	145332	1	ENSMUSG00000050334.12	ENSMUST00000187663.1	744	320203	C130071C03Rik	RIKEN cDNA C130071C03 gene	Hindbrain	Tmem161b (-482689), Mef2c (+235573)
chr13	84058932	84060741	Intron (ENSMUST00000182477.1/ENSMUSG00000098087.1, intron 1 of 1)	13	84025297	84064772	39476	2	ENSMUSG00000098087.1	ENSMUST00000182477.1	4936	553095	Gm17750	predicted gene, 17750	Hindbrain	Tmem161b (-162459), Mef2c (+555803)
chr13	84356020	84356937	Distal Intergenic	13	84339149	84340113	965	2	ENSMUSG00000098245.1	ENSMUST00000182385.1	-16365	NA	NA	NA	Spinal cord	Tmem161b (+134183), Gm4076 (+771035)
chr13	84514897	84515545	Distal Intergenic	13	84339149	84340113	965	2	ENSMUSG00000098245.1	ENSMUST00000182385.1	-175108	NA	NA	NA	Hindbrain	Tmem161b (+292925), Gm4076 (+612293)
chr13	89438679	89439412	Distal Intergenic	13	89540636	89611832	71197	1	ENSMUSG00000021613.8	ENSMUST00000022108.7	-101591	12950	Hapln1	hyaluronan and proteoglycan link protein 1	Hindbrain	Hapln1 (-101590), Edil3 (+617535)
chr13	89756410	89756789	Intron (ENSMUST00000044500.5/ENSMUSG00000089940.1, intron 1 of 1)	13	89655312	89742509	87198	2	ENSMUSG00000021614.16	ENSMUST00000109546.8	-14090	13003	Vcan	versican	Hindbrain	Tmem167 (-332523), Vcan (-14091)
chr13	90039656	90040050	Intron (ENSMUST00000159199.7/ENSMUSG00000021615.13, intron 3 of 8)	13	90062075	90089082	27008	2	ENSMUSG00000021615.13	ENSMUST00000161396.1	49229	108138	Xrcc4	X-ray repair complementing defective repair in Chinese hamster cells 4	Spinal cord	Vcan (-297344), Tmem167 (-49270)
chr13	90660732	90661424	Distal Intergenic	13	90634085	90634497	413	1	ENSMUSG00000103069.1	ENSMUST00000192217.1	26993	NA	NA	NA	Hindbrain	Gm21726 (+77678), Atp6ap1l (+244277)
chr13	90711559	90712496	Distal Intergenic	13	90760112	90760221	110	1	ENSMUSG00000106360.1	ENSMUST00000198614.1	-48085	NA	NA	NA	Hindbrain	Gm21726 (+128628), Atp6ap1l (+193327)
chr13	90718666	90718956	Distal Intergenic	13	90760112	90760221	110	1	ENSMUSG00000106360.1	ENSMUST00000198614.1	-41301	NA	NA	NA	Hindbrain	Gm21726 (+135411), Atp6ap1l (+186544)
chr13	92593843	92594819	Distal Intergenic	13	92611138	92711944	100807	1	ENSMUSG00000021703.8	ENSMUST00000049488.7	-16807	218442	Serinc5	serine incorporator 5	Spinal cord	Spz1 (-18099), Serinc5 (-16807)
chr13	92636409	92637821	Intron (ENSMUST00000049488.7/ENSMUSG00000021703.8, intron 1 of 11)	13	92611138	92711944	100807	1	ENSMUSG00000021703.8	ENSMUST00000049488.7	25977	218442	Serinc5	serine incorporator 5	Spinal cord	Serinc5 (+25977), Thbs4 (+157703)
chr13	93129039	93129566	Intron (ENSMUST00000062122.3/ENSMUSG00000047419.5, intron 1 of 12)	13	93040713	93144724	104012	2	ENSMUSG00000047419.5	ENSMUST00000062122.3	15422	76469	Cmya5	cardiomyopathy associated 5	Anterior	Cmya5 (+15421), Mtx3 (+284516)
chr13	93758090	93759063	Distal Intergenic	13	93771630	93943016	171387	1	ENSMUSG00000042082.7	ENSMUST00000091403.5	-13054	11881	Arsb	arylsulfatase B	Spinal cord	Arsb (-13102), Dmgdh (+84144)
chr13	93838928	93839542	Intron (ENSMUST00000091403.5/ENSMUSG00000042082.7, intron 4 of 7)	13	93790777	93790837	61	1	ENSMUSG00000093480.1	ENSMUST00000176635.1	48458	100885837	Mir5624	microRNA 5624	Spinal cord	Lhfpl2 (-218561), Arsb (+67556)
chr13	94069315	94070168	Intron (ENSMUST00000054274.7/ENSMUSG00000045312.12, intron 1 of 3)	13	94057832	94123974	66143	1	ENSMUSG00000045312.12	ENSMUST00000144838.1	11909	218454	Lhfpl2	lipoma HMGIC fusion partner-like 2	Hindbrain	Lhfpl2 (+11946), Scamp1 (+216087)
chr13	94607977	94609145	Distal Intergenic	13	94619280	94619927	648	1	ENSMUSG00000103438.1	ENSMUST00000191800.1	-10719	NA	NA	NA	Spinal cord	Tbca (-180382), Ap3b1 (+249601)
chr13	94706549	94707472	Distal Intergenic	13	94701018	94702718	1701	2	ENSMUSG00000113904.1	ENSMUST00000220503.1	-4292	NA	NA	NA	Hindbrain	Tbca (-81932), Ap3b1 (+348051)
chr13	95531288	95531992	Distal Intergenic	13	95535590	95545200	9611	1	ENSMUSG00000113359.1	ENSMUST00000220746.1	-3950	NA	NA	NA	Anterior	F2rl1 (-6400), F2r (+86819)
chr13	95548451	95549540	Distal Intergenic	13	95535590	95545200	9611	1	ENSMUSG00000113359.1	ENSMUST00000220746.1	13405	NA	NA	NA	Hindbrain	F2rl1 (-23756), F2r (+69463)
chr13	95646577	95647574	Intron (ENSMUST00000068603.6/ENSMUSG00000021676.9, intron 29 of 35)	13	95601803	95618487	16685	2	ENSMUSG00000048376.6	ENSMUST00000059193.6	-28588	14062	F2r	coagulation factor II (thrombin) receptor	Spinal cord	F2rl2 (-49777), F2r (-28617)
chr13	95765086	95765372	Intron (ENSMUST00000068603.6/ENSMUSG00000021676.9, intron 2 of 35)	13	95696853	95702739	5887	1	ENSMUSG00000021675.4	ENSMUST00000022182.4	68376	14064	F2rl2	coagulation factor II (thrombin) receptor-like 2	Anterior	F2rl2 (+68376), Iqgap2 (+126693)
chr13	96010919	96011435	Intron (ENSMUST00000161263.7/ENSMUSG00000051111.16, intron 4 of 12)	13	95989133	95990226	1094	2	ENSMUSG00000051111.16	ENSMUST00000220740.1	-20951	75209	Sv2c	synaptic vesicle glycoprotein 2c	Spinal cord	Iqgap2 (-119255), Sv2c (+121400)
chr13	96928388	96929243	Intron (ENSMUST00000171324.2/ENSMUSG00000091387.2, intron 1 of 2)	13	96924689	96950906	26218	1	ENSMUSG00000091387.2	ENSMUST00000171324.2	4126	218476	Gcnt4	glucosaminyl (N-acetyl) transferase 4, core 2 (beta-1,6-N-acetylglucosaminyltransferase)	Hindbrain	Gcnt4 (+4127), 1700029F12Rik (+105546)
chr13	97252048	97252909	3' UTR	13	97241105	97253039	11935	1	ENSMUSG00000041773.7	ENSMUST00000041623.7	11373	13803	Enc1	ectodermal-neural cortex 1	Hindbrain	Enc1 (+11374), Gm10260 (+508109)
chr13	97747401	97747756	Promoter (<=1kb)	13	97733498	97747411	13914	2	ENSMUSG00000054944.7	ENSMUST00000144993.1	-167	NA	NA	NA	Anterior	Gm10260 (+13009), Enc1 (+506474)
chr13	97774844	97775408	Distal Intergenic	13	97760130	97760588	459	2	ENSMUSG00000069117.3	ENSMUST00000074072.3	-14538	NA	NA	NA	Anterior	Gm10260 (-14538), Arhgef28 (+431039)
chr13	98093256	98093591	Intron (ENSMUST00000109426.1/ENSMUSG00000021662.9, intron 2 of 35)	13	97898595	98206165	307571	2	ENSMUSG00000021662.9	ENSMUST00000109426.1	112742	110596	Arhgef28	Rho guanine nucleotide exchange factor (GEF) 28	Anterior	Gm10260 (-332836), Arhgef28 (+112741)
chr13	98358493	98359163	Distal Intergenic	13	98354242	98356703	2462	1	ENSMUSG00000078302.4	ENSMUST00000105098.4	4586	15229	Foxd1	forkhead box D1	Hindbrain	Foxd1 (+4583), Tmem174 (+278582)
chr13	98390635	98392094	Distal Intergenic	13	98402095	98403083	989	2	ENSMUSG00000098113.1	ENSMUST00000182798.1	11719	NA	NA	NA	Anterior	Foxd1 (+37120), Tmem174 (+246045)
chr13	98476328	98476589	Promoter (1-2kb)	13	98476598	98477459	862	2	ENSMUSG00000100416.1	ENSMUST00000186133.1	1001	NA	NA	NA	Anterior	Foxd1 (+122214), Tmem174 (+160951)
chr13	98503815	98505223	Distal Intergenic	13	98489348	98492001	2654	2	ENSMUSG00000092116.1	ENSMUST00000170205.1	-12518	NA	NA	NA	Hindbrain	Tmem174 (+132891), Foxd1 (+150274)
chr13	99020966	99021511	Distal Intergenic	13	99040398	99040650	253	2	ENSMUSG00000089488.1	ENSMUST00000158863.1	19412	NA	NA	NA	Spinal cord	Zfp366 (-163584), 1700024P04Rik (-36674)
chr13	99150896	99151646	Distal Intergenic	13	99184823	99247037	62215	1	ENSMUSG00000050919.8	ENSMUST00000056558.8	-33552	238803	Zfp366	zinc finger protein 366	Spinal cord	1700024P04Rik (-166706), Zfp366 (-33552)
chr13	99444139	99445267	Intron (ENSMUST00000064762.4/ENSMUSG00000052727.5, intron 2 of 6)	13	99408610	99412864	4255	2	ENSMUSG00000097828.1	ENSMUST00000180808.1	-31839	NA	NA	NA	Hindbrain	Map1b (+71899), Mrps27 (+99917)
chr13	99447786	99448086	Intron (ENSMUST00000064762.4/ENSMUSG00000052727.5, intron 2 of 6)	13	99408610	99412864	4255	2	ENSMUSG00000097828.1	ENSMUST00000180808.1	-35072	NA	NA	NA	Hindbrain	Map1b (+68666), Mrps27 (+103150)
chr13	99926035	99926733	Distal Intergenic	13	99898484	99900683	2200	2	ENSMUSG00000021647.6	ENSMUST00000022150.6	-25701	27220	Cartpt	CART prepropeptide	Hindbrain	Cartpt (-25701), Mccc2 (+89255)
chr13	100950279	100950942	Intron (ENSMUST00000185979.1/ENSMUSG00000100596.1, intron 2 of 2)	13	100946405	100946815	411	2	ENSMUSG00000096789.1	ENSMUST00000179671.1	-3795	NA	NA	NA	Hindbrain	Slc30a5 (-117184), Pik3r1 (+817606)
chr13	101586949	101588304	Distal Intergenic	13	101605618	101606233	616	2	ENSMUSG00000099774.1	ENSMUST00000190179.1	18607	NA	NA	NA	Hindbrain	Slc30a5 (-754200), Pik3r1 (+180590)
chr13	101691616	101691880	Promoter (<=1kb)	13	101690135	101692343	2209	2	ENSMUSG00000041417.15	ENSMUST00000190171.1	595	18708	Pik3r1	phosphatidylinositol 3-kinase, regulatory subunit, polypeptide 1 (p85 alpha)	Hindbrain	Slc30a5 (-858321), Pik3r1 (+76469)
chr13	102131364	102133029	Distal Intergenic	13	102114117	102116035	1919	2	ENSMUSG00000102542.1	ENSMUST00000195109.1	-16161	NA	NA	NA	Spinal cord	Cd180 (-561361), Pik3r1 (-363980)
chr13	102157200	102158089	Distal Intergenic	13	102114117	102116035	1919	2	ENSMUSG00000102542.1	ENSMUST00000195109.1	-41609	NA	NA	NA	Spinal cord	Cd180 (-535913), Pik3r1 (-389428)
chr13	102545877	102546299	Distal Intergenic	13	102693558	102706955	13398	1	ENSMUSG00000021624.9	ENSMUST00000022124.9	-147470	17079	Cd180	CD180 antigen	Spinal cord	Pik3r1 (-777871), Cd180 (-147470)
chr13	103247968	103249005	Intron (ENSMUST00000166726.7/ENSMUSG00000034751.16, intron 1 of 26)	13	103168017	103171529	3513	2	ENSMUSG00000034751.16	ENSMUST00000211607.1	-76957	328329	Mast4	microtubule associated serine/threonine kinase family member 4	Anterior	Mast4 (+85973), Cd180 (+554929)
chr13	103354287	103355257	Promoter (1-2kb)	13	103356250	103357704	1455	1	ENSMUSG00000047643.4	ENSMUST00000052030.4	-1478	NA	NA	NA	Hindbrain	Mast4 (-20312), Srek1 (+409732)
chr13	103660390	103660982	Distal Intergenic	13	103641926	103642032	107	1	ENSMUSG00000096642.1	ENSMUST00000179897.1	18760	NA	NA	NA	Hindbrain	Mast4 (-326226), Srek1 (+103818)
chr13	104018571	104018981	Distal Intergenic	13	104023439	104109614	86176	2	ENSMUSG00000021710.10	ENSMUST00000109315.3	90838	75805	Nln	neurolysin (metallopeptidase M3 family)	Hindbrain	Erbb2ip (-98262), Nln (+90838)
chr13	104037600	104037763	Intron (ENSMUST00000109315.3/ENSMUSG00000021710.10, intron 9 of 12)	13	104023439	104109614	86176	2	ENSMUSG00000021710.10	ENSMUST00000109315.3	71933	75805	Nln	neurolysin (metallopeptidase M3 family)	Anterior	Erbb2ip (-117168), Nln (+71932)
chr13	104497592	104498221	Distal Intergenic	13	104684931	104694994	10064	1	ENSMUSG00000084860.1	ENSMUST00000131215.1	-187025	NA	NA	NA	Hindbrain	Adamts6 (+210034), Cwc27 (+319046)
chr13	104819878	104820445	Promoter (2-3kb)	13	104817239	104838669	21431	1	ENSMUSG00000021716.14	ENSMUST00000156105.1	2922	67288	Srek1ip1	splicing regulatory glutamine/lysine-rich protein 1interacting protein 1	Hindbrain	Cwc27 (-3209), Srek1ip1 (+2985)
chr13	106204301	106204583	Distal Intergenic	13	106197216	106197771	556	2	ENSMUSG00000108515.1	ENSMUST00000205589.1	-6671	NA	NA	NA	Hindbrain	Lrrc70 (+642825), Htr1a (+760749)
chr13	106816657	106817732	Intron (ENSMUST00000186033.6/ENSMUSG00000042590.16, intron 28 of 29)	13	106833716	106836309	2594	2	ENSMUSG00000042590.16	ENSMUST00000191256.1	19115	76582	Ipo11	importin 11	Spinal cord	Lrrc70 (+30072)
chr13	106995817	106996454	Promoter (<=1kb)	13	106962123	106996756	34634	2	ENSMUSG00000021693.19	ENSMUST00000117423.8	621	16563	Kif2a	kinesin family member 2A	Hindbrain	Kif2a (+25978), Dimt1 (+49007)
chr13	107243671	107244618	Distal Intergenic	13	107413865	107414767	903	2	ENSMUSG00000049233.6	ENSMUST00000061241.6	170623	NA	NA	NA	Spinal cord	3830408C21Rik (+212182), Zswim6 (+645919)
chr13	107365563	107366585	Distal Intergenic	13	107413865	107414767	903	2	ENSMUSG00000049233.6	ENSMUST00000061241.6	48693	NA	NA	NA	Hindbrain	3830408C21Rik (+334111), Zswim6 (+523990)
chr13	107545441	107546397	Distal Intergenic	13	107413865	107414767	903	2	ENSMUSG00000049233.6	ENSMUST00000061241.6	-131152	NA	NA	NA	Hindbrain	Zswim6 (+344145), 3830408C21Rik (+513956)
chr13	107743665	107744717	Intron (ENSMUST00000105097.2/ENSMUSG00000032846.9, intron 6 of 14)	13	107687397	107692173	4777	1	ENSMUSG00000102000.6	ENSMUST00000188490.1	56794	72257	1700006H21Rik	RIKEN cDNA 1700006H21 gene	Hindbrain	Zswim6 (+145873), 3830408C21Rik (+712228)
chr13	107909197	107910036	Distal Intergenic	13	107724618	107890064	165447	2	ENSMUSG00000032846.9	ENSMUST00000105097.2	-19552	67263	Zswim6	zinc finger SWIM-type containing 6	Hindbrain	Smim15 (-136807), Zswim6 (-19553)
chr13	108063026	108064024	Intron (ENSMUST00000163558.1/ENSMUSG00000068184.6, intron 3 of 3)	13	108046424	108049146	2723	1	ENSMUSG00000071180.4	ENSMUST00000095458.4	17101	75616	Smim15	small integral membrane protein 15	Anterior	Smim15 (+17101), Ndufaf2 (+95100)
chr13	108064402	108064660	Intron (ENSMUST00000163558.1/ENSMUSG00000068184.6, intron 3 of 3)	13	108046424	108049146	2723	1	ENSMUSG00000071180.4	ENSMUST00000095458.4	18107	75616	Smim15	small integral membrane protein 15	Anterior	Smim15 (+18107), Ndufaf2 (+94094)
chr13	109293117	109293325	Intron (ENSMUST00000122041.7/ENSMUSG00000021699.17, intron 3 of 16)	13	109324744	109324824	81	1	ENSMUSG00000076946.2	ENSMUST00000103758.2	-31523	100124489	Mir582	microRNA 582	Anterior	Pde4d (-660888), Rps3a3 (+622641)
chr13	109670180	109670855	Intron (ENSMUST00000122041.7/ENSMUSG00000021699.17, intron 3 of 16)	13	109686156	109951474	265319	1	ENSMUSG00000021699.17	ENSMUST00000074103.11	-15639	238871	Pde4d	phosphodiesterase 4D, cAMP specific	Anterior	Pde4d (-283591), Rps3a3 (+999938)
chr13	109751940	109752972	Intron (ENSMUST00000122041.7/ENSMUSG00000021699.17, intron 4 of 16)	13	109757221	109761612	4392	1	ENSMUSG00000021699.17	ENSMUST00000152630.1	-4765	238871	Pde4d	phosphodiesterase 4D, cAMP specific	Spinal cord	Pde4d (-201653)
chr13	110098051	110099662	Intron (ENSMUST00000167824.1/ENSMUSG00000021700.9, intron 3 of 4)	13	109935312	109948348	13037	1	ENSMUSG00000021699.17	ENSMUST00000155459.1	163544	238871	Pde4d	phosphodiesterase 4D, cAMP specific	Hindbrain	Pde4d (+144748), Rab3c (+181349)
chr13	110115076	110115593	Intron (ENSMUST00000167824.1/ENSMUSG00000021700.9, intron 3 of 4)	13	110054187	110280206	226020	2	ENSMUSG00000021700.9	ENSMUST00000167824.1	164872	67295	Rab3c	RAB3C, member RAS oncogene family	Hindbrain	Pde4d (+161226), Rab3c (+164871)
chr13	110771442	110772221	Distal Intergenic	13	110627996	110642730	14735	1	ENSMUSG00000109853.1	ENSMUST00000211420.1	143835	102635797	Gm33045	predicted gene, 33045	Hindbrain	Actbl2 (-483181), Plk2 (+376788)
chr13	110871031	110872295	Distal Intergenic	13	110627996	110642730	14735	1	ENSMUSG00000109853.1	ENSMUST00000211420.1	243667	102635797	Gm33045	predicted gene, 33045	Hindbrain	Actbl2 (-383350), Plk2 (+476619)
chr13	111397169	111398286	Distal Intergenic	13	111361840	111368680	6841	2	ENSMUSG00000086201.1	ENSMUST00000132731.1	-29047	NA	NA	NA	Anterior	Gpbp1 (+92383), Actbl2 (+142715)
chr13	112088057	112089293	Distal Intergenic	13	112005502	112017332	11831	1	ENSMUSG00000086092.1	ENSMUST00000156109.1	83173	NA	NA	NA	Anterior	Map3k1 (-279682), Ankrd55 (-199776)
chr13	112252974	112254387	Distal Intergenic	13	112219193	112220481	1289	1	ENSMUSG00000104438.1	ENSMUST00000192356.1	34487	NA	NA	NA	Spinal cord	Map3k1 (-444688), Ankrd55 (-34770)
chr13	112259169	112260018	Distal Intergenic	13	112288451	112344641	56191	1	ENSMUSG00000049985.14	ENSMUST00000056047.13	-28858	77318	Ankrd55	ankyrin repeat domain 55	Anterior	Map3k1 (-450601), Ankrd55 (-28857)
chr13	112331305	112332104	Intron (ENSMUST00000056047.13/ENSMUSG00000049985.14, intron 4 of 5)	13	112291121	112291273	153	1	ENSMUSG00000088991.1	ENSMUST00000158366.1	40583	NA	NA	NA	Anterior	Il6st (-143303), Ankrd55 (+43254)
chr13	112690742	112690996	Intron (ENSMUST00000052514.4/ENSMUSG00000047789.4, intron 6 of 14)	13	112660766	112738743	77978	1	ENSMUSG00000047789.4	ENSMUST00000052514.4	30103	268706	Slc38a9	solute carrier family 38, member 9	Anterior	Ppap2a (-110025), Slc38a9 (+30103)
chr13	112722166	112722657	Intron (ENSMUST00000052514.4/ENSMUSG00000047789.4, intron 11 of 14)	13	112660766	112738743	77978	1	ENSMUSG00000047789.4	ENSMUST00000052514.4	61645	268706	Slc38a9	solute carrier family 38, member 9	Anterior	Ppap2a (-78482), Slc38a9 (+61646)
chr13	112786032	112786506	Distal Intergenic	13	112800894	112867881	66988	1	ENSMUSG00000021759.13	ENSMUST00000016144.10	-14625	19012	Plpp1	phospholipid phosphatase 1	Anterior	Ppap2a (-14625), Slc38a9 (+125503)
chr13	113269685	113270047	Distal Intergenic	13	113171608	113225908	54301	2	ENSMUSG00000042385.14	ENSMUST00000122399.7	-43958	14945	Gzmk	granzyme K	Anterior	BC067074 (-47218), Esm1 (+60207)
chr13	113343536	113344184	Promoter (1-2kb)	13	113342548	113370512	27965	1	ENSMUSG00000021763.16	ENSMUST00000078163.13	1312	408066	BC067074	cDNA sequence BC067074	Anterior	BC067074 (+26776), Snx18 (+274704)
chr13	113354694	113355830	Intron (ENSMUST00000136755.8/ENSMUSG00000021763.16, intron 7 of 8)	13	113351603	113379711	28109	1	ENSMUSG00000021763.16	ENSMUST00000135096.1	3659	408066	BC067074	cDNA sequence BC067074	Anterior	BC067074 (+38178), Snx18 (+263302)
chr13	113463245	113463948	Distal Intergenic	13	113403088	113403188	101	1	ENSMUSG00000088814.1	ENSMUST00000158189.1	60508	NA	NA	NA	Anterior	BC067074 (+146513), Snx18 (+154967)
chr13	113733947	113734784	Distal Intergenic	13	113794505	114157461	362957	1	ENSMUSG00000042348.9	ENSMUST00000091201.6	-60140	218639	Arl15	ADP-ribosylation factor-like 15	Anterior	Hspb3 (-70690), Arl15 (-60139)
chr13	113811896	113812749	Intron (ENSMUST00000091201.6/ENSMUSG00000042348.9, intron 1 of 4)	13	113794505	114157461	362957	1	ENSMUSG00000042348.9	ENSMUST00000091201.6	17817	218639	Arl15	ADP-ribosylation factor-like 15	Spinal cord	Arl15 (+17818), Ndufs4 (+575771)
chr13	113949212	113950056	Intron (ENSMUST00000091201.6/ENSMUSG00000042348.9, intron 3 of 4)	13	113794505	114157461	362957	1	ENSMUSG00000042348.9	ENSMUST00000091201.6	155129	218639	Arl15	ADP-ribosylation factor-like 15	Spinal cord	Arl15 (+155129), Ndufs4 (+438460)
chr13	114852310	114853264	Intron (ENSMUST00000056117.8/ENSMUSG00000015533.8, intron 23 of 29)	13	114818905	114825230	6326	1	ENSMUSG00000015536.14	ENSMUST00000164871.2	33882	17434	Mocs2	molybdenum cofactor synthesis 2	Hindbrain	Mocs2 (+34517), Itga2 (+79254)
chr13	114923437	114924168	Intron (ENSMUST00000056117.8/ENSMUSG00000015533.8, intron 1 of 29)	13	114835916	114932041	96126	2	ENSMUSG00000015533.8	ENSMUST00000056117.8	8239	16398	Itga2	integrin alpha 2	Anterior	Itga2 (+8238), Mocs2 (+105533)
chr13	115054462	115055510	Intron (ENSMUST00000061673.7/ENSMUSG00000042284.9, intron 1 of 28)	13	115088357	115090188	1832	2	ENSMUSG00000042275.8	ENSMUST00000109226.3	35202	105083	Pelo	pelota homolog (Drosophila)	Hindbrain	Itga2 (-122945), Pelo (+35202)
chr13	115652962	115653685	Distal Intergenic	13	116153781	116154134	354	1	ENSMUSG00000061669.6	ENSMUST00000081679.6	-500458	NA	NA	NA	Hindbrain	Itga1 (-551360), Isl1 (+656364)
chr13	119754045	119754430	Promoter (1-2kb)	13	119710094	119755882	45789	2	ENSMUSG00000095930.1	ENSMUST00000178142.1	1645	245269	Nim1k	NIM1 serine/threonine protein kinase	Anterior	Nim1 (+1644), Hmgcs1 (+63776)
chr14	7829862	7830152	Intron (ENSMUST00000052678.8/ENSMUSG00000025278.8, intron 1 of 45)	14	7817957	7951588	133632	1	ENSMUSG00000025278.8	ENSMUST00000052678.8	12050	286940	Flnb	filamin, beta	Spinal cord	Flnb (+12050), Dnase1l3 (+164566)
chr14	9597374	9597828	Intron (ENSMUST00000161302.7/ENSMUSG00000060579.12, intron 5 of 6)	14	9863102	9863702	601	1	ENSMUSG00000089795.1	ENSMUST00000162465.1	-265501	NA	NA	NA	Hindbrain	4930452B06Rik (-931361)
chr14	9695164	9696249	Intron (ENSMUST00000161302.7/ENSMUSG00000060579.12, intron 5 of 6)	14	9863102	9863702	601	1	ENSMUSG00000089795.1	ENSMUST00000162465.1	-167396	NA	NA	NA	Hindbrain	NONE
chr14	9811544	9812278	Intron (ENSMUST00000161302.7/ENSMUSG00000060579.12, intron 4 of 6)	14	9863102	9863702	601	1	ENSMUSG00000089795.1	ENSMUST00000162465.1	-51191	NA	NA	NA	Spinal cord	NONE
chr14	10174760	10175250	Intron (ENSMUST00000161302.7/ENSMUSG00000060579.12, intron 2 of 6)	14	9550393	10421597	871205	2	ENSMUSG00000060579.12	ENSMUST00000179394.7	246592	14198	Fhit	fragile histidine triad gene	Hindbrain	Fhit (+987027)
chr14	10212978	10213793	Intron (ENSMUST00000161302.7/ENSMUSG00000060579.12, intron 2 of 6)	14	9550393	10421597	871205	2	ENSMUSG00000060579.12	ENSMUST00000179394.7	208212	14198	Fhit	fragile histidine triad gene	Spinal cord	Fhit (+948646)
chr14	10423156	10424002	Promoter (1-2kb)	14	9550393	10421597	871205	2	ENSMUSG00000060579.12	ENSMUST00000179394.7	-1982	14198	Fhit	fragile histidine triad gene	Hindbrain	Fhit (+738453)
chr14	10659332	10659945	Intron (ENSMUST00000162278.7/ENSMUSG00000060579.12, intron 3 of 8)	14	10738553	10779001	40449	1	ENSMUSG00000089833.1	ENSMUST00000160149.1	-78915	547334	Fhitos	fragile histidine triad gene, opposite strand	Spinal cord	Fhit (+502393)
chr14	10701456	10702476	Intron (ENSMUST00000162278.7/ENSMUSG00000060579.12, intron 3 of 8)	14	10738553	10779001	40449	1	ENSMUSG00000089833.1	ENSMUST00000160149.1	-36587	547334	Fhitos	fragile histidine triad gene, opposite strand	Spinal cord	Fhit (+460066)
chr14	11683254	11684035	Intron (ENSMUST00000022264.12/ENSMUSG00000021745.13, intron 1 of 29)	14	11553581	11964131	410551	1	ENSMUSG00000021745.13	ENSMUST00000148113.1	130063	19270	Ptprg	protein tyrosine phosphatase, receptor type, G	Spinal cord	3830406C13Rik (-600564), Ptprg (+130113)
chr14	12056604	12057907	Intron (ENSMUST00000022264.12/ENSMUSG00000021745.13, intron 5 of 29)	14	12091160	12122132	30973	1	ENSMUSG00000021745.13	ENSMUST00000155727.1	-33905	19270	Ptprg	protein tyrosine phosphatase, receptor type, G	Spinal cord	3830406C13Rik (-226953), Ptprg (+503724)
chr14	12189373	12190505	Promoter (<=1kb)	14	12189943	12238563	48621	1	ENSMUSG00000021745.13	ENSMUST00000119888.1	-4	19270	Ptprg	protein tyrosine phosphatase, receptor type, G	Anterior	3830406C13Rik (-94270), Ptprg (+636407)
chr14	12239692	12240028	3' UTR	14	12218946	12223556	4611	1	ENSMUSG00000021745.13	ENSMUST00000134290.1	20914	19270	Ptprg	protein tyrosine phosphatase, receptor type, G	Hindbrain	3830406C13Rik (-44349), Ptprg (+686328)
chr14	12337766	12338336	Distal Intergenic	14	12333776	12333904	129	2	ENSMUSG00000077158.1	ENSMUST00000103970.1	-4147	NA	NA	NA	Hindbrain	Fezf2 (+7814), 3830406C13Rik (+53842)
chr14	13488468	13489370	Intron (ENSMUST00000070323.11/ENSMUSG00000056296.16, intron 2 of 5)	14	13454071	13610502	156432	1	ENSMUSG00000056296.16	ENSMUST00000147677.1	34848	72003	Synpr	synaptoporin	Anterior	Sntn (-181957), Synpr (+204139)
chr14	13770373	13771816	Distal Intergenic	14	13778072	13778151	80	2	ENSMUSG00000098694.1	ENSMUST00000184558.1	7057	NA	NA	NA	Anterior	Sntn (+100219), Gm281 (+143383)
chr14	14070192	14071469	Intron (ENSMUST00000022257.2/ENSMUSG00000021738.4, intron 4 of 11)	14	14113910	14116550	2641	2	ENSMUSG00000021737.3	ENSMUST00000153237.1	45720	66413	Psmd6	proteasome (prosome, macropain) 26S subunit, non-ATPase, 6	Hindbrain	Psmd6 (+50153), Atxn7 (+58340)
chr14	15529288	15529938	Distal Intergenic	14	15357519	15438987	81469	2	ENSMUSG00000045201.5	ENSMUST00000055211.4	-90626	218763	Lrrc3b	leucine rich repeat containing 3B	Hindbrain	Ngly1 (-719667), Lrrc3b (-90626)
chr14	16135451	16136630	Distal Intergenic	14	16239915	16243331	3417	2	ENSMUSG00000021786.12	ENSMUST00000112625.7	107291	71147	Oxsm	3-oxoacyl-ACP synthase, mitochondrial	Spinal cord	Lrrc3b (-697054), Ngly1 (-113239)
chr14	16735092	16735720	Distal Intergenic	14	16430842	16575472	144631	2	ENSMUSG00000017491.8	ENSMUST00000063750.6	-159934	218772	Rarb	retinoic acid receptor, beta	Spinal cord	Rarb (-159934)
chr14	16841599	16842391	Distal Intergenic	14	16430842	16575472	144631	2	ENSMUSG00000017491.8	ENSMUST00000063750.6	-266523	218772	Rarb	retinoic acid receptor, beta	Hindbrain	Rarb (-266523)
chr14	17082343	17082559	Distal Intergenic	14	16430842	16575472	144631	2	ENSMUSG00000017491.8	ENSMUST00000063750.6	-506979	218772	Rarb	retinoic acid receptor, beta	Hindbrain	Thrb (-899193), Rarb (-506979)
chr14	17089646	17091181	Distal Intergenic	14	16430842	16575472	144631	2	ENSMUSG00000017491.8	ENSMUST00000063750.6	-514941	218772	Rarb	retinoic acid receptor, beta	Hindbrain	Thrb (-891230), Rarb (-514942)
chr14	17410668	17411608	Distal Intergenic	14	17660960	18036559	375600	1	ENSMUSG00000021779.16	ENSMUST00000022303.13	-249822	21834	Thrb	thyroid hormone receptor beta	Anterior	Rarb (-835666), Thrb (-570506)
chr14	17654983	17655608	Distal Intergenic	14	17660960	18036559	375600	1	ENSMUSG00000021779.16	ENSMUST00000022303.13	-5665	21834	Thrb	thyroid hormone receptor beta	Hindbrain	Thrb (-326348)
chr14	17730833	17731424	Intron (ENSMUST00000022303.13/ENSMUSG00000021779.16, intron 1 of 9)	14	17660960	18038088	377129	1	ENSMUSG00000021779.16	ENSMUST00000091471.10	70168	21834	Thrb	thyroid hormone receptor beta	Anterior	Thrb (-250515)
chr14	18373700	18374125	Distal Intergenic	14	18282722	18331859	49138	2	ENSMUSG00000021774.12	ENSMUST00000022296.6	-42053	22194	Ube2e1	ubiquitin-conjugating enzyme E2E 1	Spinal cord	Ube2e1 (-42054), Ube2e2 (+519863)
chr14	18572914	18574660	3' UTR	14	18587517	18590427	2911	2	ENSMUSG00000093760.1	ENSMUST00000176733.1	16640	NA	NA	NA	Hindbrain	Ube2e1 (-241928), Ube2e2 (+319989)
chr14	19825356	19825621	Promoter (1-2kb)	14	19811402	19823823	12422	2	ENSMUSG00000021807.5	ENSMUST00000022341.5	-1665	68045	2700060E02Rik	RIKEN cDNA 2700060E02 gene	Hindbrain	2700060E02Rik (-1666)
chr14	19991734	19992314	Distal Intergenic	14	19875655	19977627	101973	2	ENSMUSG00000043004.13	ENSMUST00000159073.7	-14397	14702	Gng2	guanine nucleotide binding protein (G protein), gamma 2	Hindbrain	Gng2 (-14775), Saysd1 (+91148)
chr14	20208055	20208818	Distal Intergenic	14	20199996	20200112	117	2	ENSMUSG00000087916.1	ENSMUST00000157291.1	-8324	NA	NA	NA	Spinal cord	Kcnk5 (-26655), Kcnk16 (+60725)
chr14	20211625	20212287	Distal Intergenic	14	20199996	20200112	117	2	ENSMUSG00000087916.1	ENSMUST00000157291.1	-11844	NA	NA	NA	Hindbrain	Kcnk5 (-30174), Kcnk16 (+57206)
chr14	20595494	20596143	Intron (ENSMUST00000022356.10/ENSMUSG00000034235.16, intron 2 of 19)	14	20581169	20605330	24162	2	ENSMUSG00000034235.16	ENSMUST00000143267.7	9512	78787	Usp54	ubiquitin specific peptidase 54	Spinal cord	Ppp3cb (-49246), Usp54 (+22535)
chr14	21165627	21166068	Intron (ENSMUST00000045376.9/ENSMUSG00000039197.9, intron 3 of 10)	14	21263624	21263859	236	1	ENSMUSG00000088456.1	ENSMUST00000157831.1	-97777	NA	NA	NA	Hindbrain	Kat6b (-335044), Adk (+113274)
chr14	21252294	21252869	Intron (ENSMUST00000045376.9/ENSMUSG00000039197.9, intron 6 of 10)	14	21263624	21263859	236	1	ENSMUSG00000088456.1	ENSMUST00000157831.1	-11043	NA	NA	NA	Anterior	Kat6b (-248310), Adk (+200008)
chr14	21410338	21411061	Intron (ENSMUST00000045376.9/ENSMUSG00000039197.9, intron 9 of 10)	14	21450474	21450565	92	1	ENSMUSG00000088873.1	ENSMUST00000158248.1	-39775	NA	NA	NA	Hindbrain	Kat6b (-90192), Adk (+358126)
chr14	21607801	21608029	Intron (ENSMUST00000183201.7/ENSMUSG00000021767.16, intron 2 of 5)	14	21621961	21625544	3584	1	ENSMUSG00000021767.16	ENSMUST00000182553.1	-14046	54169	Kat6b	K(lysine) acetyltransferase 6B	Hindbrain	Dupd1 (+106661), Kat6b (+107023)
chr14	21891291	21892680	Distal Intergenic	14	21932095	21952399	20305	1	ENSMUSG00000104232.1	ENSMUST00000193294.1	-40110	NA	NA	NA	Spinal cord	Comtd1 (-43009), Zfp503 (+97615)
chr14	21903251	21904391	Distal Intergenic	14	21932095	21952399	20305	1	ENSMUSG00000104232.1	ENSMUST00000193294.1	-28274	NA	NA	NA	Anterior	Comtd1 (-54844), Zfp503 (+85780)
chr14	21991181	21991675	Promoter (1-2kb)	14	21992436	21996100	3665	1	ENSMUSG00000103160.1	ENSMUST00000194287.1	-1008	NA	NA	NA	Spinal cord	Zfp503 (-1827)
chr14	21994091	21995883	Promoter (2-3kb)	14	21992436	21996100	3665	1	ENSMUSG00000103160.1	ENSMUST00000194287.1	2551	NA	NA	NA	Spinal cord	1700112E06Rik (-24725), Zfp503 (-5386)
chr14	22147500	22148336	Intron (ENSMUST00000075639.10/ENSMUSG00000063458.12, intron 2 of 6)	14	22021958	22022070	113	2	ENSMUSG00000098542.1	ENSMUST00000183726.1	-125848	NA	NA	NA	Spinal cord	1700112E06Rik (+128206)
chr14	22203866	22204356	Intron (ENSMUST00000075639.10/ENSMUSG00000063458.12, intron 2 of 6)	14	22310165	22584439	274275	1	ENSMUSG00000063458.12	ENSMUST00000159107.1	-106054	76633	1700112E06Rik	RIKEN cDNA 1700112E06 gene	Spinal cord	1700112E06Rik (+184399)
chr14	22326321	22327079	Intron (ENSMUST00000075639.10/ENSMUSG00000063458.12, intron 2 of 6)	14	22310165	22584439	274275	1	ENSMUSG00000063458.12	ENSMUST00000159107.1	16535	76633	1700112E06Rik	RIKEN cDNA 1700112E06 gene	Spinal cord	1700112E06Rik (+306988)
chr14	22393349	22394094	Intron (ENSMUST00000075639.10/ENSMUSG00000063458.12, intron 2 of 6)	14	22310165	22584439	274275	1	ENSMUSG00000063458.12	ENSMUST00000159107.1	83556	76633	1700112E06Rik	RIKEN cDNA 1700112E06 gene	Hindbrain	1700112E06Rik (+374010)
chr14	22470333	22470956	Intron (ENSMUST00000075639.10/ENSMUSG00000063458.12, intron 2 of 6)	14	22558082	22558453	372	2	ENSMUSG00000059827.5	ENSMUST00000093546.3	87809	NA	NA	NA	Hindbrain	1700112E06Rik (+450933)
chr14	22546663	22546930	Intron (ENSMUST00000075639.10/ENSMUSG00000063458.12, intron 2 of 6)	14	22558082	22558453	372	2	ENSMUSG00000059827.5	ENSMUST00000093546.3	11657	NA	NA	NA	Hindbrain	1700112E06Rik (+527085)
chr14	22649509	22650511	Intron (ENSMUST00000075639.10/ENSMUSG00000063458.12, intron 5 of 6)	14	22577727	22599268	21542	1	ENSMUSG00000063458.12	ENSMUST00000162337.1	72283	76633	1700112E06Rik	RIKEN cDNA 1700112E06 gene	Anterior	1700112E06Rik (+630298)
chr14	22783322	22784064	Intron (ENSMUST00000075639.10/ENSMUSG00000063458.12, intron 5 of 6)	14	22577727	22599268	21542	1	ENSMUSG00000063458.12	ENSMUST00000162337.1	205966	76633	1700112E06Rik	RIKEN cDNA 1700112E06 gene	Spinal cord	1700112E06Rik (+763981)
chr14	22807374	22808993	Intron (ENSMUST00000075639.10/ENSMUSG00000063458.12, intron 5 of 6)	14	22577727	22599268	21542	1	ENSMUSG00000063458.12	ENSMUST00000162337.1	230456	76633	1700112E06Rik	RIKEN cDNA 1700112E06 gene	Anterior	1700112E06Rik (+788472), Kcnma1 (+995120)
chr14	23378396	23378912	Intron (ENSMUST00000172099.8/ENSMUSG00000063142.14, intron 19 of 27)	14	23292291	23293643	1353	2	ENSMUSG00000071567.6	ENSMUST00000145596.1	-85011	NA	NA	NA	Hindbrain	Kcnma1 (+424650)
chr14	23643092	23643653	Intron (ENSMUST00000172099.8/ENSMUSG00000063142.14, intron 2 of 27)	14	23299395	23650189	350795	2	ENSMUSG00000063142.14	ENSMUST00000112423.9	6817	16531	Kcnma1	potassium large conductance calcium-activated channel, subfamily M, alpha member 1	Spinal cord	Kcnma1 (+159931)
chr14	23848395	23849466	Intron (ENSMUST00000188285.6/ENSMUSG00000063142.14, intron 1 of 29)	14	23309015	23803304	494290	2	ENSMUSG00000063142.14	ENSMUST00000163322.2	-45626	16531	Kcnma1	potassium large conductance calcium-activated channel, subfamily M, alpha member 1	Spinal cord	Kcnma1 (-45627), Dlg5 (+396989)
chr14	24219138	24219460	Intron (ENSMUST00000073687.12/ENSMUSG00000021782.14, intron 1 of 30)	14	24238172	24243391	5220	2	ENSMUSG00000091079.1	ENSMUST00000163715.1	24092	NA	NA	NA	Anterior	Kcnma1 (-415995), Dlg5 (+26621)
chr14	24770070	24770961	Distal Intergenic	14	24909414	24913440	4027	1	ENSMUSG00000072686.2	ENSMUST00000100826.2	-138899	NA	NA	NA	Anterior	Zmiz1 (-688708), Rps24 (+279835)
chr14	24915425	24915820	Distal Intergenic	14	24909414	24913440	4027	1	ENSMUSG00000072686.2	ENSMUST00000100826.2	6208	NA	NA	NA	Anterior	Zmiz1 (-543601), Rps24 (+424942)
chr14	25299081	25299483	Distal Intergenic	14	25355801	25378635	22835	2	ENSMUSG00000097601.1	ENSMUST00000181582.1	79353	NA	NA	NA	Anterior	Zmiz1 (-159942), Rps24 (+808601)
chr14	25411021	25411356	Distal Intergenic	14	25355801	25378635	22835	2	ENSMUSG00000097601.1	ENSMUST00000181582.1	-32553	NA	NA	NA	Spinal cord	Zmiz1 (-48035), Rps24 (+920508)
chr14	25555162	25556333	Promoter (1-2kb)	14	25548390	25554369	5980	2	ENSMUSG00000097136.1	ENSMUST00000180466.1	-1378	NA	NA	NA	Anterior	Ppif (-138422), Zmiz1 (+96524)
chr14	26557632	26557945	Distal Intergenic	14	26562279	26563076	798	2	ENSMUSG00000107452.1	ENSMUST00000204429.1	5288	NA	NA	NA	Hindbrain	Slmap (-22858), Dennd6a (-21789)
chr14	26913783	26914117	Intron (ENSMUST00000090337.10/ENSMUSG00000021898.14, intron 8 of 9)	14	26903243	26915258	12016	1	ENSMUSG00000021898.14	ENSMUST00000165305.2	10707	142687	Asb14	ankyrin repeat and SOCS box-containing 14	Hindbrain	Asb14 (+19393), Appl1 (+57282)
chr14	27044322	27045386	Intron (ENSMUST00000035336.3/ENSMUSG00000040717.5, intron 1 of 12)	14	27039001	27107286	68286	1	ENSMUSG00000040717.5	ENSMUST00000035336.3	5853	171463	Il17rd	interleukin 17 receptor D	Spinal cord	Arhgef3 (-193185), Il17rd (+5853)
chr14	27736807	27737281	Intron (ENSMUST00000210135.1/ENSMUSG00000040640.10, intron 2 of 19)	14	27724636	28011767	287132	1	ENSMUSG00000040640.10	ENSMUST00000211627.1	12408	238988	Erc2	ELKS/RAB6-interacting/CAST family member 2	Hindbrain	Wnt5a (-767706), Erc2 (+114602)
chr14	28870631	28872007	Distal Intergenic	14	29009696	29009799	104	2	ENSMUSG00000088682.1	ENSMUST00000158057.1	138480	NA	NA	NA	Hindbrain	Lrtm1 (-146889), Wnt5a (+366569)
chr14	28947947	28949159	Intron (ENSMUST00000022567.8/ENSMUSG00000021991.8, intron 34 of 37)	14	29009696	29009799	104	2	ENSMUSG00000088682.1	ENSMUST00000158057.1	61246	NA	NA	NA	Hindbrain	Lrtm1 (-69655), Wnt5a (+443803)
chr14	29040407	29040988	Intron (ENSMUST00000022567.8/ENSMUSG00000021991.8, intron 27 of 37)	14	29018208	29033642	15435	1	ENSMUSG00000045776.2	ENSMUST00000055662.2	22489	319476	Lrtm1	leucine-rich repeats and transmembrane domains 1	Hindbrain	Lrtm1 (+22490), Cacna2d3 (+681166)
chr14	29229410	29229825	Intron (ENSMUST00000022567.8/ENSMUSG00000021991.8, intron 11 of 37)	14	29217639	29218130	492	1	ENSMUSG00000075245.4	ENSMUST00000099961.4	11978	NA	NA	NA	Anterior	Lrtm1 (+211410), Cacna2d3 (+492246)
chr14	29343323	29343777	Intron (ENSMUST00000022567.8/ENSMUSG00000021991.8, intron 8 of 37)	14	29217639	29218130	492	1	ENSMUSG00000075245.4	ENSMUST00000099961.4	125911	NA	NA	NA	Anterior	Lrtm1 (+325342), Cacna2d3 (+378314)
chr14	30138521	30138869	Intron (ENSMUST00000112249.7/ENSMUSG00000015968.16, intron 9 of 46)	14	30022633	30038247	15615	1	ENSMUSG00000015970.18	ENSMUST00000118917.1	116062	218865	Chdh	choline dehydrogenase	Anterior	Dcp1a (-340870), Chdh (+129672)
chr14	30418798	30419476	Intron (ENSMUST00000112250.3/ENSMUSG00000015968.16, intron 1 of 46)	14	30479565	30527056	47492	1	ENSMUSG00000021962.8	ENSMUST00000022535.7	-60428	75901	Dcp1a	decapping mRNA 1A	Hindbrain	Dcp1a (-60428), Chdh (+410114)
chr14	31205732	31207418	Promoter (<=1kb)	14	31185690	31206700	21011	2	ENSMUSG00000021910.15	ENSMUST00000165981.7	125	64652	Nisch	nischarin	Anterior	Tnnc1 (-1737), Nisch (+226)
chr14	31564620	31565089	Intron (ENSMUST00000112027.8/ENSMUSG00000057606.14, intron 1 of 16)	14	31523160	31558140	34981	2	ENSMUSG00000057606.14	ENSMUST00000150054.1	-6714	382864	Colq	collagen-like tail subunit (single strand of homotrimer) of asymmetric acetylcholinesterase	Anterior	Colq (+12528), Eaf1 (+69776)
chr14	31661636	31662937	Exon (ENSMUST00000090147.6/ENSMUSG00000021900.10, exon 2 of 4)	14	31635648	31641286	5639	2	ENSMUSG00000021884.17	ENSMUST00000135751.1	-21000	56794	Hacl1	2-hydroxyacyl-CoA lyase 1	Spinal cord	Btd (+21230), Ankrd28 (+168128)
chr14	31780710	31781707	Intron (ENSMUST00000014640.7/ENSMUSG00000014496.7, intron 1 of 27)	14	31700015	31830415	130401	2	ENSMUSG00000014496.7	ENSMUST00000014640.7	49207	105522	Ankrd28	ankyrin repeat domain 28	Hindbrain	Ankrd28 (+49206), Btd (+140152)
chr14	31891168	31892481	Distal Intergenic	14	31906528	31929879	23352	1	ENSMUSG00000046005.3	ENSMUST00000143315.1	-14704	NA	NA	NA	Anterior	Galnt15 (-137164), Ankrd28 (-61410)
chr14	31933285	31935012	Distal Intergenic	14	31906528	31929879	23352	1	ENSMUSG00000046005.3	ENSMUST00000143315.1	27620	NA	NA	NA	Anterior	Ankrd28 (-103734), Galnt15 (-94840)
chr14	32245686	32247055	Intron (ENSMUST00000163350.7/ENSMUSG00000021911.15, intron 9 of 16)	14	32242168	32262783	20616	1	ENSMUSG00000021911.15	ENSMUST00000163957.1	4202	26430	Parg	poly (ADP-ribose) glycohydrolase	Hindbrain	Ogdhl (-75648), Parg (+44422)
chr14	32439807	32440198	Intron (ENSMUST00000070125.4/ENSMUSG00000021919.7, intron 8 of 15)	14	32462438	32464850	2413	2	ENSMUSG00000100241.1	ENSMUST00000191501.1	24848	20508	Slc18a3	solute carrier family 18 (vesicular monoamine), member 3	Anterior	1700024G13Rik (-51630), Chat (+25906)
chr14	32599079	32599933	Promoter (<=1kb)	14	32599541	32630302	30762	1	ENSMUSG00000041730.13	ENSMUST00000186452.6	-35	107751	Prrxl1	paired related homeobox protein-like 1	Anterior	Prrxl1 (-421)
chr14	32672527	32673316	Intron (ENSMUST00000096038.3/ENSMUSG00000071540.3, intron 1 of 3)	14	32659119	32685272	26154	2	ENSMUSG00000071540.3	ENSMUST00000096038.3	12351	100504518	3425401B19Rik	RIKEN cDNA 3425401B19 gene	Hindbrain	3425401B19Rik (+12350), Prrxl1 (+72995)
chr14	32889007	32889567	Intron (ENSMUST00000053175.11/ENSMUSG00000050666.13, intron 3 of 7)	14	32897719	32898729	1011	1	ENSMUSG00000098236.1	ENSMUST00000182832.1	-8432	NA	NA	NA	Anterior	Lrrc18 (-102095), Vstm4 (+32531)
chr14	33053591	33054697	Intron (ENSMUST00000061753.14/ENSMUSG00000051506.16, intron 36 of 58)	14	33018284	33023337	5054	2	ENSMUSG00000051506.16	ENSMUST00000132153.1	-30807	545030	Wdfy4	WD repeat and FYVE domain containing 4	Anterior	Lrrc18 (+62762), Wdfy4 (+130922)
chr14	33136878	33137523	Intron (ENSMUST00000061753.14/ENSMUSG00000051506.16, intron 11 of 58)	14	32959547	33185066	225520	2	ENSMUSG00000051506.16	ENSMUST00000061753.14	47866	545030	Wdfy4	WD repeat and FYVE domain containing 4	Anterior	Wdfy4 (+47865), Lrrc18 (+145819)
chr14	33652115	33652371	Distal Intergenic	14	33644495	33644601	107	1	ENSMUSG00000064446.1	ENSMUST00000082512.1	7748	NA	NA	NA	Anterior	Gdf10 (-271344), Ptpn20 (+62973)
chr14	34764046	34764444	Intron (ENSMUST00000180412.1/ENSMUSG00000097310.1, intron 3 of 3)	14	34760227	34770553	10327	1	ENSMUSG00000097310.1	ENSMUST00000181044.1	4018	NA	NA	NA	Anterior	Grid1 (-55580), Wapal (+90317)
chr14	35142876	35143403	Intron (ENSMUST00000043349.5/ENSMUSG00000041078.6, intron 4 of 15)	14	34894609	34894706	98	1	ENSMUSG00000065481.1	ENSMUST00000083547.1	248530	723847	Mir346	microRNA 346	Spinal cord	Grid1 (+323315), 4930596D02Rik (+668838)
chr14	36225084	36225379	Distal Intergenic	14	36094967	36100114	5148	1	ENSMUSG00000096405.2	ENSMUST00000186722.1	130264	218921	4930474N05Rik	RIKEN cDNA 4930474N05 gene	Spinal cord	4930474N05Rik (+130267), Ccser2 (+743545)
chr14	36414278	36415385	Distal Intergenic	14	36612117	36612239	123	1	ENSMUSG00000088766.1	ENSMUST00000158141.1	-197286	NA	NA	NA	Spinal cord	4930474N05Rik (+319867), Ccser2 (+553945)
chr14	36604460	36604682	Distal Intergenic	14	36612117	36612239	123	1	ENSMUSG00000088766.1	ENSMUST00000158141.1	-7546	NA	NA	NA	Spinal cord	Ccser2 (+364206), 4930474N05Rik (+509606)
chr14	37284004	37284621	Distal Intergenic	14	37224869	37225001	133	1	ENSMUSG00000077306.1	ENSMUST00000104118.1	59443	NA	NA	NA	Anterior	Ghitm (-149174)
chr14	38652240	38652952	Intron (ENSMUST00000166968.8/ENSMUSG00000041014.17, intron 3 of 9)	14	38522049	38532311	10263	1	ENSMUSG00000093556.1	ENSMUST00000176069.1	130547	NA	NA	NA	Spinal cord	Nrg3 (+820492)
chr14	40329388	40329618	Distal Intergenic	14	40318072	40318250	179	2	ENSMUSG00000088714.1	ENSMUST00000158089.1	-11253	NA	NA	NA	Hindbrain	Nrg3 (-856415), Sh2d4b (+563763)
chr14	40920006	40920238	Intron (ENSMUST00000047652.5/ENSMUSG00000037824.5, intron 2 of 8)	14	40815868	40893266	77399	2	ENSMUSG00000037833.13	ENSMUST00000096000.3	-26856	328381	Sh2d4b	SH2 domain containing 4B	Spinal cord	Sh2d4b (-26856), Tspan14 (+46685)
chr14	41160706	41161306	Distal Intergenic	14	41151456	41158959	7504	1	ENSMUSG00000037780.2	ENSMUST00000047095.2	9550	17194	Mbl1	mannose-binding lectin (protein A) 1	Anterior	Mbl1 (+9550), Sftpd (+24192)
chr14	45446518	45447089	Distal Intergenic	14	45461363	45461645	283	2	ENSMUSG00000088769.1	ENSMUST00000158144.1	14842	NA	NA	NA	Hindbrain	Gnpnat1 (-58002), Fermt2 (+83314)
chr14	45452791	45453617	Distal Intergenic	14	45461363	45461645	283	2	ENSMUSG00000088769.1	ENSMUST00000158144.1	8441	NA	NA	NA	Anterior	Gnpnat1 (-64402), Fermt2 (+76914)
chr14	46056702	46057132	Intron (ENSMUST00000194871.1/ENSMUSG00000102763.1, intron 1 of 1)	14	46044460	46061149	16690	2	ENSMUSG00000102763.1	ENSMUST00000194871.1	4232	NA	NA	NA	Spinal cord	Ddhd1 (-398819), Gm15217 (-322550)
chr14	46172732	46173727	Distal Intergenic	14	46084126	46084815	690	1	ENSMUSG00000044285.7	ENSMUST00000111388.3	89103	NA	NA	NA	Spinal cord	Ddhd1 (-515132), Gm15217 (-206237)
chr14	46661513	46662633	Distal Intergenic	14	46570213	46575847	5635	2	ENSMUSG00000085123.1	ENSMUST00000151828.1	-86226	NA	NA	NA	Spinal cord	Bmp4 (-271404), Cdkn3 (-98468)
chr14	47515084	47515338	Intron (ENSMUST00000043112.7/ENSMUSG00000037536.13, intron 1 of 1)	14	47507352	47531955	24604	1	ENSMUSG00000037536.13	ENSMUST00000165714.1	7859	78938	Fbxo34	F-box protein 34	Spinal cord	Fbxo34 (+42650), Atg14 (+53223)
chr14	47791804	47792559	Distal Intergenic	14	47737339	47739894	2556	1	ENSMUSG00000102171.1	ENSMUST00000192676.1	54842	NA	NA	NA	Spinal cord	Peli2 (-328687), Ktn1 (+128426)
chr14	47808144	47809135	Distal Intergenic	14	47737339	47739894	2556	1	ENSMUSG00000102171.1	ENSMUST00000192676.1	71300	NA	NA	NA	Hindbrain	Peli2 (-312229), Ktn1 (+144884)
chr14	48143447	48143668	Intron (ENSMUST00000073150.4/ENSMUSG00000021846.8, intron 1 of 5)	14	48120869	48260883	140015	1	ENSMUSG00000021846.8	ENSMUST00000073150.4	22688	93834	Peli2	pellino 2	Anterior	Tmem260 (-302824), Peli2 (+22689)
chr14	48453670	48454349	Intron (ENSMUST00000124720.7/ENSMUSG00000036339.17, intron 3 of 16)	14	48446398	48508372	61975	1	ENSMUSG00000036339.17	ENSMUST00000156480.1	7611	218989	Tmem260	transmembrane protein 260	Hindbrain	Tmem260 (+7628), Otx2 (+211236)
chr14	48513126	48513956	3' UTR	14	48446398	48508372	61975	1	ENSMUSG00000036339.17	ENSMUST00000156480.1	67143	218989	Tmem260	transmembrane protein 260	Anterior	Tmem260 (+67159), Otx2 (+151705)
chr14	49245354	49245776	Promoter (<=1kb)	14	49226358	49245428	19071	2	ENSMUSG00000021850.13	ENSMUST00000022398.13	-137	67082	1700011H14Rik	RIKEN cDNA 1700011H14 gene	Hindbrain	1700011H14Rik (-137)
chr14	49568357	49568992	Distal Intergenic	14	49573214	49573318	105	2	ENSMUSG00000089187.1	ENSMUST00000158562.1	4644	NA	NA	NA	Spinal cord	Slc35f4 (-42789), 3632451O06Rik (+214708)
chr14	51147648	51148379	Promoter (1-2kb)	14	51145002	51146767	1766	2	ENSMUSG00000035896.4	ENSMUST00000080126.2	-1246	19752	Rnase1	ribonuclease, RNase A family, 1 (pancreatic)	Spinal cord	Rnase1 (-1247)
chr14	51786382	51787419	Distal Intergenic	14	51793304	51793753	450	2	ENSMUSG00000092107.1	ENSMUST00000166834.1	6853	NA	NA	NA	Hindbrain	Ang4 (-13311), AY358078 (-13145)
chr14	52118298	52119544	Promoter (<=1kb)	14	52118977	52119558	582	1	ENSMUSG00000057132.15	ENSMUST00000180433.1	-56	77945	Rpgrip1	retinitis pigmentosa GTPase regulator interacting protein 1	Spinal cord	Rpgrip1 (+8217), Supt16 (+78318)
chr14	52330642	52331926	Promoter (2-3kb)	14	52311172	52328762	17591	2	ENSMUSG00000049532.10	ENSMUST00000058326.4	-2522	50524	Sall2	sal-like 2 (Drosophila)	Hindbrain	Sall2 (-2522)
chr14	52616567	52617247	Distal Intergenic	14	52622566	52623082	517	1	ENSMUSG00000076761.1	ENSMUST00000103570.1	-5659	NA	NA	NA	Hindbrain	Trav9n-1 (-484786), Olfr1507 (-121212)
chr14	54249125	54249274	Intron (ENSMUST00000022781.7/ENSMUSG00000022174.8, intron 1 of 2)	14	54239661	54253914	14254	2	ENSMUSG00000022174.8	ENSMUST00000128231.1	4715	13135	Dad1	defender against cell death 1	Anterior	Dad1 (+4714)
chr14	54332169	54332887	Promoter (1-2kb)	14	54334217	54334899	683	1	ENSMUSG00000105667.1	ENSMUST00000196637.1	-1689	NA	NA	NA	Hindbrain	Olfr49 (-49603), Oxa1l (-28313)
chr14	54617631	54618484	Promoter (<=1kb)	14	54614120	54617995	3876	2	ENSMUSG00000022193.6	ENSMUST00000022803.4	-62	19173	Psmb5	proteasome (prosome, macropain) subunit, beta type 5	Anterior	Psmb5 (-63)
chr14	55394687	55395464	Distal Intergenic	14	55420269	55420724	456	2	ENSMUSG00000060680.1	ENSMUST00000074642.1	25649	NA	NA	NA	Anterior	Dhrs4 (-83682), Dhrs2 (+173069)
chr14	55635064	55635820	Promoter (<=1kb)	14	55634048	55635569	1522	2	ENSMUSG00000002319.15	ENSMUST00000125133.1	127	75751	Ipo4	importin 4	Anterior	Ipo4 (+242)
chr14	55852734	55854743	Promoter (<=1kb)	14	55854036	55874291	20256	1	ENSMUSG00000075592.9	ENSMUST00000100529.9	-298	277154	Nynrin	NYN domain and retroviral integrase containing	Anterior	Nynrin (-376)
chr14	57140239	57140466	Distal Intergenic	14	57123303	57133611	10309	2	ENSMUSG00000040055.8	ENSMUST00000039380.8	-6741	14623	Gjb6	gap junction protein, beta 6	Spinal cord	Gjb6 (-6742), Cryl1 (+258130)
chr14	57288671	57289197	Intron (ENSMUST00000022517.7/ENSMUSG00000021947.10, intron 5 of 7)	14	57333366	57333485	120	2	ENSMUSG00000077497.1	ENSMUST00000104309.1	44551	NA	NA	NA	Anterior	Gjb6 (-155323), Cryl1 (+109549)
chr14	57921313	57922348	Intron (ENSMUST00000022543.8/ENSMUSG00000021973.8, intron 9 of 11)	14	57832702	57890262	57561	2	ENSMUSG00000021969.7	ENSMUST00000089473.3	-31568	75965	Zdhhc20	zinc finger, DHHC domain containing 20	Anterior	Zdhhc20 (-31569), Micu2 (+77431)
chr14	58203065	58203609	Distal Intergenic	14	58105772	58106129	358	2	ENSMUSG00000091132.1	ENSMUST00000163985.1	-97208	NA	NA	NA	Hindbrain	Rpl13-ps3 (-690169), Fgf9 (+130651)
chr14	58224757	58225110	Distal Intergenic	14	58105772	58106129	358	2	ENSMUSG00000091132.1	ENSMUST00000163985.1	-118804	NA	NA	NA	Hindbrain	Rpl13-ps3 (-668572), Fgf9 (+152248)
chr14	58516385	58516883	Distal Intergenic	14	58650268	58650400	133	2	ENSMUSG00000077201.1	ENSMUST00000104013.1	133766	NA	NA	NA	Spinal cord	Rpl13-ps3 (-376872), Fgf9 (+443948)
chr14	58637595	58638474	Distal Intergenic	14	58650268	58650400	133	2	ENSMUSG00000077201.1	ENSMUST00000104013.1	12366	NA	NA	NA	Anterior	Rpl13-ps3 (-255471), Fgf9 (+565349)
chr14	58857997	58858523	Distal Intergenic	14	58878833	58879315	483	2	ENSMUSG00000098157.1	ENSMUST00000183285.1	21055	NA	NA	NA	Hindbrain	Rpl13-ps3 (-35246), Fgf9 (+785574)
chr14	58937387	58937617	Distal Intergenic	14	58893506	58894129	624	1	ENSMUSG00000059835.1	ENSMUST00000079960.1	43996	NA	NA	NA	Anterior	Rpl13-ps3 (+43996), 1700129C05Rik (+205391)
chr14	58987459	58988338	Distal Intergenic	14	58893506	58894129	624	1	ENSMUSG00000059835.1	ENSMUST00000079960.1	94392	NA	NA	NA	Spinal cord	Rpl13-ps3 (+94393), 1700129C05Rik (+154994)
chr14	59104063	59104749	Distal Intergenic	14	59133040	59142893	9854	2	ENSMUSG00000021977.11	ENSMUST00000022548.9	38487	67932	1700129C05Rik	RIKEN cDNA 1700129C05 gene	Anterior	1700129C05Rik (+38487), Rpl13-ps3 (+210900)
chr14	59949764	59950762	Intron (ENSMUST00000080368.11/ENSMUSG00000021983.15, intron 23 of 35)	14	60039610	60040491	882	2	ENSMUSG00000087286.1	ENSMUST00000132939.1	90228	NA	NA	NA	Anterior	Atp8a2 (+136571), Shisa2 (+324982)
chr14	60409741	60410013	Distal Intergenic	14	60378286	60381003	2718	1	ENSMUSG00000021986.7	ENSMUST00000022561.6	31591	72125	Amer2	APC membrane recruitment 2	Anterior	Spata13 (-224852), Amer2 (+31591)
chr14	60553702	60555205	Intron (ENSMUST00000190392.1/ENSMUSG00000101797.1, intron 2 of 2)	14	60485208	60599031	113824	1	ENSMUSG00000101797.1	ENSMUST00000190392.1	69245	NA	NA	NA	Hindbrain	Spata13 (-80275), Amer2 (+176168)
chr14	60597093	60598199	Intron (ENSMUST00000190392.1/ENSMUSG00000101797.1, intron 2 of 2)	14	60634001	60691367	57367	1	ENSMUSG00000021990.15	ENSMUST00000159169.1	-36355	219140	Spata13	spermatogenesis associated 13	Spinal cord	Spata13 (-37083), Amer2 (+219360)
chr14	60642968	60643483	Intron (ENSMUST00000159169.1/ENSMUSG00000021990.15, intron 1 of 1)	14	60634755	60690893	56139	1	ENSMUSG00000021990.15	ENSMUST00000159135.1	8470	219140	Spata13	spermatogenesis associated 13	Hindbrain	C1qtnf9 (-124908), Spata13 (+8497)
chr14	60845127	60845548	Intron (ENSMUST00000063562.7/ENSMUSG00000021993.9, intron 15 of 18)	14	60776329	60784581	8253	2	ENSMUSG00000084951.1	ENSMUST00000155855.1	-60756	NA	NA	NA	Spinal cord	Mipep (+60772), Tnfrsf19 (+201517)
chr14	60984558	60985623	Intron (ENSMUST00000111236.2/ENSMUSG00000060548.12, intron 5 of 9)	14	60963834	61037987	74154	2	ENSMUSG00000060548.12	ENSMUST00000111236.2	52897	29820	Tnfrsf19	tumor necrosis factor receptor superfamily, member 19	Spinal cord	Tnfrsf19 (+61764), Mipep (+200525)
chr14	62254491	62254847	Distal Intergenic	14	62292589	62353558	60970	1	ENSMUSG00000021932.13	ENSMUST00000166879.7	-37920	67153	Rnaseh2b	ribonuclease H2, subunit B	Spinal cord	Dleu7 (+38310), Kcnrg (+647187)
chr14	62301589	62302010	Intron (ENSMUST00000166879.7/ENSMUSG00000021932.13, intron 1 of 4)	14	62276231	62292979	16749	2	ENSMUSG00000048281.8	ENSMUST00000063169.8	-8820	239133	Dleu7	deleted in lymphocytic leukemia, 7	Hindbrain	Rnaseh2b (-30268), Dleu7 (-8821)
chr14	62879511	62881022	Intron (ENSMUST00000014691.8/ENSMUSG00000014547.9, intron 1 of 11)	14	62869714	62869832	119	1	ENSMUSG00000084465.1	ENSMUST00000122516.1	10552	NA	NA	NA	Hindbrain	Wdfy2 (+42577), Defb48 (+104243)
chr14	62934510	62935265	Intron (ENSMUST00000014691.8/ENSMUSG00000014547.9, intron 6 of 11)	14	62977524	62984510	6987	2	ENSMUSG00000075574.2	ENSMUST00000100493.2	49623	432867	Defb48	defensin beta 48	Hindbrain	Defb48 (+49622), Wdfy2 (+97198)
chr14	63208815	63209094	Intron (ENSMUST00000118022.7/ENSMUSG00000021944.15, intron 2 of 6)	14	63198924	63213607	14684	2	ENSMUSG00000021944.15	ENSMUST00000121312.1	4653	14463	Gata4	GATA binding protein 4	Spinal cord	Neil2 (-15414), Gata4 (+36293)
chr14	63214856	63215771	Promoter (1-2kb)	14	63198924	63213607	14684	2	ENSMUSG00000021944.15	ENSMUST00000121312.1	-1706	14463	Gata4	GATA binding protein 4	Spinal cord	Neil2 (-21773), Gata4 (+29934)
chr14	63458100	63459304	Intron (ENSMUST00000121288.1/ENSMUSG00000035095.11, intron 3 of 3)	14	63436409	63442056	5648	1	ENSMUSG00000035095.11	ENSMUST00000128313.1	22293	219148	Fam167a	family with sequence similarity 167, member A	Hindbrain	Fam167a (+22308), Tdh (+50390)
chr14	63585758	63586995	Distal Intergenic	14	63606503	63820809	214307	1	ENSMUSG00000035067.9	ENSMUST00000119973.2	-20127	219149	Xkr6	X-linked Kx blood group related 6	Hindbrain	Mtmr9 (-42424), Xkr6 (-20126)
chr14	63696072	63696251	Intron (ENSMUST00000119973.2/ENSMUSG00000035067.9, intron 1 of 2)	14	63727189	63727267	79	1	ENSMUSG00000076049.4	ENSMUST00000102094.4	-31028	100124452	Mir598	microRNA 598	Anterior	Pinx1 (-164150), Xkr6 (+89659)
chr14	63921749	63922190	Distal Intergenic	14	63943674	63950732	7059	1	ENSMUSG00000063060.5	ENSMUST00000079652.5	-21705	20680	Sox7	SRY (sex determining region Y)-box 7	Spinal cord	Sox7 (-21704), Pinx1 (+61658)
chr14	64036578	64037402	Distal Intergenic	14	63992431	64033504	41074	1	ENSMUSG00000046049.6	ENSMUST00000058229.4	44559	271209	Rp1l1	retinitis pigmentosa 1 homolog like 1	Hindbrain	Rp1l1 (+44559), Prss55 (+48418)
chr14	64045971	64046629	Distal Intergenic	14	64075445	64085408	9964	2	ENSMUSG00000034623.14	ENSMUST00000089338.5	39108	71037	Prss55	protease, serine 55	Anterior	Prss55 (+39108), Rp1l1 (+53869)
chr14	64533638	64534576	Distal Intergenic	14	64587331	64588112	782	1	ENSMUSG00000097545.7	ENSMUST00000185812.1	-53224	268755	Mir124a-1hg	Mir124-1 host gene (non-protein coding)	Hindbrain	Kif13b (-118424), Msra (-78204)
chr14	64624888	64625280	Distal Intergenic	14	64652531	64806296	153766	1	ENSMUSG00000060012.7	ENSMUST00000100473.4	-27447	16554	Kif13b	kinesin family member 13B	Spinal cord	Msra (-169181), Kif13b (-27447)
chr14	64640111	64641201	Distal Intergenic	14	64652531	64806296	153766	1	ENSMUSG00000060012.7	ENSMUST00000100473.4	-11875	16554	Kif13b	kinesin family member 13B	Hindbrain	Msra (-184753), Kif13b (-11875)
chr14	65118000	65118545	Distal Intergenic	14	65052060	65098106	46047	2	ENSMUSG00000021978.8	ENSMUST00000022550.7	-20166	54616	Extl3	exostoses (multiple)-like 3	Anterior	Extl3 (-20167), Fzd3 (+144190)
chr14	65431560	65431900	Distal Intergenic	14	65400673	65425472	24800	2	ENSMUSG00000045731.5	ENSMUST00000059339.5	-6258	18155	Pnoc	prepronociceptin	Spinal cord	Pnoc (-6258), Elp3 (+161382)
chr14	65681190	65681496	Intron (ENSMUST00000022610.14/ENSMUSG00000022032.14, intron 2 of 8)	14	65676477	65744791	68315	1	ENSMUSG00000022032.14	ENSMUST00000154373.1	4866	71145	Scara5	scavenger receptor class A, member 5	Spinal cord	Pbk (-124494), Scara5 (+14940)
chr14	66319493	66320343	Distal Intergenic	14	66295334	66297129	1796	2	ENSMUSG00000085984.7	ENSMUST00000153646.7	-22789	69303	1700001G11Rik	RIKEN cDNA 1700001G11 gene	Anterior	Stmn4 (-24386), Trim35 (+22887)
chr14	67260556	67261493	Intron (ENSMUST00000022637.13/ENSMUSG00000022053.13, intron 7 of 16)	14	67274869	67274963	95	2	ENSMUSG00000080432.1	ENSMUST00000116782.1	13939	NA	NA	NA	Spinal cord	Ebf2 (+27439), Gm6878 (+53686)
chr14	67793114	67793769	Intron (ENSMUST00000039135.4/ENSMUSG00000044447.4, intron 29 of 51)	14	67745229	67749435	4207	1	ENSMUSG00000015812.7	ENSMUST00000111095.2	48212	14714	Gnrh1	gonadotropin releasing hormone 1	Anterior	Gnrh1 (+48213), Dock5 (+140130)
chr14	67862613	67862991	Intron (ENSMUST00000039135.4/ENSMUSG00000044447.4, intron 3 of 51)	14	67859636	67859745	110	2	ENSMUSG00000098866.1	ENSMUST00000183732.1	-3057	102465310	Mir6539	microRNA 6539	Hindbrain	Dock5 (+70770), Gnrh1 (+117573)
chr14	67925992	67926682	Intron (ENSMUST00000039135.4/ENSMUSG00000044447.4, intron 1 of 51)	14	67751928	67933572	181645	2	ENSMUSG00000044447.4	ENSMUST00000039135.4	7235	68813	Dock5	dedicator of cytokinesis 5	Hindbrain	Dock5 (+7235), Gnrh1 (+181108)
chr14	68020617	68021030	Distal Intergenic	14	68083863	68089095	5233	1	ENSMUSG00000022055.7	ENSMUST00000022639.7	-63040	18039	Nefl	neurofilament, light polypeptide	Hindbrain	Dock5 (-87252), Nefl (-63039)
chr14	68190028	68190181	Distal Intergenic	14	68166953	68167074	122	2	ENSMUSG00000087772.1	ENSMUST00000157147.1	-23030	NA	NA	NA	Anterior	Nefm (-65259), Adam7 (+343584)
chr14	68209431	68209840	Distal Intergenic	14	68166953	68167074	122	2	ENSMUSG00000087772.1	ENSMUST00000157147.1	-42561	NA	NA	NA	Anterior	Nefm (-84790), Adam7 (+324053)
chr14	69176017	69176419	Distal Intergenic	14	69164797	69171857	7061	2	ENSMUSG00000092499.1	ENSMUST00000172547.1	-4361	73554	1700092C10Rik	RIKEN cDNA 1700092C10 gene	Spinal cord	Nkx3-1 (-14420), Nkx2-6 (+4642)
chr14	69933971	69934761	Intron (ENSMUST00000022678.3/ENSMUSG00000022085.3, intron 3 of 6)	14	69840420	70059886	219467	1	ENSMUSG00000022085.3	ENSMUST00000022678.3	93946	73523	Pebp4	phosphatidylethanolamine binding protein 4	Hindbrain	Egr3 (-143079), Pebp4 (+93946)
chr14	70044007	70044532	Intron (ENSMUST00000022678.3/ENSMUSG00000022085.3, intron 4 of 6)	14	70077445	70080157	2713	1	ENSMUSG00000033730.3	ENSMUST00000035908.1	-33176	13655	Egr3	early growth response 3	Spinal cord	Egr3 (-33175), Pebp4 (+203850)
chr14	70365403	70366701	Distal Intergenic	14	70360187	70360444	258	1	ENSMUSG00000058745.3	ENSMUST00000078149.3	5865	NA	NA	NA	Hindbrain	Slc39a14 (-14627), Piwil2 (+63042)
chr14	70473709	70474087	Downstream (<1kb)	14	70458523	70463340	4818	1	ENSMUSG00000003469.9	ENSMUST00000159180.1	15375	105653	Phyhip	phytanoyl-CoA hydroxylase interacting protein	Anterior	Phyhip (+16422), Bmp1 (+46362)
chr14	71046963	71048296	Distal Intergenic	14	70890130	70979838	89709	1	ENSMUSG00000022103.9	ENSMUST00000022699.8	157499	14586	Gfra2	glial cell line derived neurotrophic factor family receptor alpha 2	Anterior	Gfra2 (+157500)
chr14	71808734	71809495	Distal Intergenic	14	71819567	71820551	985	2	ENSMUSG00000098064.1	ENSMUST00000183221.1	11437	NA	NA	NA	Hindbrain	Fndc3a (+900888), Gfra2 (+918985)
[truncated: 4,004 more rows]
