# Supplementary material for: Nervous System Regionalization Entails Axial Allocation before Neural Differentiation
Source: Cell. 2018 Nov 1;175(4):1105–1118.e17. doi: 10.1016/j.cell.2018.09.040 (PMC6218657; doi:10.1016/j.cell.2018.09.040)
Supplement: Table S2. List of ChIP-Seq, ATAC-Seq, mRNA-Seq, and Additional Datasets Used for Analysis [file mmc2.xls]

## Sheet: ChIP-seq
Study	Accession number	CellType	TF	Replicates
Aloia 2013	GSE53542	Neural progenitors	Zrf1
Amin 2017	GSE84899	NMP	Cdx2
Amin 2017	GSE84899	NMP	TBra
Bergsland 2011	GSE33059	Neuron	Sox11
Borromeo 2014	GSE55840	E12.5 mouse neural tube	Ascl1
Borromeo 2014	GSE55840	E12.5 mouse neural tube	Ptf1a
Borromeo 2014	GSE55840	E12.5 mouse neural tube	Rbpj
Jung 2010	GSE21812	motor neuron progenitors	Hoxc9
Koch 2017	GSE93524	NMP	Sox2
Koch 2017	GSE93524	NMP	T
Koch 2017	GSE93524	NMP	Tbx6
Koch 2017	GSE93524	NMP	betaCatenin
Mazzoni 2013	GSE31456	cortical motor neurons	Isl1-2
Mazzoni 2013	GSE31456	cortical motor neurons	Phox2a
Mazzoni 2013	GSE31456	motor neuron progenitors	Isl1-2
Mazzoni 2013	GSE31456	motor neuron progenitors	Lhx3
Mazzoni 2013	GSE39433	motor neuron progenitors	Cdx2-FGF
Mazzoni 2013	GSE39433	motor neuron progenitors	Cdx2-noFGF
Mcaninch 2014	GSE57186	Neural progenitors	Sox3
Mistri 2015	GSE69859	neural stem cells	Brn1
Mistri 2015	GSE69859	neural stem cells	Brn2
Mistri 2015	GSE69859	neural stem cells	Pou3f1
Mistri 2015	GSE69859	neural stem cells	Sox2
Nishi 2012	GSE42132	neural progenitors (from embryoid bodies)	Foxa2
Nishi 2012	GSE42132	neural progenitors (from embryoid bodies)	H3K27ac-RA
Nishi 2012	GSE42132	neural progenitors (from embryoid bodies)	H3K27ac-SAG
Nishi 2015	GSE61673	Neural progenitors	Gli3
Nishi 2015	GSE61673	Neural progenitors	Nkx2.2
Nishi 2015	GSE61673	Neural progenitors	Nkx6.1
Nishi 2015	GSE61673	Neural progenitors	Olig2
Metzis 2018	E-MTAB-6348	Day 5 hindbrain neural progenitor	Sox2
Metzis 2018	E-MTAB-6348	Day 5 spinal cord progenitor	Sox2

## Sheet: ATAC-seq
Study	Accession number	CellType	Replicates
Neijts 2016	GSE81203	embryo-day6.0	2
Neijts 2016	GSE81203	embryo-day7.2	2
Neijts 2016	GSE81203	embryo-day7.5-post	1

## Sheet: RNA-seq
Study	Accession number	CellType	Replicates
Amin2016	GSE84899	Embryos-Cdx1-4	3
Amin2016	GSE84899	Embryos-Triple	3
Amin2016	GSE84899	Embryos-WT	3
Gouti2014	EMTAB2268	D1	3
Gouti2014	EMTAB2268	D2	3
Gouti2014	EMTAB2268	D3A	3
Gouti2014	EMTAB2268	D3NMP	3
Gouti2014	EMTAB2268	D4A	3
Gouti2014	EMTAB2268	D4H	3
Gouti2014	EMTAB2268	D4SC	3
Gouti2014	EMTAB2268	D5A	3
Gouti2014	EMTAB2268	D5H	3
Gouti2014	EMTAB2268	D5SC	3
Juan2016	GSE85717	ESC-serum	2

## Sheet: Microarray
Study	Accession number	CellType	Replicates
Mazzoni 2013	GSE39422	motor neuron progenitors	3
Mazzoni 2013	GSE39422	motor neuron progenitors +iCdx2 +FGF	3

## Sheet: ENCODE DHS
File accession	Experiment accession	Biosample term name	Biosample Age	Replicates
ENCFF600NOU	ENCSR179PIH	hindbrain	14.5 day	1
ENCFF460KCY	ENCSR179PIH	hindbrain	14.5 day	2
ENCFF733MRQ	ENCSR179PIH	hindbrain	14.5 day	1
ENCFF039WHY	ENCSR179PIH	hindbrain	14.5 day	2
ENCFF178JIT	ENCSR000CNH	large intestine	8 week	1
ENCFF024RLR	ENCSR000CNH	large intestine	8 week	2
ENCFF935ZWA	ENCSR000CNH	large intestine	8 week	1
ENCFF684ILL	ENCSR000CNH	large intestine	8 week	2
ENCFF277JLM	ENCSR000CNY	spleen	8 week	1
ENCFF228SQB	ENCSR000CNY	spleen	8 week	2
ENCFF086JBE	ENCSR000CNY	spleen	8 week	1
ENCFF231CGG	ENCSR000CNY	spleen	8 week	2
ENCFF520ZJU	ENCSR774TQO	embryo	11 day	1
ENCFF192GQX	ENCSR774TQO	embryo	11 day	2
ENCFF416JUP	ENCSR774TQO	embryo	11 day	1
ENCFF518IQU	ENCSR774TQO	embryo	11 day	2
ENCFF555YZO	ENCSR000COJ	ZHBTc4-mESC	unknown day	1
ENCFF348YDH	ENCSR000COJ	ZHBTc4-mESC	unknown day	2
ENCFF285IVE	ENCSR000COJ	ZHBTc4-mESC	unknown day	1
ENCFF618PZO	ENCSR000COJ	ZHBTc4-mESC	unknown day	2
ENCFF607OHY	ENCSR775YJL	embryonic facial prominence	10.50 day	1
ENCFF183MPN	ENCSR775YJL	embryonic facial prominence	10.50 day	2
ENCFF603YVF	ENCSR000CNA	fibroblast	8 week	1
ENCFF021YZO	ENCSR000CNA	fibroblast	8 week	2
ENCFF390QFF	ENCSR000CNA	fibroblast	8 week	1
ENCFF882USA	ENCSR000CNA	fibroblast	8 week	2
ENCFF814WFT	ENCSR661GMU	neural tube	10.50 day	1
ENCFF689WEX	ENCSR661GMU	neural tube	10.50 day	2
ENCFF115VGP	ENCSR969OPE	stomach	0 day	2
ENCFF359OWP	ENCSR969OPE	stomach	0 day	1
ENCFF324IWW	ENCSR000CMZ	fat pad	8 week	1
ENCFF485RRJ	ENCSR000CMZ	fat pad	8 week	2
ENCFF215VAG	ENCSR000CMZ	fat pad	8 week	1
ENCFF301JIU	ENCSR000CMZ	fat pad	8 week	2
ENCFF814SCY	ENCSR687JCD	embryo	9.50 day	1
ENCFF507GMY	ENCSR000CNK	liver	14.5 day	1
ENCFF419KIW	ENCSR000CNK	liver	14.5 day	2
ENCFF912RSC	ENCSR000CNK	liver	14.5 day	1
ENCFF914GRT	ENCSR000CNK	liver	14.5 day	2
ENCFF754YOI	ENCSR289BTM	hindbrain	10.50 day	1
ENCFF125NCS	ENCSR289BTM	hindbrain	10.50 day	2
ENCFF960CAM	ENCSR000CNF	hindlimb bud	11.5 day	1
ENCFF369MSI	ENCSR000CNF	hindlimb bud	11.5 day	2
ENCFF682BUK	ENCSR000CNF	hindlimb bud	11.5 day	1
ENCFF945CPQ	ENCSR000CNF	hindlimb bud	11.5 day	2
ENCFF389YBM	ENCSR000CND	embryo	11.5 day	1
ENCFF091MUW	ENCSR000CND	embryo	11.5 day	2
ENCFF906TLY	ENCSR000CND	embryo	11.5 day	1
ENCFF112LLM	ENCSR000CND	embryo	11.5 day	2
ENCFF515LDR	ENCSR000CNU	retina	7 day	1
ENCFF623SXX	ENCSR000CNU	retina	7 day	1
ENCFF887MVZ	ENCSR723IXU	embryo	10 day	1
ENCFF794CRW	ENCSR723IXU	embryo	10 day	1
ENCFF910HWB	ENCSR723IXU	embryo	10 day	2
ENCFF472EXJ	ENCSR767AJS	midbrain	0 day	1
ENCFF971HWP	ENCSR767AJS	midbrain	0 day	1
ENCFF296HEE	ENCSR767AJS	midbrain	0 day	2
ENCFF218MZB	ENCSR791AJY	forebrain	0 day	1
ENCFF760ZYW	ENCSR791AJY	forebrain	0 day	1
ENCFF882TYQ	ENCSR312QVY	neural tube	11.5 day	1
ENCFF677XBR	ENCSR312QVY	neural tube	11.5 day	2
ENCFF202FIL	ENCSR312QVY	neural tube	11.5 day	1
ENCFF442HUM	ENCSR312QVY	neural tube	11.5 day	2
ENCFF031JUW	ENCSR000CNW	retina	8 week	1
ENCFF913SIN	ENCSR000CNW	retina	8 week	1
ENCFF560SLS	ENCSR000CMW	ES-E14	unknown	1
ENCFF945WIX	ENCSR000CMW	ES-E14	unknown	2
ENCFF119ZWY	ENCSR000CMW	ES-E14	unknown	1
ENCFF186QEL	ENCSR000CMW	ES-E14	unknown	2
ENCFF149WTF	ENCSR000CNJ	liver	14.5 day	1
ENCFF932NCI	ENCSR000CNJ	liver	14.5 day	1
ENCFF113IAK	ENCSR959HKR	embryonic facial prominence	14.5 day	1
ENCFF234NRL	ENCSR959HKR	embryonic facial prominence	14.5 day	2
ENCFF314BIP	ENCSR959HKR	embryonic facial prominence	14.5 day	1
ENCFF428KFJ	ENCSR959HKR	embryonic facial prominence	14.5 day	2
ENCFF116LVY	ENCSR742DUR	lung	14.5 day	1
ENCFF715WAL	ENCSR742DUR	lung	14.5 day	1
ENCFF515UXA	ENCSR469VGZ	hindbrain	0 day	1
ENCFF317UAD	ENCSR469VGZ	hindbrain	0 day	1
ENCFF353EMW	ENCSR469VGZ	hindbrain	0 day	2
ENCFF024MGG	ENCSR756SPS	forebrain	10.50 day	1
ENCFF170CZK	ENCSR756SPS	forebrain	10.50 day	2
ENCFF691KFW	ENCSR292QBA	midbrain	11.5 day	1
ENCFF708VGP	ENCSR292QBA	midbrain	11.5 day	2
ENCFF033RIH	ENCSR292QBA	midbrain	11.5 day	1
ENCFF629JXN	ENCSR292QBA	midbrain	11.5 day	2
ENCFF593YDI	ENCSR000CMY	WW6	unknown	1
ENCFF183CUL	ENCSR000CMY	WW6	unknown	2
ENCFF824TNN	ENCSR000CMY	WW6	unknown	1
ENCFF711CQK	ENCSR000CMY	WW6	unknown	2
ENCFF318GJH	ENCSR666HFH	Muller cell	12 day	1
ENCFF363DOD	ENCSR666HFH	Muller cell	12 day	2
ENCFF050AWC	ENCSR666HFH	Muller cell	12 day	3
ENCFF693ZHQ	ENCSR666HFH	Muller cell	12 day	1
ENCFF817HJY	ENCSR666HFH	Muller cell	12 day	3
ENCFF370UZG	ENCSR666HFH	Muller cell	12 day	2
ENCFF775ETC	ENCSR196VDE	embryonic facial prominence	11.5 day	1
ENCFF018HJW	ENCSR196VDE	embryonic facial prominence	11.5 day	2
ENCFF962XGV	ENCSR196VDE	embryonic facial prominence	11.5 day	1
ENCFF427LMS	ENCSR196VDE	embryonic facial prominence	11.5 day	2
ENCFF075OOV	ENCSR561FZE	liver	11.50 day	1
ENCFF755ZQD	ENCSR130PUN	liver	10.50 day	1
ENCFF190YXE	ENCSR358ESL	hindbrain	11.5 day	2
ENCFF659RIP	ENCSR358ESL	hindbrain	11.5 day	1
ENCFF251CIG	ENCSR358ESL	hindbrain	11.5 day	2
ENCFF289MOK	ENCSR000COG	brain	18.5 day	1
ENCFF371YID	ENCSR000COG	brain	18.5 day	2
ENCFF564EHD	ENCSR000COG	brain	18.5 day	1
ENCFF784IBW	ENCSR000COG	brain	18.5 day	2
ENCFF519BSW	ENCSR935RRY	thymus	0 day	1
ENCFF221AFF	ENCSR935RRY	thymus	0 day	2
ENCFF681IDO	ENCSR935RRY	thymus	0 day	1
ENCFF397YYY	ENCSR935RRY	thymus	0 day	2
ENCFF313KOW	ENCSR000CNX	skeletal muscle tissue	8 week	1
ENCFF644QMD	ENCSR000CNX	skeletal muscle tissue	8 week	2
ENCFF894SFT	ENCSR000CNX	skeletal muscle tissue	8 week	1
ENCFF450ZYC	ENCSR000CNX	skeletal muscle tissue	8 week	2
ENCFF796NBR	ENCSR894HWV	yolk sac	10.50 day	1
ENCFF554LDN	ENCSR000CMP	telencephalon	8 week	1
ENCFF982VXT	ENCSR000CMP	telencephalon	8 week	2
ENCFF801NNI	ENCSR000CMP	telencephalon	8 week	3
ENCFF978SLG	ENCSR000CMP	telencephalon	8 week	1
ENCFF948GVM	ENCSR000CMP	telencephalon	8 week	3
ENCFF679ZME	ENCSR000CMP	telencephalon	8 week	2
ENCFF316GIW	ENCSR014SFF	forebrain	11.50 day	1
ENCFF708QVG	ENCSR014SFF	forebrain	11.50 day	2
ENCFF068PKI	ENCSR932SBO	heart	11.50 day	1
ENCFF806HLW	ENCSR380VCU	limb	10.50 day	1
ENCFF993MLD	ENCSR380VCU	limb	10.50 day	2
ENCFF948DOH	ENCSR000CMX	WW6	unknown	1
ENCFF597PYT	ENCSR000CMX	WW6	unknown	2
ENCFF526QWR	ENCSR000CMX	WW6	unknown	1
ENCFF156PJZ	ENCSR000CMX	WW6	unknown	2
ENCFF583WPY	ENCSR749ILN	heart	10.50 day	1
ENCFF959WCZ	ENCSR749ILN	heart	10.50 day	2
ENCFF380PSC	ENCSR337EDG	forebrain	14.5 day	1
ENCFF604HAB	ENCSR337EDG	forebrain	14.5 day	2
ENCFF859OYR	ENCSR337EDG	forebrain	14.5 day	1
ENCFF318JOA	ENCSR337EDG	forebrain	14.5 day	2
ENCFF538GHV	ENCSR367FCW	midbrain	14.5 day	1
ENCFF420FSL	ENCSR367FCW	midbrain	14.5 day	2
ENCFF816XSS	ENCSR367FCW	midbrain	14.5 day	1
ENCFF636IIE	ENCSR367FCW	midbrain	14.5 day	2
ENCFF530XKG	ENCSR000CNL	liver	14.5 day	1
ENCFF131AEP	ENCSR000CNL	liver	14.5 day	1
ENCFF769OSQ	ENCSR636NXY	limb	14.5 day	2
ENCFF045RTQ	ENCSR636NXY	limb	14.5 day	1
ENCFF847QYT	ENCSR636NXY	limb	14.5 day	2
ENCFF686IWN	ENCSR000CNO	mesoderm	11.5 day	1
ENCFF562FNA	ENCSR000CNO	mesoderm	11.5 day	2
ENCFF796GNG	ENCSR000CNO	mesoderm	11.5 day	1
ENCFF702JTZ	ENCSR000CNO	mesoderm	11.5 day	2
ENCFF845TZU	ENCSR773SAG	midbrain	10.50 day	1
ENCFF781OOO	ENCSR773SAG	midbrain	10.50 day	2
ENCFF784YUW	ENCSR172RHR	embryo	10.5 day	1
ENCFF413CFX	ENCSR172RHR	embryo	10.5 day	2
ENCFF382UIT	ENCSR172RHR	embryo	10.5 day	1
ENCFF311EHI	ENCSR172RHR	embryo	10.5 day	2
ENCFF313NSB	ENCSR488VEQ	retina	14.5 day	1
ENCFF634EVS	ENCSR488VEQ	retina	14.5 day	2
ENCFF929LJM	ENCSR488VEQ	retina	14.5 day	1
ENCFF687BVY	ENCSR488VEQ	retina	14.5 day	2
ENCFF379VIC	ENCSR000CNB	forelimb bud	11.5 day	1
ENCFF541IHT	ENCSR000CNB	forelimb bud	11.5 day	2
ENCFF562AKI	ENCSR000CNB	forelimb bud	11.5 day	1
ENCFF297NUW	ENCSR000CNB	forelimb bud	11.5 day	2
ENCFF863XNJ	ENCSR000CMO	cerebellum	8 week	1
ENCFF147BFB	ENCSR000CMO	cerebellum	8 week	2
ENCFF062RXD	ENCSR000CMO	cerebellum	8 week	3
ENCFF720OOL	ENCSR000CMO	cerebellum	8 week	1
ENCFF864LZP	ENCSR000CMO	cerebellum	8 week	2
ENCFF404WLW	ENCSR000CMO	cerebellum	8 week	3
ENCFF869FIK	ENCSR216UMD	liver	0 day	1
ENCFF183MCM	ENCSR000CNC	gonadal fat pad	8 week	1
ENCFF507JNE	ENCSR000CNC	gonadal fat pad	8 week	2
ENCFF218OXC	ENCSR000CNC	gonadal fat pad	8 week	1
ENCFF603SGV	ENCSR000CNC	gonadal fat pad	8 week	2

## Sheet: other datasets
Description	URL
Vista enhancer set	https://www.encodeproject.org/annotations/ENCSR964TTF/
4DGenome interaction data	https://4dgenome.research.chop.edu/Tables/4DGenome_MusMusculus_mm9.txt
LOLA region database	http://big.databio.org/regiondb/LOLACoreCaches_180412.tgz
