# Supplementary material for: Nervous System Regionalization Entails Axial Allocation before Neural Differentiation
Source: Cell. 2018 Nov 1;175(4):1105–1118.e17. doi: 10.1016/j.cell.2018.09.040 (PMC6218657; doi:10.1016/j.cell.2018.09.040)
Supplement: Table S4. List of NMP, NMP/Spinal Cord Shared, and Spinal Cord Sites and Engagement of CDX2 at These Sites [file mmc4.xls]

## Sheet: SuppTable4_NMPsites
seqnames	start	end	annotation	geneChr	geneStart	geneEnd	geneLength	geneStrand	geneId	transcriptId	distanceToTSS	ENTREZID	SYMBOL	GENENAME	Cluster	Cdx2Peak	GreatAnno
chr1	4481089	4482056	Distal Intergenic	1	4492457	4493604	1148	2	ENSMUSG00000025902.13	ENSMUST00000192505.1	12032	20671	Sox17	SRY (sex determining region Y)-box 17	NMP-SC	FALSE	Rp1 (-121259), Sox17 (+14840)
chr1	6454039	6454660	Distal Intergenic	1	6429655	6441296	11642	2	ENSMUSG00000103845.1	ENSMUST00000194240.1	-13053	NA	NA	NA	Spinal cord	TRUE	St18 (-32881), Fam150a (+95019)
chr1	9052496	9052995	Intron (ENSMUST00000132064.7/ENSMUSG00000025909.16, intron 2 of 19)	1	8962996	8963621	626	2	ENSMUSG00000066693.2	ENSMUST00000085919.2	-89124	NA	NA	NA	Spinal cord	FALSE	Rrs1 (-492662), Sntg1 (-248803)
chr1	14136190	14136580	Distal Intergenic	1	14109215	14112819	3605	2	ENSMUSG00000104209.1	ENSMUST00000193148.1	-23566	NA	NA	NA	Spinal cord	FALSE	Eya1 (+173814), Xkr9 (+467614)
chr1	14165000	14166843	Distal Intergenic	1	14182578	14182677	100	1	ENSMUSG00000095853.1	ENSMUST00000179783.1	-16657	NA	NA	NA	Spinal cord	FALSE	Eya1 (+144277), Xkr9 (+497151)
chr1	14464696	14465623	Distal Intergenic	1	14168958	14310235	141278	2	ENSMUSG00000025932.14	ENSMUST00000168081.8	-154924	14048	Eya1	EYA transcriptional coactivator and phosphatase 1	Spinal cord	TRUE	Gm9947 (-290294), Eya1 (-154961)
chr1	14672438	14672902	Distal Intergenic	1	14752937	14776931	23995	1	ENSMUSG00000054493.2	ENSMUST00000187401.1	-80267	NA	NA	NA	NMP	FALSE	Eya1 (-362471), Gm9947 (-82784)
chr1	15349068	15349436	Intron (ENSMUST00000175681.2/ENSMUSG00000092083.4, intron 2 of 2)	1	15364302	15365834	1533	1	ENSMUSG00000102937.1	ENSMUST00000193873.1	-15050	NA	NA	NA	Spinal cord	TRUE	Kcnb2 (-363051), Kcnb2 (+61993)
chr1	16136360	16137113	Distal Intergenic	1	16130502	16132547	2046	1	ENSMUSG00000025921.7	ENSMUST00000152626.1	6234	98711	Rdh10	retinol dehydrogenase 10 (all-trans)	Spinal cord	FALSE	Rdh10 (+30963), Stau2 (+382569)
chr1	16248656	16250054	Intron (ENSMUST00000162751.7/ENSMUSG00000025920.19, intron 12 of 13)	1	16253592	16258861	5270	1	ENSMUSG00000089982.7	ENSMUST00000161626.1	-4237	NA	NA	NA	Spinal cord	FALSE	Rdh10 (+143581), Stau2 (+269951)
chr1	24286431	24286681	Intron (ENSMUST00000144297.1/ENSMUSG00000026141.13, intron 33 of 39)	1	24229517	24230955	1439	1	ENSMUSG00000026147.16	ENSMUST00000147902.1	57039	12839	Col9a1	collagen, type IX, alpha 1	Spinal cord	TRUE	Col9a1 (+108946), Col19a1 (+300916)
chr1	24292298	24293077	Intron (ENSMUST00000144297.1/ENSMUSG00000026141.13, intron 31 of 39)	1	24229517	24230955	1439	1	ENSMUSG00000026147.16	ENSMUST00000147902.1	63170	12839	Col9a1	collagen, type IX, alpha 1	NMP	TRUE	Col9a1 (+115078), Col19a1 (+294784)
chr1	34100338	34100747	Intron (ENSMUST00000183034.4/ENSMUSG00000026131.18, intron 5 of 102)	1	34089292	34119153	29862	1	ENSMUSG00000026131.18	ENSMUST00000182410.2	11250	13518	Dst	dystonin	Spinal cord	TRUE	Dst (+88718), Ccdc115 (+339129)
chr1	35810658	35811977	Distal Intergenic	1	35806974	35810462	3489	1	ENSMUSG00000101714.1	ENSMUST00000187528.1	4343	NA	NA	NA	Spinal cord	FALSE	Hs6st1 (-257082), Plekhb2 (+961326)
chr1	36003296	36004227	Intron (ENSMUST00000193725.1/ENSMUSG00000103708.1, intron 2 of 2)	1	36003068	36010990	7923	2	ENSMUSG00000103708.1	ENSMUST00000194823.1	7229	NA	NA	NA	Spinal cord	FALSE	Hs6st1 (-64638)
chr1	38439954	38440095	Intron (ENSMUST00000095027.8/ENSMUSG00000037138.17, intron 4 of 21)	1	38487519	38488047	529	1	ENSMUSG00000102984.1	ENSMUST00000195175.1	-47495	NA	NA	NA	Spinal cord	FALSE	Rev1 (-310363), Aff3 (+224930)
chr1	38457783	38458694	Intron (ENSMUST00000095027.8/ENSMUSG00000037138.17, intron 4 of 21)	1	38487519	38488047	529	1	ENSMUSG00000102984.1	ENSMUST00000195175.1	-29281	NA	NA	NA	Spinal cord	TRUE	Rev1 (-328577), Aff3 (+206716)
chr1	38766753	38767485	Promoter (<=1kb)	1	38767184	38767686	503	1	ENSMUSG00000103531.1	ENSMUST00000192930.1	-65	NA	NA	NA	Spinal cord	FALSE	Aff3 (-102164), Lonrf2 (+68971)
chr1	45904984	45906021	Promoter (<=1kb)	1	45905623	45906798	1176	1	ENSMUSG00000099381.1	ENSMUST00000190055.1	-121	NA	NA	NA	Spinal cord	FALSE	Slc40a1 (+20091), Wdr75 (+110337)
chr1	46545177	46545408	Intron (ENSMUST00000189749.6/ENSMUSG00000101337.6, intron 19 of 64)	1	46608961	46626111	17151	1	ENSMUSG00000101337.6	ENSMUST00000178395.1	-63669	100101919	Dnah7c	dynein, axonemal, heavy chain 7C	Spinal cord	FALSE	Dnahc7c (-63668), Dnahc7b (+478555)
chr1	50795072	50795765	Distal Intergenic	1	50815375	50817701	2327	1	ENSMUSG00000100816.1	ENSMUST00000187677.1	-19957	NA	NA	NA	Spinal cord	FALSE	Tmeff2 (-132100)
chr1	51089962	51090669	Intron (ENSMUST00000081851.3/ENSMUSG00000026109.14, intron 5 of 9)	1	51138281	51141222	2942	2	ENSMUSG00000101242.1	ENSMUST00000189560.1	50907	NA	NA	NA	Spinal cord	FALSE	Sdpr (-198810), Tmeff2 (+162797)
chr1	51814672	51815476	Intron (ENSMUST00000046390.13/ENSMUSG00000018417.14, intron 6 of 29)	1	51799536	51820546	21011	2	ENSMUSG00000018417.14	ENSMUST00000135125.7	5472	17912	Myo1b	myosin IB	Spinal cord	TRUE	Nabp1 (-336675), Myo1b (+100854)
chr1	52113206	52114204	Promoter (<=1kb)	1	52108121	52113751	5631	2	ENSMUSG00000109599.1	ENSMUST00000210323.1	46	NA	NA	NA	Spinal cord	FALSE	Gm3940 (-22639), Stat1 (-5733)
chr1	55748643	55749741	Intron (ENSMUST00000042986.9/ENSMUSG00000038349.10, intron 5 of 5)	1	55702025	55735227	33203	1	ENSMUSG00000038349.10	ENSMUST00000187059.1	47167	227120	Plcl1	phospholipase C-like 1	NMP	TRUE	Plcl1 (+342804), Hsfy2 (+888259)
chr1	59321973	59322236	Intron (ENSMUST00000160662.7/ENSMUSG00000026023.16, intron 10 of 13)	1	59298936	59352448	53513	1	ENSMUSG00000026023.16	ENSMUST00000162906.1	23168	271697	Cdk15	cyclin-dependent kinase 15	Spinal cord	FALSE	Fzd7 (-160042), Cdk15 (+65198)
chr1	59333916	59334251	Intron (ENSMUST00000160662.7/ENSMUSG00000026023.16, intron 12 of 13)	1	59298936	59352448	53513	1	ENSMUSG00000026023.16	ENSMUST00000162906.1	35147	271697	Cdk15	cyclin-dependent kinase 15	Spinal cord	FALSE	Fzd7 (-148063), Cdk15 (+77177)
chr1	59387708	59388222	Intron (ENSMUST00000187523.1/ENSMUSG00000099922.1, intron 3 of 3)	1	59378930	59392299	13370	1	ENSMUSG00000099922.1	ENSMUST00000187523.1	9035	NA	NA	NA	Spinal cord	FALSE	Fzd7 (-94182), Cdk15 (+131058)
chr1	59520408	59520963	Intron (ENSMUST00000114243.7/ENSMUSG00000047361.16, intron 1 of 19)	1	59524294	59552527	28234	1	ENSMUSG00000047361.16	ENSMUST00000186434.2	-3609	381260	Gm973	predicted gene 973	NMP	TRUE	Gm973 (+4422), Sumo1 (+150148)
chr1	59580211	59580789	Promoter (1-2kb)	1	59582396	59607805	25410	1	ENSMUSG00000047361.16	ENSMUST00000212835.1	-1896	381260	Gm973	predicted gene 973	Spinal cord	FALSE	Gm973 (+64236), Sumo1 (+90334)
chr1	60627678	60628583	Distal Intergenic	1	60613698	60613803	106	2	ENSMUSG00000088973.1	ENSMUST00000158348.1	-14327	NA	NA	NA	Spinal cord	FALSE	Cd28 (-118227), Raph1 (-61366)
chr1	60809693	60810222	Promoter (<=1kb)	1	60809116	60809942	827	1	ENSMUSG00000083355.1	ENSMUST00000122024.1	841	NA	NA	NA	Spinal cord	TRUE	Ctla4 (-99067), Cd28 (+63600)
chr1	61139272	61139827	Distal Intergenic	1	61121378	61124004	2627	2	ENSMUSG00000082661.1	ENSMUST00000118999.1	-15545	NA	NA	NA	Spinal cord	TRUE	Pard3b (-499274), Icos (+161623)
chr1	61300532	61301543	Promoter (<=1kb)	1	61301909	61307746	5838	1	ENSMUSG00000085248.2	ENSMUST00000128274.2	-872	NA	NA	NA	Spinal cord	TRUE	Pard3b (-337786), Icos (+323111)
chr1	61302639	61302984	Promoter (<=1kb)	1	61301909	61307746	5838	1	ENSMUSG00000085248.2	ENSMUST00000128274.2	902	NA	NA	NA	Spinal cord	TRUE	Pard3b (-336012), Icos (+324885)
chr1	61651197	61652451	Promoter (2-3kb)	1	61654423	61657158	2736	1	ENSMUSG00000103656.1	ENSMUST00000194820.1	-2599	NA	NA	NA	Spinal cord	TRUE	Pard3b (+13000)
chr1	61913024	61913782	Intron (ENSMUST00000138768.7/ENSMUSG00000052062.14, intron 2 of 4)	1	61786744	61851540	64797	2	ENSMUSG00000085842.7	ENSMUST00000130699.1	-61863	NA	NA	NA	Spinal cord	FALSE	Nrp2 (-790299), Pard3b (+274579)
chr1	62636397	62636794	Intron (ENSMUST00000075374.9/ENSMUSG00000052062.14, intron 22 of 22)	1	62656695	62657788	1094	2	ENSMUSG00000081950.1	ENSMUST00000119592.1	21193	NA	NA	NA	Spinal cord	FALSE	Nrp2 (-67106), Pard3b (+997772)
chr1	62850818	62852031	Distal Intergenic	1	62821355	62832370	11016	2	ENSMUSG00000100426.1	ENSMUST00000189802.1	-19054	NA	NA	NA	Spinal cord	FALSE	Nrp2 (+147723), Ino80d (+262842)
chr1	63473458	63474232	Intron (ENSMUST00000182642.7/ENSMUSG00000025964.15, intron 2 of 23)	1	63470619	63545558	74940	1	ENSMUSG00000025964.15	ENSMUST00000190658.6	3226	23792	Adam23	a disintegrin and metallopeptidase domain 23	Spinal cord	TRUE	Adam23 (+27941), Dytn (+213082)
chr1	63658052	63658558	Intron (ENSMUST00000090313.4/ENSMUSG00000069085.5, intron 10 of 14)	1	63671468	63671971	504	1	ENSMUSG00000083066.1	ENSMUST00000120763.1	-13163	NA	NA	NA	NMP	TRUE	Dytn (+28622), Adam23 (+212401)
chr1	66003559	66004847	Distal Intergenic	1	66032183	66032925	743	2	ENSMUSG00000081623.1	ENSMUST00000119367.1	28722	NA	NA	NA	Spinal cord	TRUE	Map2 (-247444), Crygf (+77681)
chr1	69655807	69656855	Intron (ENSMUST00000027146.8/ENSMUSG00000025997.13, intron 3 of 7)	1	69660187	69662061	1875	2	ENSMUSG00000099954.1	ENSMUST00000190898.1	5730	NA	NA	NA	Spinal cord	TRUE	Erbb4 (-548272), Ikzf2 (+29629)
chr1	71840721	71841289	Downstream (2-3kb)	1	71843090	71846610	3521	2	ENSMUSG00000102689.1	ENSMUST00000194017.1	5605	NA	NA	NA	Spinal cord	TRUE	Fn1 (-187834), Mreg (+371302)
chr1	72783812	72784605	Distal Intergenic	1	72824503	72852474	27972	1	ENSMUSG00000039323.18	ENSMUST00000047328.10	-40295	16008	Igfbp2	insulin-like growth factor binding protein 2	NMP-SC	TRUE	Igfbp2 (-40294), Rpl37a (+72949)
chr1	72865964	72866214	Intron (ENSMUST00000027377.8/ENSMUSG00000026185.8, intron 1 of 3)	1	72858065	72874275	16211	2	ENSMUSG00000026185.8	ENSMUST00000137339.1	8186	16011	Igfbp5	insulin-like growth factor binding protein 5	NMP-SC	FALSE	Igfbp5 (+8795), Igfbp2 (+41586)
chr1	73221681	73222397	Distal Intergenic	1	73206890	73209423	2534	2	ENSMUSG00000102266.1	ENSMUST00000194107.1	-12616	NA	NA	NA	Spinal cord	TRUE	Tnp1 (-206140), Tns1 (+902408)
chr1	73362992	73364279	Distal Intergenic	1	73392246	73392399	154	1	ENSMUSG00000098697.1	ENSMUST00000183977.1	-28611	NA	NA	NA	Spinal cord	FALSE	Tnp1 (-347737), Tns1 (+760811)
chr1	74797329	74797882	Intron (ENSMUST00000006718.14/ENSMUSG00000026167.14, intron 2 of 3)	1	74793363	74803495	10133	1	ENSMUSG00000026167.14	ENSMUST00000187238.1	4242	22409	Wnt10a	wingless-type MMTV integration site family, member 10A	NMP	TRUE	Cdk5r2 (-57423), Wnt10a (+6090)
chr1	75445676	75446300	Distal Intergenic	1	75442224	75443179	956	1	ENSMUSG00000033021.16	ENSMUST00000124539.1	3764	69080	Gmppa	GDP-mannose pyrophosphorylase A	NMP-SC	FALSE	Asic4 (-4711)
chr1	75446754	75447919	Distal Intergenic	1	75450436	75474340	23905	1	ENSMUSG00000033007.15	ENSMUST00000113577.7	-3100	241118	Asic4	acid-sensing (proton-gated) ion channel family member 4	NMP-SC	FALSE	Asic4 (-3362)
chr1	75680793	75681113	Distal Intergenic	1	75636390	75637179	790	1	ENSMUSG00000082012.1	ENSMUST00000121823.1	44563	NA	NA	NA	Spinal cord	FALSE	Slc4a3 (+134687)
chr1	75786173	75786863	Distal Intergenic	1	75636390	75637179	790	1	ENSMUSG00000082012.1	ENSMUST00000121823.1	150128	NA	NA	NA	NMP	FALSE	Slc4a3 (+240252)
chr1	76024842	76025607	Distal Intergenic	1	76016658	76018756	2099	2	ENSMUSG00000099996.1	ENSMUST00000188786.1	-6468	NA	NA	NA	Spinal cord	TRUE	Slc4a3 (+478959)
chr1	77512037	77513085	Promoter (2-3kb)	1	77367189	77515079	147891	2	ENSMUSG00000026235.14	ENSMUST00000188952.6	2518	13838	Epha4	Eph receptor A4	Spinal cord	FALSE	Epha4 (+2527)
chr1	78385775	78386224	Intron (ENSMUST00000036172.9/ENSMUSG00000032908.9, intron 2 of 4)	1	78375614	78376431	818	1	ENSMUSG00000102945.1	ENSMUST00000191857.1	10385	NA	NA	NA	Spinal cord	TRUE	Sgpp2 (+75654), Farsb (+102846)
chr1	80252873	80253669	Promoter (2-3kb)	1	80255031	80256197	1167	2	ENSMUSG00000103404.1	ENSMUST00000192258.1	2926	NA	NA	NA	NMP	TRUE	Fam124b (-39327), Cul3 (+87209)
chr1	81608674	81609728	Distal Intergenic	1	81554157	81557483	3327	2	ENSMUSG00000101986.1	ENSMUST00000191337.1	-51718	NA	NA	NA	Spinal cord	TRUE	Gm9747 (-623911), Nyap2 (+531884)
chr1	81857717	81858363	Distal Intergenic	1	81797241	81797946	706	1	ENSMUSG00000100561.1	ENSMUST00000186198.1	60799	NA	NA	NA	Spinal cord	FALSE	Gm9747 (-375072), Nyap2 (+780723)
chr1	86622928	86623573	Distal Intergenic	1	86637552	86637608	57	2	ENSMUSG00000084468.1	ENSMUST00000122519.1	14358	NA	NA	NA	NMP	TRUE	Cops7b (+40347), Nppc (+47322)
chr1	88752438	88752660	Promoter (2-3kb)	1	88754890	88755736	847	1	ENSMUSG00000097398.2	ENSMUST00000181016.2	-2341	78650	Platr5	pluripotency associated transcript 5	Spinal cord	FALSE	Sh3bp4 (-317866), Arl4c (-50328)
chr1	89082597	89082922	Intron (ENSMUST00000066279.10/ENSMUSG00000036206.12, intron 1 of 5)	1	89070453	89112860	42408	1	ENSMUSG00000036206.12	ENSMUST00000123745.1	12306	98402	Sh3bp4	SH3-domain binding protein 4	Spinal cord	FALSE	Agap1 (-372051), Sh3bp4 (+12345)
chr1	89859950	89861223	Intron (ENSMUST00000027521.14/ENSMUSG00000055013.15, intron 16 of 17)	1	89825481	89827525	2045	1	ENSMUSG00000103252.1	ENSMUST00000193177.1	35105	NA	NA	NA	NMP	TRUE	D130058E05Rik (-69647), Agap1 (+405776)
chr1	89885373	89886458	Intron (ENSMUST00000027521.14/ENSMUSG00000055013.15, intron 16 of 17)	1	89927966	89929185	1220	2	ENSMUSG00000034486.8	ENSMUST00000187633.1	43270	14472	Gbx2	gastrulation brain homeobox 2	Spinal cord	FALSE	D130058E05Rik (-44318), Agap1 (+431105)
chr1	89927249	89927586	Promoter (1-2kb)	1	89927966	89929185	1220	2	ENSMUSG00000034486.8	ENSMUST00000187633.1	1768	14472	Gbx2	gastrulation brain homeobox 2	Spinal cord	FALSE	D130058E05Rik (-2816)
chr1	90353433	90353783	Distal Intergenic	1	90327312	90327418	107	1	ENSMUSG00000098368.1	ENSMUST00000184315.1	26296	NA	NA	NA	Spinal cord	FALSE	Cops8 (-249817), Cxcr7 (+149628)
chr1	91816338	91817257	Intron (ENSMUST00000007949.3/ENSMUSG00000007805.4, intron 1 of 1)	1	91822515	91823985	1471	1	ENSMUSG00000101414.1	ENSMUST00000188329.1	-5718	NA	NA	NA	Spinal cord	FALSE	Twist2 (+15337), Hdac4 (+114378)
chr1	91873336	91873997	Distal Intergenic	1	91916260	91919551	3292	1	ENSMUSG00000102745.1	ENSMUST00000193764.1	-42594	NA	NA	NA	Spinal cord	FALSE	Hdac4 (+57509), Twist2 (+72206)
chr1	92083494	92084693	Intron (ENSMUST00000097644.8/ENSMUSG00000026313.16, intron 2 of 26)	1	92029966	92113331	83366	2	ENSMUSG00000026313.16	ENSMUST00000185341.6	29238	208727	Hdac4	histone deacetylase 4	Spinal cord	TRUE	Hdac4 (-152918), Hdac4 (+64299)
chr1	92286094	92286509	Distal Intergenic	1	92324510	92329888	5379	1	ENSMUSG00000101265.1	ENSMUST00000187370.1	-38209	NA	NA	NA	Spinal cord	TRUE	Hdac4 (-137909), Ndufa10 (+187558)
chr1	92681071	92681563	Distal Intergenic	1	92644218	92648841	4624	2	ENSMUSG00000044055.5	ENSMUST00000053144.3	-32476	260301	Otos	otospiralin	Spinal cord	TRUE	Gpc1 (-150328), Otos (-32476)
chr1	95533273	95533890	Distal Intergenic	1	95498621	95499151	531	1	ENSMUSG00000081051.4	ENSMUST00000117288.1	34960	NA	NA	NA	Spinal cord	FALSE	St8sia4 (+134012), Fam174a (+219954)
chr1	98047704	98048873	Promoter (<=1kb)	1	98031717	98047793	16077	2	ENSMUSG00000089706.7	ENSMUST00000161661.1	-495	78603	B230216N24Rik	RIKEN cDNA B230216N24 gene	Spinal cord	TRUE	Ppip5k2 (-277878), Pam (+47343)
chr1	100519364	100519981	Distal Intergenic	1	100597075	100597627	553	1	ENSMUSG00000099427.1	ENSMUST00000185791.1	-77403	NA	NA	NA	Spinal cord	TRUE	Cntnap5b (+746908)
chr1	101832228	101833106	Distal Intergenic	1	101880506	101880741	236	2	ENSMUSG00000100349.1	ENSMUST00000190483.1	48074	NA	NA	NA	Spinal cord	FALSE	NONE
chr1	105246124	105246921	Promoter (2-3kb)	1	105244425	105244661	237	1	ENSMUSG00000099702.1	ENSMUST00000187431.1	2097	NA	NA	NA	Spinal cord	FALSE	Rnf152 (+110187), Cdh20 (+477994)
chr1	106223787	106224059	Exon (ENSMUST00000194600.1/ENSMUSG00000103291.1, exon 1 of 1)	1	106219314	106224265	4952	1	ENSMUSG00000103291.1	ENSMUST00000194600.1	4609	NA	NA	NA	NMP	TRUE	Phlpp1 (+52171), Bcl2 (+490351)
chr1	106465207	106466316	Distal Intergenic	1	106439600	106439870	271	1	ENSMUSG00000099604.1	ENSMUST00000189471.1	26161	NA	NA	NA	Spinal cord	TRUE	Bcl2 (+248512), Phlpp1 (+294010)
chr1	106602652	106603837	Intron (ENSMUST00000112751.1/ENSMUSG00000057329.7, intron 1 of 1)	1	106604784	106606870	2087	2	ENSMUSG00000103348.1	ENSMUST00000192399.1	3626	NA	NA	NA	Spinal cord	FALSE	Bcl2 (+111029), Phlpp1 (+431493)
chr1	108339987	108340304	Distal Intergenic	1	108376970	108379438	2469	2	ENSMUSG00000100041.1	ENSMUST00000185629.1	39293	NA	NA	NA	NMP	TRUE	Serpinb8 (+750140)
chr1	116443164	116443404	Intron (ENSMUST00000043725.8/ENSMUSG00000070695.4, intron 17 of 23)	1	116394342	116394413	72	2	ENSMUSG00000092948.1	ENSMUST00000175207.1	-48871	NA	NA	NA	Spinal cord	FALSE	Gm19965 (-359909), Cntnap5a (+758147)
chr1	117036146	117036700	Distal Intergenic	1	116802983	116823410	20428	1	ENSMUSG00000094429.2	ENSMUST00000179777.2	233440	NA	NA	NA	Spinal cord	FALSE	Gm19965 (+233230)
chr1	118877994	118879040	Intron (ENSMUST00000062483.14/ENSMUSG00000048402.14, intron 3 of 13)	1	118810136	118810453	318	1	ENSMUSG00000100040.1	ENSMUST00000190981.1	68381	NA	NA	NA	NMP-SC	TRUE	Gli2 (+175102), Tfcp2l1 (+250572)
chr1	119456660	119457072	Distal Intergenic	1	119472145	119478079	5935	2	ENSMUSG00000004451.14	ENSMUST00000142945.2	21213	64143	Ralb	v-ral simian leukemia viral oncogene B	NMP-SC	TRUE	Inhbb (-34618), Ralb (+47928)
chr1	119515067	119515267	Distal Intergenic	1	119481133	119504794	23662	2	ENSMUSG00000004451.14	ENSMUST00000156213.1	-10373	64143	Ralb	v-ral simian leukemia viral oncogene B	NMP	FALSE	Ralb (-10373), Epb4.1l5 (+133833)
chr1	120466347	120467579	Distal Intergenic	1	120435805	120438455	2651	1	ENSMUSG00000101275.1	ENSMUST00000186237.1	31158	NA	NA	NA	Spinal cord	FALSE	Marco (+38121), C1ql2 (+126381)
chr1	120771285	120771826	Distal Intergenic	1	120758443	120763565	5123	1	ENSMUSG00000101386.1	ENSMUST00000188147.1	13112	NA	NA	NA	NMP-SC	FALSE	En1 (+169138), Insig2 (+556468)
chr1	121275967	121276239	Distal Intergenic	1	121300137	121300831	695	2	ENSMUSG00000104332.1	ENSMUST00000193041.1	24728	NA	NA	NA	Spinal cord	FALSE	Insig2 (+51921), En1 (+673685)
chr1	126600742	126601769	Intron (ENSMUST00000094609.9/ENSMUSG00000049690.15, intron 2 of 12)	1	125913620	126492927	579308	2	ENSMUSG00000049690.15	ENSMUST00000161954.7	-108328	210356	Nckap5	NCK-associated protein 5	Spinal cord	TRUE	Lypd1 (-689042), Nckap5 (+229376)
chr1	126896840	126897305	Distal Intergenic	1	126874745	126876615	1871	2	ENSMUSG00000101600.1	ENSMUST00000188266.1	-20457	NA	NA	NA	Spinal cord	FALSE	Mgat5 (-409689), Nckap5 (-66441)
chr1	128423857	128424627	Distal Intergenic	1	128412118	128417368	5251	2	ENSMUSG00000026356.15	ENSMUST00000064309.8	-6874	226414	Dars	aspartyl-tRNA synthetase	NMP-SC	TRUE	Dars (-6826), Cxcr4 (+168048)
chr1	128532504	128533632	Distal Intergenic	1	128520073	128521460	1388	2	ENSMUSG00000100078.1	ENSMUST00000187672.1	-11608	NA	NA	NA	NMP-SC	TRUE	Dars (-115652), Cxcr4 (+59222)
chr1	128597044	128597620	Distal Intergenic	1	128589099	128592293	3195	2	ENSMUSG00000045382.6	ENSMUST00000142893.1	-5039	12767	Cxcr4	chemokine (C-X-C motif) receptor 4	Spinal cord	TRUE	Thsd7b (-676012), Cxcr4 (-5042)
chr1	128832275	128833839	Distal Intergenic	1	128885909	128886019	111	2	ENSMUSG00000064737.1	ENSMUST00000082803.1	52962	NA	NA	NA	NMP	FALSE	Thsd7b (-440287), Cxcr4 (-240767)
chr1	129123840	129124825	Distal Intergenic	1	129273302	129431058	157757	1	ENSMUSG00000042581.14	ENSMUST00000148051.1	-148970	210417	Thsd7b	thrombospondin, type I, domain containing 7B	Spinal cord	TRUE	Cxcr4 (-532043), Thsd7b (-149011)
chr1	132191529	132192636	Promoter (<=1kb)	1	132191457	132209546	18090	1	ENSMUSG00000079330.8	ENSMUST00000188175.1	625	213409	Lemd1	LEM domain containing 1	NMP-SC	FALSE	Lemd1 (+647)
chr1	132281636	132282652	Promoter (1-2kb)	1	132274716	132280411	5696	2	ENSMUSG00000101549.1	ENSMUST00000185761.1	-1733	NA	NA	NA	Spinal cord	TRUE	Gm10188 (-52377), Klhdc8a (-16482)
chr1	133350688	133350892	Promoter (<=1kb)	1	133350510	133360325	9816	1	ENSMUSG00000070645.5	ENSMUST00000094556.2	280	19701	Ren1	renin 1 structural	NMP	FALSE	Ren1 (+280)
chr1	133372686	133373251	Intron (ENSMUST00000135222.8/ENSMUSG00000070644.13, intron 3 of 7)	1	133367287	133376979	9693	1	ENSMUSG00000070644.13	ENSMUST00000131450.1	5681	214253	Etnk2	ethanolamine kinase 2	NMP-SC	FALSE	Etnk2 (+9397), Sox13 (+20301)
chr1	133437971	133438328	Distal Intergenic	1	133382303	133424377	42075	2	ENSMUSG00000070643.11	ENSMUST00000153799.7	-13772	20668	Sox13	SRY (sex determining region Y)-box 13	NMP	TRUE	Sox13 (-44880), Snrpe (+172141)
chr1	133798365	133798675	Promoter (2-3kb)	1	133753700	133801036	47337	2	ENSMUSG00000026463.17	ENSMUST00000128692.1	2516	381290	Atp2b4	ATPase, Ca++ transporting, plasma membrane 4	NMP	FALSE	Lax1 (-108412), Atp2b4 (+2521)
chr1	134708511	134709693	Promoter (<=1kb)	1	134709300	134753149	43850	1	ENSMUSG00000026452.15	ENSMUST00000121990.1	-198	20980	Syt2	synaptotagmin II	NMP	FALSE	Syt2 (-198)
chr1	135105036	135105462	Promoter (<=1kb)	1	134983301	135105276	121976	2	ENSMUSG00000042793.13	ENSMUST00000044828.13	27	329252	Lgr6	leucine-rich repeat-containing G protein-coupled receptor 6	NMP	FALSE	Lgr6 (+27)
chr1	135597541	135597723	Exon (ENSMUST00000067468.5/ENSMUSG00000054412.5, exon 5 of 6)	1	135438848	135607295	168448	2	ENSMUSG00000009418.15	ENSMUST00000190298.6	9663	215690	Nav1	neuron navigator 1	NMP-SC	FALSE	Nav1 (-12277), Nav1 (+90473)
chr1	136063340	136064039	Intron (ENSMUST00000160641.7/ENSMUSG00000026407.17, intron 2 of 43)	1	136057181	136059433	2253	1	ENSMUSG00000102838.1	ENSMUST00000194723.1	6508	NA	NA	NA	NMP	FALSE	Kif21b (-67699), Cacna1s (+10789)
chr1	136255206	136255648	Promoter (<=1kb)	1	136252671	136255846	3176	2	ENSMUSG00000102941.1	ENSMUST00000193939.1	419	NA	NA	NA	NMP-SC	FALSE	5730559C18Rik (-21163), Gpr25 (+5446)
chr1	136552817	136553470	Intron (ENSMUST00000194018.1/ENSMUSG00000104414.1, intron 3 of 4)	1	136541605	136555873	14269	1	ENSMUSG00000104414.1	ENSMUST00000194018.1	11538	NA	NA	NA	NMP	TRUE	Zfp281 (-71757), Kif14 (+85186)
chr1	136776336	136776825	Distal Intergenic	1	136789182	136789520	339	2	ENSMUSG00000104360.1	ENSMUST00000193486.1	12940	NA	NA	NA	Spinal cord	TRUE	Zfp281 (+151680), Nr5a2 (+183846)
chr1	137838315	137839479	Distal Intergenic	1	137811849	137812143	295	1	ENSMUSG00000104112.1	ENSMUST00000191658.1	27048	NA	NA	NA	Spinal cord	FALSE	Nr5a2 (-878470), A130050O07Rik (-89273)
chr1	137952680	137953348	Exon (ENSMUST00000194483.1/ENSMUSG00000103427.1, exon 1 of 1)	1	137949422	137954643	5222	1	ENSMUSG00000103427.1	ENSMUST00000194483.1	3592	NA	NA	NA	Spinal cord	TRUE	A130050O07Rik (+24844), Ptprc (+222291)
chr1	138022650	138023386	Distal Intergenic	1	137987657	137987776	120	2	ENSMUSG00000088564.1	ENSMUST00000157939.1	-35242	NA	NA	NA	Spinal cord	FALSE	A130050O07Rik (+94848), Ptprc (+152287)
chr1	150994424	150995028	Promoter (1-2kb)	1	150873748	150993435	119688	2	ENSMUSG00000066842.18	ENSMUST00000155715.1	-1291	545370	Hmcn1	hemicentin 1	Spinal cord	TRUE	Hmcn1 (-1675)
chr1	151062485	151062930	Promoter (<=1kb)	1	151062004	151062110	107	2	ENSMUSG00000096851.1	ENSMUST00000180118.1	-597	NA	NA	NA	Spinal cord	FALSE	Ivns1abp (-281790), Hmcn1 (-69657)
chr1	151144164	151145105	Distal Intergenic	1	151138034	151142345	4312	1	ENSMUSG00000102095.1	ENSMUST00000188305.1	6600	NA	NA	NA	Spinal cord	FALSE	Ivns1abp (-199863), Hmcn1 (-151584)
chr1	152787911	152788344	Distal Intergenic	1	152800194	152836991	36798	1	ENSMUSG00000026480.12	ENSMUST00000186568.6	-12067	17970	Ncf2	neutrophil cytosolic factor 2	Spinal cord	TRUE	Ncf2 (-19762), Arpc5 (+21586)
chr1	153997282	153998101	Distal Intergenic	1	154003396	154006217	2822	2	ENSMUSG00000101903.1	ENSMUST00000188927.1	8526	NA	NA	NA	Spinal cord	FALSE	Zfp648 (-203495), A930039A15Rik (+92391)
chr1	155055127	155055457	Promoter (1-2kb)	1	155011332	155057179	45848	2	ENSMUSG00000101880.1	ENSMUST00000190720.1	1887	NA	NA	NA	NMP-SC	FALSE	Cacna1e (-329372), Ier5 (+44344)
chr1	156613855	156614807	Promoter (1-2kb)	1	156615923	156629993	14071	1	ENSMUSG00000026596.13	ENSMUST00000190749.1	-1592	11352	Abl2	v-abl Abelson murine leukemia viral oncogene 2 (arg, Abelson-related gene)	Spinal cord	TRUE	Abl2 (+55282), Tor3a (+60025)
chr1	157022634	157023181	Intron (ENSMUST00000190681.1/ENSMUSG00000101768.1, intron 2 of 2)	1	157043547	157045849	2303	1	ENSMUSG00000103325.1	ENSMUST00000193527.1	-20640	NA	NA	NA	Spinal cord	FALSE	Ralgps2 (-83282), Tex35 (+85737)
chr1	162531751	162532782	3' UTR	1	162535842	162544362	8521	2	ENSMUSG00000026694.19	ENSMUST00000176220.2	12096	71449	Mettl13	methyltransferase like 13	Spinal cord	TRUE	Dnm3 (-54233), Mettl13 (+16284)
chr1	163670306	163671447	Distal Intergenic	1	163623793	163624678	886	1	ENSMUSG00000102117.1	ENSMUST00000191040.1	47083	NA	NA	NA	Spinal cord	FALSE	Gorab (-267236), Mettl11b (+54355)
chr1	164526275	164526947	Distal Intergenic	1	164503309	164514882	11574	1	ENSMUSG00000097281.2	ENSMUST00000181831.2	23302	102635083	Gm26685	predicted gene, 26685	Spinal cord	TRUE	Dpt (-270121), Atp1b1 (-68256)
chr1	165085876	165086668	Intron (ENSMUST00000195635.1/ENSMUSG00000102408.1, intron 1 of 4)	1	165066617	165091928	25312	2	ENSMUSG00000102408.1	ENSMUST00000195635.1	5656	75857	4930568G15Rik	RIKEN cDNA 4930568G15 gene	Spinal cord	TRUE	Xcl1 (-150745), Tbx19 (+74501)
chr1	165616894	165617858	Intron (ENSMUST00000068705.12/ENSMUSG00000026566.15, intron 1 of 4)	1	165605644	165613979	8336	2	ENSMUSG00000026566.15	ENSMUST00000192848.5	-3397	68481	Mpzl1	myelin protein zero-like 1	NMP-SC	FALSE	Mpzl1 (+17165), Adcy10 (+132193)
chr1	166053518	166053676	Distal Intergenic	1	166043339	166043691	353	2	ENSMUSG00000102890.1	ENSMUST00000195801.1	-9906	NA	NA	NA	Spinal cord	FALSE	Pou2f1 (-50919), Dusp27 (+74301)
chr1	167788730	167789539	Intron (ENSMUST00000111377.7/ENSMUSG00000026686.14, intron 3 of 8)	1	167689557	167848741	159185	1	ENSMUSG00000026686.14	ENSMUST00000028003.8	99577	110648	Lmx1a	LIM homeobox transcription factor 1 alpha	Spinal cord	FALSE	Lmx1a (+99577), Pbx1 (+642762)
chr1	168319656	168320131	Intron (ENSMUST00000188912.6/ENSMUSG00000052534.15, intron 2 of 7)	1	168335980	168337671	1692	2	ENSMUSG00000103780.1	ENSMUST00000192272.1	17778	NA	NA	NA	Spinal cord	FALSE	Pbx1 (+112003), Lmx1a (+630336)
chr1	168325894	168326669	Intron (ENSMUST00000188912.6/ENSMUSG00000052534.15, intron 2 of 7)	1	168335980	168337671	1692	2	ENSMUSG00000103780.1	ENSMUST00000192272.1	11390	NA	NA	NA	NMP	FALSE	Pbx1 (+105615), Lmx1a (+636724)
chr1	168410586	168410825	Intron (ENSMUST00000188912.6/ENSMUSG00000052534.15, intron 2 of 7)	1	168158732	168431504	272773	2	ENSMUSG00000052534.15	ENSMUST00000064438.10	20799	18514	Pbx1	pre B cell leukemia homeobox 1	Spinal cord	FALSE	Pbx1 (+21191), Lmx1a (+721148)
chr1	169692209	169693317	3' UTR	1	169655522	169683946	28425	1	ENSMUSG00000026678.10	ENSMUST00000152809.2	37241	19737	Rgs5	regulator of G-protein signaling 5	Spinal cord	FALSE	Rgs5 (+37262), Rgs4 (+54879)
chr1	169958749	169959882	Intron (ENSMUST00000027989.12/ENSMUSG00000026675.12, intron 7 of 8)	1	169952876	169965723	12848	2	ENSMUSG00000026675.12	ENSMUST00000133563.7	6408	15490	Hsd17b7	hydroxysteroid (17-beta) dehydrogenase 7	Spinal cord	TRUE	Hsd17b7 (+9925), 1700084C01Rik (+30668)
chr1	171435314	171435983	Promoter (1-2kb)	1	171423185	171437318	14134	2	ENSMUSG00000097045.1	ENSMUST00000181499.1	1670	102638632	Gm26641	predicted gene, 26641	Spinal cord	TRUE	F11r (-1886)
chr1	172319976	172320478	Promoter (1-2kb)	1	172318781	172319553	773	1	ENSMUSG00000038034.15	ENSMUST00000150598.1	1446	140559	Igsf8	immunoglobulin superfamily, member 8	Spinal cord	FALSE	Igsf8 (+7860), Kcnj9 (+9036)
chr1	172406123	172406592	Distal Intergenic	1	172388234	172390989	2756	2	ENSMUSG00000102278.1	ENSMUST00000193540.1	-15368	NA	NA	NA	Spinal cord	FALSE	Slamf9 (-69000), Pigm (+29827)
chr1	172464121	172464569	Intron (ENSMUST00000192784.1/ENSMUSG00000103357.1, intron 3 of 3)	1	172458569	172474969	16401	1	ENSMUSG00000103357.1	ENSMUST00000192784.1	5776	NA	NA	NA	NMP-SC	FALSE	Slamf9 (-11013), Pigm (+87814)
chr1	172486233	172486605	Intron (ENSMUST00000127052.7/ENSMUSG00000037995.15, intron 3 of 3)	1	172482314	172498878	16565	1	ENSMUSG00000037995.15	ENSMUST00000111235.7	4105	93842	Igsf9	immunoglobulin superfamily, member 9	Spinal cord	FALSE	Tagln2 (-13628), Igsf9 (+4105)
chr1	172616659	172618115	Distal Intergenic	1	172597999	172602551	4553	2	ENSMUSG00000070504.9	ENSMUST00000193431.1	-14836	677296	Fcrl6	Fc receptor-like 6	Spinal cord	FALSE	Fcrl6 (-14836), Dusp23 (+15587)
chr1	175955617	175956540	Promoter (1-2kb)	1	175955455	175957398	1944	2	ENSMUSG00000103540.1	ENSMUST00000193745.1	1320	NA	NA	NA	NMP	TRUE	B020018G12Rik (+23035), Exo1 (+75301)
chr1	176474254	176475448	Intron (ENSMUST00000194241.1/ENSMUSG00000104021.1, intron 2 of 3)	1	176430111	176527273	97163	2	ENSMUSG00000104021.1	ENSMUST00000194241.1	52422	102640488	Gm36536	predicted gene, 36536	Spinal cord	FALSE	Pld5 (-199553), Cep170 (+332273)
chr1	178568626	178569430	Intron (ENSMUST00000193931.1/ENSMUSG00000026494.12, intron 2 of 3)	1	178529125	178939200	410076	1	ENSMUSG00000026494.12	ENSMUST00000161017.7	39903	269152	Kif26b	kinesin family member 26B	NMP	TRUE	Kif26b (+39903), Smyd3 (+949006)
chr1	178677241	178677540	Intron (ENSMUST00000193931.1/ENSMUSG00000026494.12, intron 2 of 3)	1	178636905	178637071	167	1	ENSMUSG00000064967.1	ENSMUST00000083033.1	40485	NA	NA	NA	Spinal cord	FALSE	Kif26b (+148266), Smyd3 (+840643)
chr1	179144076	179144516	Intron (ENSMUST00000128302.7/ENSMUSG00000055067.15, intron 5 of 11)	1	178955046	179248840	293795	2	ENSMUSG00000055067.15	ENSMUST00000068437.12	104544	69726	Smyd3	SET and MYND domain containing 3	Spinal cord	TRUE	Smyd3 (+373738), Kif26b (+615171)
chr1	179473934	179474334	Intron (ENSMUST00000128302.7/ENSMUSG00000055067.15, intron 1 of 11)	1	179508307	179518005	9699	2	ENSMUSG00000055067.15	ENSMUST00000194237.1	43871	69726	Smyd3	SET and MYND domain containing 3	Spinal cord	TRUE	Smyd3 (+43900), Kif26b (+945009)
chr1	179586215	179587432	Intron (ENSMUST00000040706.8/ENSMUSG00000038949.8, intron 2 of 10)	1	179593390	179605374	11985	1	ENSMUSG00000038949.8	ENSMUST00000143270.1	-6567	226744	Cnst	consortin, connexin sorting protein	NMP-SC	TRUE	Sccpdh (-81386), Cnst (+40454)
chr1	179722907	179723866	Intron (ENSMUST00000131716.3/ENSMUSG00000087236.3, intron 7 of 22)	1	179695659	179745200	49542	2	ENSMUSG00000087236.3	ENSMUST00000211943.2	21814	383592	Gm1305	predicted gene 1305	Spinal cord	TRUE	Gm1305 (+21798), Sccpdh (+55177)
chr1	179865991	179866163	Distal Intergenic	1	179924952	179925411	460	2	ENSMUSG00000104418.1	ENSMUST00000193272.1	59334	NA	NA	NA	NMP-SC	FALSE	Cdc42bpa (-94508), Ahctf1 (-62397)
chr1	182465144	182465782	Downstream (1-2kb)	1	182470214	182479807	9594	2	ENSMUSG00000026509.15	ENSMUST00000194940.5	14344	12334	Capn2	calpain 2	Spinal cord	FALSE	Capn2 (+52032), Trp53bp2 (+56291)
chr1	182861775	182862287	Intron (ENSMUST00000153348.7/ENSMUSG00000038576.15, intron 5 of 8)	1	182907710	182910541	2832	1	ENSMUSG00000102291.1	ENSMUST00000192563.1	-45679	NA	NA	NA	NMP	TRUE	Tlr5 (-92757), Susd4 (+97136)
chr1	183137947	183138977	Intron (ENSMUST00000171366.6/ENSMUSG00000030768.12, intron 1 of 7)	1	183086266	183147461	61196	2	ENSMUSG00000030768.12	ENSMUST00000171366.6	8999	68897	Disp1	dispatched RND transporter family member 1	NMP-SC	TRUE	Disp1 (+83067), Tlr5 (+183674)
chr1	184383975	184384646	Promoter (1-2kb)	1	184382687	184394243	11557	1	ENSMUSG00000102682.5	ENSMUST00000194453.1	1623	NA	NA	NA	NMP	FALSE	Hlx (+348308), Dusp10 (+349930)
chr1	184717024	184717462	Intron (ENSMUST00000172500.1/ENSMUSG00000092578.1, intron 2 of 2)	1	184712497	184718989	6493	1	ENSMUSG00000092578.1	ENSMUST00000172500.1	4746	74971	4930488B22Rik	RIKEN cDNA 4930488B22 gene	NMP-SC	FALSE	Hlx (+15376), Dusp10 (+682862)
chr1	185070233	185070898	Distal Intergenic	1	185082738	185085964	3227	2	ENSMUSG00000103942.1	ENSMUST00000195441.1	15399	102638086	Gm34732	predicted gene, 34732	NMP-SC	TRUE	Rab3gap2 (-133602), Mark1 (-71017)
chr1	185818642	185819927	Distal Intergenic	1	185878084	185878885	802	2	ENSMUSG00000102546.1	ENSMUST00000194568.1	59601	NA	NA	NA	Spinal cord	FALSE	Lyplal1 (+298025), Slc30a10 (+364437)
chr1	185846683	185847256	Distal Intergenic	1	185878084	185878885	802	2	ENSMUSG00000102546.1	ENSMUST00000194568.1	31916	NA	NA	NA	Spinal cord	FALSE	Lyplal1 (+270340), Slc30a10 (+392122)
chr1	187277381	187277923	Intron (ENSMUST00000160481.7/ENSMUSG00000039210.16, intron 5 of 10)	1	187236457	187240357	3901	1	ENSMUSG00000104394.2	ENSMUST00000193542.2	41195	NA	NA	NA	Spinal cord	TRUE	Esrrg (-720175), Gpatch2 (+62141)
chr1	187964774	187965467	Intron (ENSMUST00000127489.7/ENSMUSG00000026610.13, intron 3 of 3)	1	187997827	188214885	217059	1	ENSMUSG00000026610.13	ENSMUST00000027906.12	-32707	26381	Esrrg	estrogen-related receptor gamma	Spinal cord	FALSE	Esrrg (-32706), Gpatch2 (+749610)
chr1	188017364	188017871	Intron (ENSMUST00000127489.7/ENSMUSG00000026610.13, intron 3 of 3)	1	188006576	188008990	2415	2	ENSMUSG00000103577.1	ENSMUST00000195397.1	-8627	320272	9330162B11Rik	RIKEN cDNA 9330162B11 gene	NMP-SC	TRUE	Ush2a (-245416), Esrrg (+19791)
chr1	189105108	189105939	Distal Intergenic	1	189078159	189079704	1546	2	ENSMUSG00000104464.1	ENSMUST00000192327.1	-25819	NA	NA	NA	Spinal cord	TRUE	Kctd3 (-97684), Kcnk2 (+237829)
chr1	189990172	189991128	Distal Intergenic	1	189880492	189922363	41872	2	ENSMUSG00000026603.13	ENSMUST00000027897.7	-68287	226830	Smyd2	SET and MYND domain containing 2	Spinal cord	TRUE	Smyd2 (-68287), Prox1 (+180030)
chr1	191461558	191462454	Intron (ENSMUST00000192778.1/ENSMUSG00000103114.1, intron 2 of 5)	1	191436340	191465048	28709	2	ENSMUSG00000103114.1	ENSMUST00000192778.1	3042	NA	NA	NA	Spinal cord	FALSE	Ppp2r5a (-64965), Dtl (+113528)
chr1	191628812	191629779	Distal Intergenic	1	191597647	191598270	624	1	ENSMUSG00000102970.1	ENSMUST00000194205.1	31648	NA	NA	NA	Spinal cord	TRUE	Lpgat1 (-89093), Ints7 (+53533)
chr1	191748400	191749068	Intron (ENSMUST00000110855.7/ENSMUSG00000026623.16, intron 2 of 7)	1	191762200	191762303	104	2	ENSMUSG00000095504.1	ENSMUST00000180108.1	13569	NA	NA	NA	Spinal cord	TRUE	Nek2 (-72710), Lpgat1 (+30345)
chr10	4552952	4554080	Intron (ENSMUST00000138112.7/ENSMUSG00000019767.12, intron 9 of 10)	10	4569633	4570223	591	2	ENSMUSG00000112330.1	ENSMUST00000217832.1	16707	NA	NA	NA	Spinal cord	TRUE	Esr1 (-58473), Ccdc170 (+43644)
chr10	8084667	8084885	Distal Intergenic	10	8001943	8021292	19350	2	ENSMUSG00000112360.1	ENSMUST00000218165.1	-63484	NA	NA	NA	Spinal cord	TRUE	Tab2 (-128546), Ust (+434049)
chr10	12467521	12467854	Intron (ENSMUST00000076817.4/ENSMUSG00000019820.11, intron 57 of 73)	10	12420804	12421596	793	2	ENSMUSG00000112816.1	ENSMUST00000220361.1	-46091	NA	NA	NA	Spinal cord	FALSE	Utrn (+394047), Gm9797 (+858431)
chr10	12552406	12553689	Intron (ENSMUST00000076817.4/ENSMUSG00000019820.11, intron 50 of 73)	10	12382190	12548879	166690	2	ENSMUSG00000019820.11	ENSMUST00000219003.1	-4168	22288	Utrn	utrophin	Spinal cord	TRUE	Utrn (+308687), Gm9797 (+943791)
chr10	12650605	12651377	Intron (ENSMUST00000076817.4/ENSMUSG00000019820.11, intron 44 of 73)	10	12384188	12614831	230644	2	ENSMUSG00000019820.11	ENSMUST00000217994.1	-36160	22288	Utrn	utrophin	Spinal cord	TRUE	Utrn (+210744)
chr10	13346335	13347349	Intron (ENSMUST00000105545.11/ENSMUSG00000062866.16, intron 1 of 12)	10	13213395	13324289	110895	2	ENSMUSG00000062866.16	ENSMUST00000105543.8	-22553	215789	Phactr2	phosphatase and actin regulator 2	Spinal cord	TRUE	Fuca2 (-154159), Phactr2 (-22682)
chr10	17261120	17262379	Distal Intergenic	10	17318836	17321611	2776	2	ENSMUSG00000112478.1	ENSMUST00000219259.1	59862	NA	NA	NA	NMP-SC	TRUE	Cited2 (-461478)
chr10	17478650	17479607	Distal Intergenic	10	17514730	17514944	215	1	ENSMUSG00000112296.1	ENSMUST00000219028.1	-35602	NA	NA	NA	Spinal cord	FALSE	Cited2 (-244099)
chr10	18507966	18508803	Intron (ENSMUST00000207038.1/ENSMUSG00000039835.16, intron 3 of 6)	10	18540758	18545887	5130	2	ENSMUSG00000019853.6	ENSMUST00000213153.1	37503	56016	Hebp2	heme binding protein 2	NMP	TRUE	Hebp2 (+37691), Nhsl1 (+100710)
chr10	19282954	19283672	Distal Intergenic	10	19290989	19325817	34829	1	ENSMUSG00000110917.1	ENSMUST00000213234.1	-7676	NA	NA	NA	Spinal cord	TRUE	Tnfaip3 (-267903), Olig3 (-73247)
chr10	19299461	19300648	Intron (ENSMUST00000213234.1/ENSMUSG00000110917.1, intron 3 of 4)	10	19290989	19325817	34829	1	ENSMUSG00000110917.1	ENSMUST00000213234.1	9065	NA	NA	NA	Spinal cord	TRUE	Tnfaip3 (-284645), Olig3 (-56505)
chr10	21672791	21673937	Distal Intergenic	10	21686411	21707440	21030	1	ENSMUSG00000056716.10	ENSMUST00000187019.6	-13047	NA	NA	NA	Spinal cord	TRUE	Gm5420 (-17481), 1700020N01Rik (+80206)
chr10	21887206	21888068	Intron (ENSMUST00000120509.7/ENSMUSG00000019970.15, intron 1 of 13)	10	21882369	21899145	16777	1	ENSMUSG00000019970.15	ENSMUST00000143094.1	5268	20393	Sgk1	serum/glucocorticoid regulated kinase 1	Spinal cord	FALSE	Sgk1 (+5453), 4930444G20Rik (+180442)
chr10	22842034	22842446	Distal Intergenic	10	22817281	22820174	2894	2	ENSMUSG00000045680.8	ENSMUST00000049930.8	-22066	21412	Tcf21	transcription factor 21	Spinal cord	TRUE	Tcf21 (-22112), Eya4 (+507655)
chr10	24258851	24259154	Intron (ENSMUST00000095784.2/ENSMUSG00000020000.7, intron 4 of 11)	10	24223545	24231199	7655	1	ENSMUSG00000020000.7	ENSMUST00000154916.1	35457	59012	Moxd1	monooxygenase, DBH-like 1	Spinal cord	TRUE	Ctgf (-336439), Moxd1 (+35486)
chr10	24702783	24703028	Intron (ENSMUST00000105520.7/ENSMUSG00000037370.13, intron 1 of 24)	10	24641806	24711991	70186	2	ENSMUSG00000037370.13	ENSMUST00000135846.1	9086	18605	Enpp1	ectonucleotide pyrophosphatase/phosphodiesterase 1	Spinal cord	TRUE	Enpp1 (+9252), Ctgf (+107464)
chr10	24958567	24959548	Distal Intergenic	10	24927619	24930059	2441	1	ENSMUSG00000112758.1	ENSMUST00000219852.1	31438	NA	NA	NA	Spinal cord	TRUE	Arg1 (-31588), Akap7 (+340106)
chr10	25061423	25062142	Distal Intergenic	10	25054140	25054224	85	1	ENSMUSG00000093282.1	ENSMUST00000175541.1	7642	NA	NA	NA	Spinal cord	TRUE	Arg1 (-134313), Akap7 (+237381)
chr10	25111183	25112304	Distal Intergenic	10	25054140	25054224	85	1	ENSMUSG00000093282.1	ENSMUST00000175541.1	57603	NA	NA	NA	Spinal cord	TRUE	Arg1 (-184274), Akap7 (+187420)
chr10	25385946	25386324	Intron (ENSMUST00000053748.15/ENSMUSG00000019978.16, intron 1 of 19)	10	25398659	25484280	85622	1	ENSMUSG00000019978.16	ENSMUST00000219900.1	-12524	13822	Epb41l2	erythrocyte membrane protein band 4.1 like 2	NMP-SC	FALSE	Epb4.1l2 (+26337), Smlr1 (+150137)
chr10	25908422	25908874	Distal Intergenic	10	25899279	25903916	4638	1	ENSMUSG00000112324.1	ENSMUST00000219283.1	9369	NA	NA	NA	Spinal cord	TRUE	Smlr1 (-372376), Tmem200a (+170404)
chr10	26158772	26159552	Distal Intergenic	10	26107789	26108421	633	1	ENSMUSG00000112808.1	ENSMUST00000218296.1	51373	NA	NA	NA	Spinal cord	TRUE	Tmem200a (-80110), Samd3 (-70545)
chr10	31515922	31516511	Intron (ENSMUST00000081989.7/ENSMUSG00000063760.9, intron 3 of 5)	10	31555920	31557440	1521	2	ENSMUSG00000112338.1	ENSMUST00000219494.1	41224	NA	NA	NA	Spinal cord	TRUE	Tpd52l1 (-70296), Rnf217 (+92967)
chr10	37220178	37220804	Distal Intergenic	10	37263394	37263748	355	2	ENSMUSG00000110799.1	ENSMUST00000217044.1	43257	NA	NA	NA	Spinal cord	FALSE	5930403N24Rik (+80933)
chr10	37812406	37812898	Distal Intergenic	10	37931680	37931780	101	1	ENSMUSG00000096080.1	ENSMUST00000175235.1	-119028	NA	NA	NA	Spinal cord	FALSE	5930403N24Rik (+673094)
chr10	42630809	42631137	Intron (ENSMUST00000105497.7/ENSMUSG00000038280.12, intron 2 of 5)	10	42583838	42700492	116655	1	ENSMUSG00000038280.12	ENSMUST00000144806.7	47135	14628	Ostm1	osteopetrosis associated transmembrane protein 1	NMP-SC	TRUE	Ostm1 (-47943), Nr2e1 (-47341)
chr10	42941697	42942338	Promoter (2-3kb)	10	42939881	42958721	18841	1	ENSMUSG00000044770.14	ENSMUST00000127675.1	2136	268297	Scml4	sex comb on midleg-like 4 (Drosophila)	Spinal cord	FALSE	Scml4 (+81648), Sobp (+232512)
chr10	42952093	42952318	Intron (ENSMUST00000063063.13/ENSMUSG00000044770.14, intron 7 of 8)	10	42939881	42958721	18841	1	ENSMUSG00000044770.14	ENSMUST00000127675.1	12324	268297	Scml4	sex comb on midleg-like 4 (Drosophila)	Spinal cord	FALSE	Scml4 (+91836), Sobp (+222324)
chr10	44486105	44486626	Intron (ENSMUST00000167340.1/ENSMUSG00000038151.13, intron 1 of 3)	10	44437177	44458748	21572	2	ENSMUSG00000038151.13	ENSMUST00000039174.10	-27617	12142	Prdm1	PR domain containing 1, with ZNF domain	Spinal cord	TRUE	Prep (-580840), Prdm1 (-27679)
chr10	49266131	49266863	Intron (ENSMUST00000218823.1/ENSMUSG00000056073.16, intron 12 of 16)	10	49100837	49272805	171969	2	ENSMUSG00000056073.16	ENSMUST00000219509.1	6308	14806	Grik2	glutamate receptor, ionotropic, kainate 2 (beta 2)	Spinal cord	FALSE	Grik2 (+522269)
chr10	51961406	51961994	Intron (ENSMUST00000218243.1/ENSMUSG00000112659.1, intron 1 of 2)	10	51863852	51970265	106414	2	ENSMUSG00000112659.1	ENSMUST00000218243.1	8565	NA	NA	NA	Spinal cord	FALSE	4933411G06Rik (-204506), Vgll2 (-60802)
chr10	54186103	54186641	Distal Intergenic	10	54211734	54212823	1090	1	ENSMUSG00000112013.1	ENSMUST00000220047.1	-25362	NA	NA	NA	Spinal cord	FALSE	Man1a (-110576)
chr10	54356912	54357868	Distal Intergenic	10	54311225	54311331	107	2	ENSMUSG00000094738.1	ENSMUST00000178683.1	-46059	NA	NA	NA	Spinal cord	TRUE	Man1a (-281594)
chr10	54789489	54789861	Distal Intergenic	10	54712976	54713037	62	2	ENSMUSG00000088987.1	ENSMUST00000158362.1	-76638	NA	NA	NA	Spinal cord	FALSE	Man1a (-713879)
chr10	60364621	60365130	Intron (ENSMUST00000020301.13/ENSMUSG00000020101.14, intron 4 of 6)	10	60376866	60380192	3327	2	ENSMUSG00000012819.15	ENSMUST00000124712.1	15317	22295	Cdh23	cadherin 23 (otocadherin)	Spinal cord	FALSE	4632428N05Rik (+18025), Cdh23 (+331614)
chr10	60557797	60557956	Intron (ENSMUST00000073242.10/ENSMUSG00000012819.15, intron 5 of 66)	10	60628480	60653033	24554	2	ENSMUSG00000012819.15	ENSMUST00000153677.1	95157	22295	Cdh23	cadherin 23 (otocadherin)	Spinal cord	TRUE	Cdh23 (+138613), 4632428N05Rik (+211026)
chr10	60826589	60827192	Intron (ENSMUST00000077925.6/ENSMUSG00000020099.8, intron 1 of 16)	10	60764577	60831382	66806	2	ENSMUSG00000020099.8	ENSMUST00000218637.1	4492	107449	Unc5b	unc-5 netrin receptor B	Spinal cord	FALSE	Slc29a3 (-74109), Unc5b (+4690)
chr10	60979294	60979893	Distal Intergenic	10	60960723	60960844	122	1	ENSMUSG00000080526.1	ENSMUST00000116876.1	18870	100316671	Mir466j	microRNA 466j	NMP	FALSE	Unc5b (-148013), Pcbd1 (-109749)
chr10	61064769	61065374	Distal Intergenic	10	61046422	61051900	5479	2	ENSMUSG00000093573.1	ENSMUST00000176406.1	-13171	NA	NA	NA	NMP	FALSE	Unc5b (-233491), Pcbd1 (-24271)
chr10	61068145	61069565	Distal Intergenic	10	61046422	61051900	5479	2	ENSMUSG00000093573.1	ENSMUST00000176406.1	-16955	NA	NA	NA	NMP-SC	FALSE	Unc5b (-237274), Pcbd1 (-20488)
chr10	61089144	61089903	Promoter (<=1kb)	10	61089359	61094324	4966	1	ENSMUSG00000020098.7	ENSMUST00000020298.7	164	13180	Pcbd1	pterin 4 alpha carbinolamine dehydratase/dimerization cofactor of hepatocyte nuclear factor 1 alpha (TCF1) 1	NMP	FALSE	Pcbd1 (+181)
chr10	61877450	61878171	Promoter (<=1kb)	10	61838236	61878392	40157	2	ENSMUSG00000058806.14	ENSMUST00000105451.7	582	12817	Col13a1	collagen, type XIII, alpha 1	NMP	FALSE	H2afy2 (-93664), Col13a1 (+101297)
chr10	61879422	61879763	Promoter (1-2kb)	10	61838236	61878392	40157	2	ENSMUSG00000058806.14	ENSMUST00000105451.7	-1200	12817	Col13a1	collagen, type XIII, alpha 1	NMP-SC	FALSE	H2afy2 (-95446), Col13a1 (+99515)
chr10	61977867	61979675	Promoter (<=1kb)	10	61838236	61979073	140838	2	ENSMUSG00000058806.14	ENSMUST00000105452.8	302	12817	Col13a1	collagen, type XIII, alpha 1	NMP-SC	FALSE	Col13a1 (+337)
chr10	62058412	62059308	Distal Intergenic	10	62071123	62072362	1240	1	ENSMUSG00000046687.6	ENSMUST00000053865.6	-12263	432466	Gm5424	argininosuccinate synthase pseudogene	Spinal cord	FALSE	Col13a1 (-79752), Gm5424 (-12155)
chr10	62110486	62111468	Promoter (<=1kb)	10	62108210	62110968	2759	2	ENSMUSG00000020083.13	ENSMUST00000124615.7	-9	69894	2010107G23Rik	RIKEN cDNA 2010107G23 gene	NMP	FALSE	2010107G23Rik (+73)
chr10	62411052	62411390	Promoter (<=1kb)	10	62409789	62411804	2016	2	ENSMUSG00000020080.8	ENSMUST00000159454.1	583	216019	Hkdc1	hexokinase domain containing 1	NMP	FALSE	Hk1 (-31313), Hkdc1 (+11270)
chr10	63541528	63542866	Intron (ENSMUST00000105441.7/ENSMUSG00000060843.11, intron 3 of 17)	10	63574506	63585641	11136	1	ENSMUSG00000060843.11	ENSMUST00000133190.1	-32309	216033	Ctnna3	catenin (cadherin associated protein), alpha 3	Spinal cord	TRUE	Ctnna3 (+84687), Gm10118 (+385237)
chr10	67392153	67393064	Intron (ENSMUST00000220398.1/ENSMUSG00000112314.1, intron 3 of 4)	10	67423994	67425251	1258	1	ENSMUSG00000112848.1	ENSMUST00000220168.1	-31386	NA	NA	NA	Spinal cord	FALSE	Egr2 (-145260), Nrbf2 (-107304)
chr10	70766584	70766863	Distal Intergenic	10	70714928	70738844	23917	2	ENSMUSG00000112607.1	ENSMUST00000219486.1	-27879	NA	NA	NA	Spinal cord	TRUE	Phyhipl (-167433), 4930533K18Rik (-101945)
chr10	74882812	74883138	Distal Intergenic	10	74862988	74863416	429	2	ENSMUSG00000072407.4	ENSMUST00000097166.4	-19559	NA	NA	NA	Spinal cord	FALSE	Gnaz (-84202)
chr10	75328141	75328613	Intron (ENSMUST00000105420.2/ENSMUSG00000020178.6, intron 2 of 2)	10	75324858	75326039	1182	1	ENSMUSG00000020178.6	ENSMUST00000217703.1	3519	11540	Adora2a	adenosine A2a receptor	NMP-SC	FALSE	Upb1 (-78534), Adora2a (+11434)
chr10	77116606	77117191	Promoter (2-3kb)	10	77053194	77113946	60753	2	ENSMUSG00000001435.15	ENSMUST00000072755.11	-2952	12822	Col18a1	collagen, type XVIII, alpha 1	NMP	FALSE	Col18a1 (-3194)
chr10	79892886	79893551	Promoter (2-3kb)	10	79890853	79892655	1803	1	ENSMUSG00000061780.6	ENSMUST00000061653.8	2365	11537	Cfd	complement factor D (adipsin)	NMP	FALSE	Cfd (+2366), Med16 (+15679)
chr10	79945971	79946877	Promoter (<=1kb)	10	79946279	79952643	6365	1	ENSMUSG00000019564.12	ENSMUST00000135005.1	145	13496	Arid3a	AT rich interactive domain 3A (BRIGHT-like)	NMP-SC	FALSE	Wdr18 (-13728), Arid3a (+19381)
chr10	80751951	80752511	Promoter (2-3kb)	10	80755206	80795461	40256	1	ENSMUSG00000061589.14	ENSMUST00000105336.8	-2975	208266	Dot1l	DOT1-like, histone H3 methyltransferase (S. cerevisiae)	NMP-SC	FALSE	Dot1l (-2975)
chr10	80843932	80844384	Promoter (<=1kb)	10	80832801	80844039	11239	2	ENSMUSG00000051067.8	ENSMUST00000053986.8	-119	237403	Lingo3	leucine rich repeat and Ig domain containing 3	NMP	FALSE	Lingo3 (-119)
chr10	81343220	81343445	Promoter (<=1kb)	10	81335265	81343266	8002	2	ENSMUSG00000034872.6	ENSMUST00000045102.6	-66	209047	Gipc3	GIPC PDZ domain containing family, member 3	NMP	FALSE	Gipc3 (-67)
chr10	83042617	83043255	Intron (ENSMUST00000040110.7/ENSMUSG00000034612.7, intron 1 of 2)	10	83027761	83031695	3935	2	ENSMUSG00000112084.1	ENSMUST00000218071.1	-11241	NA	NA	NA	NMP	FALSE	Chst11 (+57438), Slc41a2 (+294946)
chr10	83931739	83932148	Distal Intergenic	10	83901852	83902128	277	1	ENSMUSG00000112133.1	ENSMUST00000217741.1	30091	NA	NA	NA	Spinal cord	FALSE	1500009L16Rik (+209079), Nuak1 (+508653)
chr10	84245527	84246273	Distal Intergenic	10	84191820	84222057	30238	2	ENSMUSG00000111062.1	ENSMUST00000216890.1	-23843	NA	NA	NA	NMP	FALSE	Nuak1 (+194697), 1500009L16Rik (+523035)
chr10	87014620	87014823	Intron (ENSMUST00000162837.1/ENSMUSG00000089656.1, intron 1 of 2)	10	86841198	87008025	166828	2	ENSMUSG00000035459.17	ENSMUST00000035288.16	-6696	192188	Stab2	stabilin 2	Spinal cord	TRUE	1700113H08Rik (-43324), Stab2 (-6697)
chr10	87900545	87900952	Intron (ENSMUST00000122386.7/ENSMUSG00000020053.18, intron 3 of 4)	10	87826389	87863381	36993	2	ENSMUSG00000058934.8	ENSMUST00000146581.1	-37367	NA	NA	NA	NMP	TRUE	Pmch (-190323), Igf1 (+40719)
chr10	91250447	91250908	Downstream (1-2kb)	10	91252145	91259344	7200	2	ENSMUSG00000110847.1	ENSMUST00000215985.1	8667	NA	NA	NA	Spinal cord	FALSE	Tmpo (-79096)
chr10	91536807	91537839	Distal Intergenic	10	91448221	91448380	160	2	ENSMUSG00000111051.1	ENSMUST00000213414.1	-88943	NA	NA	NA	Spinal cord	TRUE	Tmpo (-365741)
chr10	92473341	92473981	Distal Intergenic	10	92484220	92484958	739	1	ENSMUSG00000111604.1	ENSMUST00000216741.1	-10559	NA	NA	NA	Spinal cord	FALSE	Nedd1 (+248759)
chr10	94413611	94414626	Intron (ENSMUST00000147869.1/ENSMUSG00000020023.18, intron 1 of 1)	10	94408891	94410732	1842	1	ENSMUSG00000085409.1	ENSMUST00000155180.1	5227	NA	NA	NA	Spinal cord	FALSE	Tmcc3 (-100738), Ndufa12 (+215115)
chr10	94953102	94953616	Distal Intergenic	10	94948590	94948893	304	1	ENSMUSG00000089146.1	ENSMUST00000158521.1	4769	NA	NA	NA	Spinal cord	TRUE	Plxnc1 (-8781), Cradd (+370738)
chr10	95715548	95716381	Promoter (1-2kb)	10	95714001	95717507	3507	2	ENSMUSG00000112519.1	ENSMUST00000217814.1	1543	NA	NA	NA	NMP	FALSE	4732465J04Rik (-76606), Anapc15-ps (-42514)
chr10	97475320	97475680	Distal Intergenic	10	97479609	97518143	38535	1	ENSMUSG00000019929.16	ENSMUST00000105287.10	-4109	13179	Dcn	decorin	Spinal cord	FALSE	Dcn (-4000)
chr10	98030283	98030768	Distal Intergenic	10	97681414	97967090	285677	2	ENSMUSG00000074776.4	ENSMUST00000220233.1	-63435	NA	NA	NA	NMP	TRUE	Atp2b1 (-884626), C030005K15Rik (-303771)
chr10	98808563	98809599	Distal Intergenic	10	98914406	98987122	72717	1	ENSMUSG00000019943.10	ENSMUST00000219557.1	-105325	67972	Atp2b1	ATPase, Ca++ transporting, plasma membrane 1	Spinal cord	TRUE	Atp2b1 (-106071)
chr10	99171999	99173095	Promoter (1-2kb)	10	99171284	99197028	25745	1	ENSMUSG00000019952.15	ENSMUST00000162704.1	1263	382406	Poc1b	POC1 centriolar protein B	Spinal cord	TRUE	Dusp6 (-90684), Phxr2 (-46226)
chr10	99580015	99580936	Distal Intergenic	10	99609171	99658134	48964	1	ENSMUSG00000111962.1	ENSMUST00000218263.1	-28696	NA	NA	NA	NMP	FALSE	Gad1-ps (+136746), Csl (+179182)
chr10	100122020	100122510	Distal Intergenic	10	100139501	100139610	110	1	ENSMUSG00000096586.1	ENSMUST00000103855.1	-17236	NA	NA	NA	Spinal cord	TRUE	Kitl (+106635), Gm9476 (+184920)
chr10	111273464	111274460	Intron (ENSMUST00000105275.8/ENSMUSG00000020189.14, intron 12 of 23)	10	111298679	111301725	3047	1	ENSMUSG00000035759.4	ENSMUST00000219990.1	-24717	71769	Bbs10	Bardet-Biedl syndrome 10 (human)	NMP-SC	FALSE	Bbs10 (-24717), Osbpl8 (+109160)
chr10	111799713	111800672	Promoter (<=1kb)	10	111782503	111799853	17351	2	ENSMUSG00000112137.1	ENSMUST00000218600.1	-339	NA	NA	NA	Spinal cord	FALSE	Krr1 (-172471), Phlda1 (+293907)
chr10	111949306	111950346	Distal Intergenic	10	111972664	111988432	15769	1	ENSMUSG00000063334.16	ENSMUST00000163048.7	-22838	52705	Krr1	KRR1, small subunit (SSU) processome component, homolog (yeast)	NMP	FALSE	Krr1 (-22838), Phlda1 (+443540)
chr10	113652196	113653468	Distal Intergenic	10	113730050	113730302	253	2	ENSMUSG00000112438.1	ENSMUST00000219149.1	77470	NA	NA	NA	Spinal cord	TRUE	Atxn7l3b (-723806)
chr10	115775558	115776869	Distal Intergenic	10	115816832	115833312	16481	1	ENSMUSG00000034127.15	ENSMUST00000217900.1	-40619	216350	Tspan8	tetraspanin 8	Spinal cord	TRUE	Lgr5 (-188434), Tspan8 (-41070)
chr10	116416227	116416688	Promoter (1-2kb)	10	116418052	116421237	3186	1	ENSMUSG00000020164.7	ENSMUST00000134586.1	-1595	67342	Kcnmb4os1	potassium large conductance calcium-activated channel, subfamily M, beta member 4, opposite strand 1	Spinal cord	FALSE	Kcnmb4 (+57420), Ptprb (+115084)
chr10	117717503	117718350	Distal Intergenic	10	117688875	117710758	21884	2	ENSMUSG00000020184.15	ENSMUST00000105263.8	-7168	17246	Mdm2	transformed mouse 3T3 cell double minute 2	NMP-SC	FALSE	Mdm2 (-7169), Slc35e3 (+28431)
chr10	118110040	118110649	Promoter (2-3kb)	10	118112517	118124094	11578	1	ENSMUSG00000112470.1	ENSMUST00000218667.1	-2173	NA	NA	NA	Spinal cord	FALSE	Rap1b (-264410), Mdm1 (-31442)
chr10	120388390	120388956	Promoter (<=1kb)	10	120389523	120392793	3271	1	ENSMUSG00000090191.1	ENSMUST00000161291.1	-850	320626	9230105E05Rik	RIKEN cDNA 9230105E05 gene	Spinal cord	FALSE	Hmga2 (+87796), Llph (+161603)
chr10	120420884	120421220	Intron (ENSMUST00000072777.13/ENSMUSG00000056758.14, intron 3 of 4)	10	120447991	120448110	120	2	ENSMUSG00000076448.1	ENSMUST00000103249.1	27058	791076	Mir763	microRNA 763	Spinal cord	FALSE	Hmga2 (+55417), Llph (+193982)
chr10	120432494	120433657	Intron (ENSMUST00000072777.13/ENSMUSG00000056758.14, intron 3 of 4)	10	120447991	120448110	120	2	ENSMUSG00000076448.1	ENSMUST00000103249.1	15035	791076	Mir763	microRNA 763	Spinal cord	TRUE	Hmga2 (+43393), Llph (+206006)
chr10	120679403	120680064	Intron (ENSMUST00000219150.1/ENSMUSG00000112716.1, intron 1 of 2)	10	120663252	120667017	3766	2	ENSMUSG00000103213.1	ENSMUST00000194273.1	-12716	NA	NA	NA	Spinal cord	TRUE	Hmga2 (-203265), 4921513I03Rik (-86040)
chr10	120720735	120721257	Distal Intergenic	10	120731815	120732855	1041	1	ENSMUSG00000103017.1	ENSMUST00000195670.1	-10819	NA	NA	NA	Spinal cord	TRUE	Hmga2 (-244527), 4921513I03Rik (-44778)
chr10	120763778	120764574	Promoter (1-2kb)	10	120765732	120774481	8750	1	ENSMUSG00000044544.4	ENSMUST00000219219.1	-1556	70874	4921513I03Rik	RIKEN cDNA 4921513I03 gene	Spinal cord	FALSE	4921513I03Rik (-1598)
chr10	120872105	120872894	Promoter (1-2kb)	10	120783894	120871152	87259	2	ENSMUSG00000051236.13	ENSMUST00000130950.1	-1347	320183	Msrb3	methionine sulfoxide reductase B3	NMP	TRUE	Msrb3 (+26601), 4921513I03Rik (+106726)
chr10	122564002	122564459	Downstream (<1kb)	10	122565023	122569891	4869	2	ENSMUSG00000112095.1	ENSMUST00000219429.1	5661	NA	NA	NA	Spinal cord	FALSE	Ppm1h (-114551), Avpr1a (+115732)
chr10	122570678	122571587	Promoter (1-2kb)	10	122565023	122569891	4869	2	ENSMUSG00000112095.1	ENSMUST00000219429.1	-1241	NA	NA	NA	Spinal cord	TRUE	Ppm1h (-107649), Avpr1a (+122634)
chr10	123048589	123049162	Intron (ENSMUST00000073792.10/ENSMUSG00000034602.15, intron 4 of 35)	10	123024768	123033131	8364	2	ENSMUSG00000034602.15	ENSMUST00000219001.1	-15744	67074	Mon2	MON2 homolog, regulator of endosome to Golgi trafficking	Spinal cord	TRUE	Mon2 (+27629), Ppm1h (+370094)
chr10	125921732	125922655	Distal Intergenic	10	125966168	125967471	1304	1	ENSMUSG00000020105.9	ENSMUST00000218363.1	-43975	320398	Lrig3	leucine-rich repeats and immunoglobulin-like domains 3	Spinal cord	TRUE	Slc16a7 (-593231), Lrig3 (-44025)
chr10	125983188	125983473	Intron (ENSMUST00000217813.1/ENSMUSG00000020105.9, intron 3 of 7)	10	125986722	125994466	7745	1	ENSMUSG00000020105.9	ENSMUST00000218593.1	-3392	320398	Lrig3	leucine-rich repeats and immunoglobulin-like domains 3	Spinal cord	TRUE	Lrig3 (+17112), Xrcc6bp1 (+918040)
chr10	126083212	126083912	Distal Intergenic	10	126036827	126036899	73	1	ENSMUSG00000093161.1	ENSMUST00000175420.1	46735	NA	NA	NA	Spinal cord	TRUE	Lrig3 (+117343), Xrcc6bp1 (+817809)
chr10	126607031	126608403	Distal Intergenic	10	126586690	126586804	115	2	ENSMUSG00000112435.1	ENSMUST00000220216.1	-20913	NA	NA	NA	Spinal cord	FALSE	Xrcc6bp1 (+293654), Lrig3 (+641498)
chr10	126918876	126919794	Distal Intergenic	10	126868427	126901355	32929	2	ENSMUSG00000025436.12	ENSMUST00000026504.12	-17980	68876	Atp23	ATP23 metallopeptidase and ATP synthase assembly factor homolog	Spinal cord	FALSE	Ctdsp2 (-59382), Xrcc6bp1 (-17964)
chr10	126991483	126992522	Intron (ENSMUST00000105256.9/ENSMUSG00000078429.9, intron 2 of 7)	10	126995530	126995613	84	1	ENSMUSG00000065430.1	ENSMUST00000083496.1	-3528	723962	Mir26a-2	microRNA 26a-2	NMP	TRUE	Avil (-8706), Ctdsp2 (+13286)
chr10	127195183	127196849	Promoter (<=1kb)	10	127193019	127195728	2710	2	ENSMUSG00000040415.15	ENSMUST00000144322.7	-288	80904	Dtx3	deltex 3, E3 ubiquitin ligase	NMP	FALSE	Dtx3 (-307)
chr10	127324469	127324897	Promoter (<=1kb)	10	127324323	127329943	5621	1	ENSMUSG00000040345.10	ENSMUST00000218656.1	360	216445	Arhgap9	Rho GTPase activating protein 9	Spinal cord	FALSE	Arhgap9 (+956)
chr10	128014932	128015805	Promoter (<=1kb)	10	128015196	128029865	14670	1	ENSMUSG00000025395.14	ENSMUST00000133285.7	172	19075	Prim1	DNA primase, p49 subunit	NMP-SC	FALSE	Prim1 (+197)
chr10	128175425	128176920	Promoter (<=1kb)	10	128133107	128176479	43373	2	ENSMUSG00000040043.16	ENSMUST00000092033.3	307	56516	Rbms2	RNA binding motif, single stranded interacting protein 2	NMP-SC	FALSE	Rbms2 (+395)
chr10	128844681	128846089	Intron (ENSMUST00000218622.1/ENSMUSG00000078427.3, intron 4 of 6)	10	128821932	128877629	55698	1	ENSMUSG00000078427.3	ENSMUST00000220381.1	23453	66118	Sarnp	SAP domain containing ribonucleoprotein	NMP-SC	TRUE	Sarnp (+23614), Gdf11 (+46333)
chr11	3398282	3398849	Intron (ENSMUST00000101638.3/ENSMUSG00000020451.17, intron 1 of 15)	11	3344256	3409174	64919	2	ENSMUSG00000020451.17	ENSMUST00000101638.3	10609	16886	Limk2	LIM motif-containing protein kinase 2	NMP	TRUE	Limk2 (+10608), Pik3ip1 (+68165)
chr11	4604382	4605006	Distal Intergenic	11	4482559	4594863	112305	2	ENSMUSG00000034354.17	ENSMUST00000130716.7	-9831	74302	Mtmr3	myotubularin related protein 3	Spinal cord	FALSE	Gm11032 (-15373), Mtmr3 (-9879)
chr11	5057852	5058358	Promoter (<=1kb)	11	5058128	5060385	2258	1	ENSMUSG00000034209.4	ENSMUST00000037218.1	-23	75668	Rasl10a	RAS-like, family 10, member A	NMP	FALSE	Rasl10a (-23)
chr11	5415363	5416429	Intron (ENSMUST00000109867.7/ENSMUSG00000041961.14, intron 1 of 8)	11	5276324	5444847	168524	2	ENSMUSG00000041961.14	ENSMUST00000109867.7	28951	407821	Znrf3	zinc and ring finger 3	NMP	FALSE	Kremen1 (-154338), Znrf3 (+28951)
chr11	6994311	6995344	Distal Intergenic	11	7063489	7178506	115018	1	ENSMUSG00000020431.5	ENSMUST00000020706.4	-68662	432530	Adcy1	adenylate cyclase 1	Spinal cord	FALSE	Adcy1 (-68661), Ramp3 (+336307)
chr11	8722459	8723943	Distal Intergenic	11	8431652	8664535	232884	2	ENSMUSG00000020422.13	ENSMUST00000020695.12	-58666	319939	Tns3	tensin 3	Spinal cord	TRUE	Tns3 (-58666), Pkd1l1 (+250065)
chr11	8727746	8728551	Distal Intergenic	11	8431652	8664535	232884	2	ENSMUSG00000020422.13	ENSMUST00000020695.12	-63613	319939	Tns3	tensin 3	Spinal cord	FALSE	Tns3 (-63614), Pkd1l1 (+245117)
chr11	8761376	8762494	Distal Intergenic	11	8805952	8806848	897	2	ENSMUSG00000081539.1	ENSMUST00000121505.1	44913	NA	NA	NA	NMP-SC	TRUE	Tns3 (-97400), Pkd1l1 (+211331)
chr11	8862181	8862522	Promoter (1-2kb)	11	8849035	8863884	14850	2	ENSMUSG00000046634.12	ENSMUST00000155886.1	1533	171395	Pkd1l1	polycystic kidney disease 1 like 1	Spinal cord	FALSE	Tns3 (-197817), Pkd1l1 (+110914)
chr11	8882804	8883562	Promoter (2-3kb)	11	8884223	8885296	1074	2	ENSMUSG00000082095.1	ENSMUST00000119652.1	2113	NA	NA	NA	NMP	TRUE	Tns3 (-218648), Pkd1l1 (+90083)
chr11	11779594	11780518	Distal Intergenic	11	11787443	11801461	14019	2	ENSMUSG00000035455.12	ENSMUST00000123815.1	21405	60530	Fignl1	fidgetin-like 1	NMP	FALSE	Fignl1 (+28906), Ikzf1 (+93843)
chr11	11831873	11833716	Intron (ENSMUST00000066237.9/ENSMUSG00000020182.16, intron 9 of 14)	11	11819351	11836280	16930	2	ENSMUSG00000020182.16	ENSMUST00000134401.1	3486	13195	Ddc	dopa decarboxylase	Spinal cord	TRUE	Fignl1 (-23833), Ddc (+65349)
chr11	11851535	11852410	Intron (ENSMUST00000066237.9/ENSMUSG00000020182.16, intron 6 of 14)	11	11844977	11864907	19931	2	ENSMUSG00000020182.16	ENSMUST00000122971.7	12935	13195	Ddc	dopa decarboxylase	Spinal cord	TRUE	Fignl1 (-43011), Ddc (+46171)
chr11	12257029	12257992	Intron (ENSMUST00000172919.7/ENSMUSG00000020173.17, intron 7 of 7)	11	12314514	12337130	22617	1	ENSMUSG00000086584.8	ENSMUST00000153794.8	-57004	NA	NA	NA	Spinal cord	FALSE	Grb10 (-220110), Cobl (+207446)
chr11	12429901	12431022	Intron (ENSMUST00000172919.7/ENSMUSG00000020173.17, intron 1 of 7)	11	12236678	12412144	175467	2	ENSMUSG00000020173.17	ENSMUST00000174874.7	-18317	12808	Cobl	cordon-bleu WH2 repeat	Spinal cord	FALSE	Grb10 (-393061), Cobl (+34495)
chr11	17750240	17751251	Distal Intergenic	11	17638503	17639183	681	2	ENSMUSG00000082411.1	ENSMUST00000119079.1	-111562	NA	NA	NA	NMP-SC	FALSE	Etaa1 (+203129), C1d (+493152)
chr11	18490408	18491119	Promoter (2-3kb)	11	18467479	18493255	25777	2	ENSMUSG00000085675.1	ENSMUST00000143311.1	2492	NA	NA	NA	Spinal cord	FALSE	Etaa1 (-536889), Gm16140 (-518364)
chr11	18916617	18917422	Intron (ENSMUST00000144988.7/ENSMUSG00000020160.18, intron 8 of 9)	11	18888261	18889840	1580	2	ENSMUSG00000104244.1	ENSMUST00000195805.1	-27179	NA	NA	NA	NMP	TRUE	Etaa1 (-963145), Gm16140 (-92108)
chr11	18963135	18964105	Intron (ENSMUST00000144988.7/ENSMUSG00000020160.18, intron 7 of 9)	11	19005607	19006473	867	2	ENSMUSG00000103828.1	ENSMUST00000193315.1	42853	NA	NA	NA	Spinal cord	TRUE	Gm16140 (-45508)
chr11	19056672	19056988	Distal Intergenic	11	19065276	19075740	10465	1	ENSMUSG00000086025.1	ENSMUST00000144854.1	-8446	74059	4933406G16Rik	RIKEN cDNA 4933406G16 gene	Spinal cord	FALSE	Spred2 (-867612), Meis1 (-38116)
chr11	21719540	21720099	Intron (ENSMUST00000020568.9/ENSMUSG00000020319.9, intron 10 of 17)	11	21695129	21749350	54222	1	ENSMUSG00000020319.9	ENSMUST00000156624.1	24690	216560	Wdpcp	WD repeat containing planar cell polarity effector	Spinal cord	TRUE	Wdpcp (+147585), Otx1 (+281795)
chr11	24095045	24095488	Intron (ENSMUST00000000881.12/ENSMUSG00000000861.15, intron 2 of 4)	11	24080670	24173558	92889	1	ENSMUSG00000000861.15	ENSMUST00000118955.1	14596	14025	Bcl11a	B cell CLL/lymphoma 11A (zinc finger protein)	NMP	FALSE	Bcl11a (+17094)
chr11	24104182	24104743	Intron (ENSMUST00000000881.12/ENSMUSG00000000861.15, intron 2 of 4)	11	24099688	24115405	15718	2	ENSMUSG00000086612.1	ENSMUST00000133819.1	10943	NA	NA	NA	Spinal cord	TRUE	Bcl11a (+26290)
chr11	24637531	24638141	Intron (ENSMUST00000153153.1/ENSMUSG00000087085.1, intron 2 of 3)	11	24679568	24679711	144	2	ENSMUSG00000080631.1	ENSMUST00000116981.1	41875	NA	NA	NA	Spinal cord	TRUE	Bcl11a (+559663)
chr11	24674510	24675063	Intron (ENSMUST00000153153.1/ENSMUSG00000087085.1, intron 2 of 3)	11	24679568	24679711	144	2	ENSMUSG00000080631.1	ENSMUST00000116981.1	4925	NA	NA	NA	Spinal cord	TRUE	Bcl11a (+596614)
chr11	24685531	24686476	Intron (ENSMUST00000153153.1/ENSMUSG00000087085.1, intron 2 of 3)	11	24679568	24679711	144	2	ENSMUSG00000080631.1	ENSMUST00000116981.1	-6292	NA	NA	NA	Spinal cord	TRUE	Bcl11a (+607831)
chr11	28833945	28835100	Distal Intergenic	11	28853204	28926743	73540	1	ENSMUSG00000020467.15	ENSMUST00000020759.11	-18682	216616	Efemp1	epidermal growth factor-containing fibulin-like extracellular matrix protein 1	Spinal cord	FALSE	Ccdc85a (-250227), Efemp1 (-18681)
chr11	31399572	31399810	Distal Intergenic	11	31357307	31370074	12768	2	ENSMUSG00000020303.2	ENSMUST00000020546.2	-29617	20856	Stc2	stanniocalcin 2	NMP	FALSE	Stc2 (-29617), Bod1 (+272194)
chr11	32118371	32118950	Distal Intergenic	11	32095261	32101228	5968	2	ENSMUSG00000086386.1	ENSMUST00000145338.1	-17432	104692	Gm12108	predicted gene 12108	NMP-SC	FALSE	Il9r (+81575), Nsg2 (+118198)
chr11	32563492	32563951	Intron (ENSMUST00000102821.3/ENSMUSG00000020272.8, intron 2 of 18)	11	32588595	32598528	9934	1	ENSMUSG00000020272.8	ENSMUST00000143397.1	-24874	20868	Stk10	serine/threonine kinase 10	NMP	FALSE	Fbxw11 (-79153), Stk10 (+30417)
chr11	32709039	32709446	Intron (ENSMUST00000109366.7/ENSMUSG00000020271.17, intron 2 of 12)	11	32642904	32720574	77671	1	ENSMUSG00000020271.17	ENSMUST00000143290.1	66338	103583	Fbxw11	F-box and WD-40 domain protein 11	NMP	FALSE	Fbxw11 (+66368), 1700008A04Rik (+115362)
chr11	32719660	32719880	Intron (ENSMUST00000109366.7/ENSMUSG00000020271.17, intron 3 of 12)	11	32774682	32775639	958	2	ENSMUSG00000098054.1	ENSMUST00000182196.1	55869	NA	NA	NA	NMP	FALSE	Fbxw11 (+76895), 1700008A04Rik (+104835)
chr11	33078355	33079101	Intron (ENSMUST00000147896.1/ENSMUSG00000087318.1, intron 3 of 3)	11	33068551	33080521	11971	1	ENSMUSG00000087318.1	ENSMUST00000147896.1	10177	NA	NA	NA	NMP-SC	FALSE	1700008A04Rik (-254123), Fgf18 (+68672)
chr11	33085982	33086492	Distal Intergenic	11	33068551	33080521	11971	1	ENSMUSG00000087318.1	ENSMUST00000147896.1	17686	NA	NA	NA	Spinal cord	TRUE	1700008A04Rik (-261632), Fgf18 (+61163)
chr11	33100030	33100518	Distal Intergenic	11	33068551	33080521	11971	1	ENSMUSG00000087318.1	ENSMUST00000147896.1	31723	NA	NA	NA	NMP	FALSE	1700008A04Rik (-275669), Fgf18 (+47126)
chr11	33107154	33108184	Distal Intergenic	11	33068551	33080521	11971	1	ENSMUSG00000087318.1	ENSMUST00000147896.1	39118	NA	NA	NA	NMP	TRUE	1700008A04Rik (-283064), Fgf18 (+39731)
chr11	33146909	33149023	Promoter (<=1kb)	11	33117430	33147400	29971	2	ENSMUSG00000057967.12	ENSMUST00000020507.7	-566	14172	Fgf18	fibroblast growth factor 18	Spinal cord	FALSE	Fgf18 (-566)
chr11	33234132	33234417	Intron (ENSMUST00000102815.9/ENSMUSG00000040594.19, intron 25 of 27)	11	33204055	33221477	17423	1	ENSMUSG00000087501.1	ENSMUST00000131851.1	30219	NA	NA	NA	Spinal cord	FALSE	Tlx3 (-30687), Ranbp17 (+279471)
chr11	33921600	33922605	Intron (ENSMUST00000154760.1/ENSMUSG00000053519.15, intron 1 of 2)	11	33963013	33973641	10629	1	ENSMUSG00000020155.2	ENSMUST00000020362.2	-40911	16533	Kcnmb1	potassium large conductance calcium-activated channel, subfamily M, beta member 1	Spinal cord	FALSE	Kcnip1 (-78518), Kcnmb1 (-40910)
chr11	34911804	34912339	Distal Intergenic	11	34899017	34899123	107	1	ENSMUSG00000064577.1	ENSMUST00000082643.1	13054	NA	NA	NA	Spinal cord	FALSE	Slit3 (-209152), Spdl1 (-78431)
chr11	35158995	35159165	Intron (ENSMUST00000069837.3/ENSMUSG00000056427.10, intron 1 of 35)	11	35171629	35235207	63579	1	ENSMUSG00000056427.10	ENSMUST00000156571.7	-12549	20564	Slit3	slit homolog 3 (Drosophila)	Spinal cord	FALSE	Pank3 (-610404), Slit3 (+37856)
chr11	35204114	35205073	Intron (ENSMUST00000069837.3/ENSMUSG00000056427.10, intron 3 of 35)	11	35214401	35214537	137	1	ENSMUSG00000088125.1	ENSMUST00000157500.1	-9808	NA	NA	NA	Spinal cord	TRUE	Pank3 (-564890), Slit3 (+83370)
chr11	35593414	35594096	Intron (ENSMUST00000069837.3/ENSMUSG00000056427.10, intron 10 of 35)	11	35616816	35616925	110	1	ENSMUSG00000065583.1	ENSMUST00000083649.1	-23061	723924	Mir218-2	microRNA 218-2	Spinal cord	FALSE	Pank3 (-175729), Slit3 (+472531)
chr11	36103640	36104304	Intron (ENSMUST00000102801.7/ENSMUSG00000049336.16, intron 15 of 30)	11	36080664	36083854	3191	1	ENSMUSG00000087245.1	ENSMUST00000147717.1	23308	NA	NA	NA	Spinal cord	FALSE	Wwc1 (-123445)
chr11	36219304	36221163	Intron (ENSMUST00000102801.7/ENSMUSG00000049336.16, intron 8 of 30)	11	36278041	36279987	1947	1	ENSMUSG00000086375.1	ENSMUST00000123278.1	-57808	NA	NA	NA	Spinal cord	TRUE	Wwc1 (-239707)
chr11	36504267	36505418	Intron (ENSMUST00000102801.7/ENSMUSG00000049336.16, intron 4 of 30)	11	36163719	36495139	331421	2	ENSMUSG00000049336.16	ENSMUST00000155147.1	-9703	23964	Tenm2	teneurin transmembrane protein 2	Spinal cord	TRUE	Wwc1 (-524316), Tenm2 (+731039)
chr11	38792696	38793401	Distal Intergenic	11	38798171	38798277	107	2	ENSMUSG00000070249.1	ENSMUST00000093736.1	5229	NA	NA	NA	NMP	TRUE	NONE
chr11	39953974	39955143	Distal Intergenic	11	40008194	40337831	329638	1	ENSMUSG00000085301.1	ENSMUST00000130945.1	-53636	102637264	Gm12132	predicted gene 12132	NMP	TRUE	Mat2b (+738215)
chr11	43795818	43796506	Intron (ENSMUST00000124306.1/ENSMUSG00000050541.14, intron 1 of 1)	11	43774606	43836332	61727	2	ENSMUSG00000050541.14	ENSMUST00000124306.1	40170	11548	Adra1b	adrenergic receptor, alpha 1b	NMP	TRUE	Ttc1 (-48180), Adra1b (+105048)
chr11	44717399	44717912	Intron (ENSMUST00000109268.1/ENSMUSG00000057098.14, intron 6 of 15)	11	44659522	44662676	3155	2	ENSMUSG00000085784.1	ENSMUST00000130493.1	-54979	NA	NA	NA	Spinal cord	FALSE	Ebf1 (+100339)
chr11	45785183	45785784	Distal Intergenic	11	45808087	45841171	33085	1	ENSMUSG00000086686.1	ENSMUST00000137002.1	-22604	NA	NA	NA	Spinal cord	FALSE	Clint1 (-66567)
chr11	46213818	46214771	Intron (ENSMUST00000165599.8/ENSMUSG00000020340.16, intron 26 of 30)	11	46235531	46239872	4342	1	ENSMUSG00000048721.2	ENSMUST00000060185.2	-21237	320116	Fndc9	fibronectin type III domain containing 9	Spinal cord	FALSE	Nipal4 (-47787), Fndc9 (-21236)
chr11	51494291	51494902	Intron (ENSMUST00000102765.8/ENSMUSG00000063564.13, intron 2 of 28)	11	51574432	51580299	5868	1	ENSMUSG00000063564.13	ENSMUST00000151098.1	-79836	237759	Col23a1	collagen, type XXIII, alpha 1	NMP	FALSE	Agxt2l2 (-90160), Col23a1 (+204677)
chr11	54060343	54060980	Intron (ENSMUST00000018755.9/ENSMUSG00000020388.12, intron 2 of 6)	11	54063723	54064568	846	2	ENSMUSG00000020388.12	ENSMUST00000151948.1	3907	30794	Pdlim4	PDZ and LIM domain 4	Spinal cord	TRUE	Slc22a4 (-32572), Pdlim4 (+8352)
chr11	54195997	54196277	Intron (ENSMUST00000131019.1/ENSMUSG00000086209.1, intron 2 of 2)	11	54199433	54199692	260	1	ENSMUSG00000060068.7	ENSMUST00000121368.1	-3296	NA	NA	NA	Spinal cord	FALSE	Csf2 (+53530), P4ha2 (+95174)
chr11	54897510	54898347	Distal Intergenic	11	54902453	54909576	7124	1	ENSMUSG00000018339.11	ENSMUST00000125094.7	-4525	14778	Gpx3	glutathione peroxidase 3	NMP-SC	TRUE	Gpx3 (-4843)
chr11	54984189	54984668	Intron (ENSMUST00000102727.2/ENSMUSG00000018340.13, intron 22 of 24)	11	54910787	54962917	52131	2	ENSMUSG00000020400.17	ENSMUST00000102731.7	-21511	57783	Tnip1	TNFAIP3 interacting protein 1	NMP-SC	FALSE	Tnip1 (-21512), Anxa6 (+49016)
chr11	57779565	57780001	Intron (ENSMUST00000066987.13/ENSMUSG00000020520.14, intron 8 of 11)	11	57764427	57764545	119	1	ENSMUSG00000065806.1	ENSMUST00000083872.1	15356	NA	NA	NA	NMP	TRUE	Sap30l (-21854), Galnt10 (+134341)
chr11	57836641	57837393	Distal Intergenic	11	57831694	57832818	1125	2	ENSMUSG00000037335.13	ENSMUST00000108845.2	-4199	15110	Hand1	heart and neural crest derivatives expressed transcript 1	NMP	TRUE	Hand1 (-4870)
chr11	58072698	58073613	Promoter (<=1kb)	11	58063823	58072916	9094	2	ENSMUSG00000086962.4	ENSMUST00000137124.2	-239	676527	Gm12248	predicted gene 12248	NMP	FALSE	Cnot8 (-31073), Larp1 (+64092)
chr11	58092378	58093614	Promoter (<=1kb)	11	58063552	58093134	29583	2	ENSMUSG00000086962.4	ENSMUST00000218429.1	138	676527	Gm12248	predicted gene 12248	NMP	FALSE	Cnot8 (-11233), Larp1 (+83932)
chr11	59374559	59374788	Promoter (<=1kb)	11	59375461	59379905	4445	1	ENSMUSG00000086910.1	ENSMUST00000133698.1	-788	NA	NA	NA	NMP-SC	FALSE	Prss38 (+983)
chr11	59531066	59531808	Distal Intergenic	11	59525452	59526751	1300	2	ENSMUSG00000020472.14	ENSMUST00000139707.1	-4686	268417	Zkscan17	zinc finger with KRAB and SCAN domains 17	Spinal cord	FALSE	Zkscan17 (-24793), Nlrp3 (-11249)
chr11	61234593	61235187	Intron (ENSMUST00000066277.9/ENSMUSG00000010025.19, intron 9 of 9)	11	61244853	61251010	6158	2	ENSMUSG00000010025.19	ENSMUST00000208086.1	16120	11671	Aldh3a2	aldehyde dehydrogenase family 3, subfamily A2	NMP-SC	TRUE	Aldh3a1 (+26145), Aldh3a2 (+32295)
chr11	63020116	63021287	Distal Intergenic	11	62999115	63004134	5020	2	ENSMUSG00000087604.7	ENSMUST00000130177.1	-16567	74884	Cdrt4os1	CMT1A duplicated region transcript 4, opposite strand 1	NMP	FALSE	Tekt3 (-40952), Cdrt4 (+69509)
chr11	63487003	63487471	Distal Intergenic	11	63413169	63417888	4720	1	ENSMUSG00000085113.1	ENSMUST00000151765.1	74068	NA	NA	NA	Spinal cord	TRUE	Pmp22 (+358255), Hs3st3b1 (+435053)
chr11	64495751	64495982	Intron (ENSMUST00000058652.5/ENSMUSG00000047759.6, intron 1 of 1)	11	64435156	64436653	1498	2	ENSMUSG00000095224.1	ENSMUST00000177999.1	-59213	NA	NA	NA	Spinal cord	FALSE	Elac2 (-483171), Hs3st3a1 (+60535)
chr11	68134963	68135605	Intron (ENSMUST00000021285.13/ENSMUSG00000020903.13, intron 7 of 7)	11	68095580	68095964	385	2	ENSMUSG00000083924.1	ENSMUST00000120312.1	-39320	NA	NA	NA	NMP	TRUE	Stx8 (+169091), Ntn1 (+265539)
chr11	68203478	68204054	Exon (ENSMUST00000021285.13/ENSMUSG00000020903.13, exon 8 of 8)	11	68192193	68196153	3961	2	ENSMUSG00000087242.2	ENSMUST00000152781.2	-7613	NA	NA	NA	NMP-SC	TRUE	Ntn1 (+197057), Stx8 (+237573)
chr11	68586597	68587147	Promoter (<=1kb)	11	68583264	68586957	3694	2	ENSMUSG00000085937.1	ENSMUST00000148019.1	85	NA	NA	NA	NMP-SC	FALSE	Ccdc42 (-149)
chr11	69110064	69111364	Distal Intergenic	11	69120404	69124055	3652	1	ENSMUSG00000023781.2	ENSMUST00000024543.2	-9690	84653	Hes7	hairy and enhancer of split 7 (Drosophila)	NMP-SC	FALSE	Hes7 (-9690), Per1 (+11766)
chr11	69117949	69119161	Promoter (1-2kb)	11	69120404	69124055	3652	1	ENSMUSG00000023781.2	ENSMUST00000024543.2	-1849	84653	Hes7	hairy and enhancer of split 7 (Drosophila)	NMP-SC	TRUE	Hes7 (-1849)
chr11	69390327	69390617	Downstream (1-2kb)	11	69393263	69395333	2071	2	ENSMUSG00000044795.12	ENSMUST00000108660.7	4861	327951	Cyb5d1	cytochrome b5 domain containing 1	NMP-SC	FALSE	Chd3 (-21066), Cyb5d1 (+4861)
chr11	69933925	69934764	Promoter (1-2kb)	11	69935796	69941605	5810	1	ENSMUSG00000018554.13	ENSMUST00000018698.11	-1452	53422	Ybx2	Y box protein 2	NMP	FALSE	Ybx2 (-1451)
chr11	70092165	70092400	Promoter (<=1kb)	11	70092644	70106187	13544	1	ENSMUSG00000040963.15	ENSMUST00000102572.7	-362	11890	Asgr2	asialoglycoprotein receptor 2	NMP-SC	FALSE	Asgr2 (-361)
chr11	71975906	71976433	Distal Intergenic	11	71928471	71940122	11652	2	ENSMUSG00000085528.1	ENSMUST00000128489.1	-36047	73816	4930401O10Rik	RIKEN cDNA 4930401O10 gene	NMP	FALSE	Aipl1 (+61319), Wscd1 (+224794)
chr11	75443496	75444493	Intron (ENSMUST00000173320.7/ENSMUSG00000045374.18, intron 9 of 9)	11	75435914	75439591	3678	2	ENSMUSG00000038224.12	ENSMUST00000128330.7	-4403	18816	Serpinf2	serine (or cysteine) peptidase inhibitor, clade F, member 2	NMP-SC	FALSE	Serpinf2 (-4494)
chr11	76363810	76364178	Intron (ENSMUST00000021204.3/ENSMUSG00000020844.6, intron 1 of 7)	11	76358803	76399068	40266	2	ENSMUSG00000020844.6	ENSMUST00000131472.1	35074	18230	Nxn	nucleoredoxin	NMP-SC	FALSE	Glod4 (-120269), Nxn (+35146)
chr11	76379801	76380563	Intron (ENSMUST00000021204.3/ENSMUSG00000020844.6, intron 1 of 7)	11	76358803	76399068	40266	2	ENSMUSG00000020844.6	ENSMUST00000131472.1	18886	18230	Nxn	nucleoredoxin	Spinal cord	FALSE	Glod4 (-136457), Nxn (+18958)
chr11	76447015	76447358	Intron (ENSMUST00000094012.10/ENSMUSG00000017631.18, intron 15 of 21)	11	76423048	76437220	14173	2	ENSMUSG00000017631.18	ENSMUST00000131059.1	-9966	109934	Abr	active BCR-related gene	NMP	TRUE	Timm22 (+40044), Abr (+62232)
chr11	77194200	77194423	Distal Intergenic	11	77089915	77188968	99054	2	ENSMUSG00000050944.14	ENSMUST00000108400.7	-5343	319634	Efcab5	EF-hand calcium binding domain 5	Spinal cord	TRUE	Ssh2 (-21975), Efcab5 (-5344)
chr11	78205190	78206316	Promoter (1-2kb)	11	78204427	78205091	665	1	ENSMUSG00000044122.14	ENSMUST00000124772.1	1326	216974	Proca1	protein interacting with cyclin A1	Spinal cord	FALSE	Sdf2 (-39993), Proca1 (+12361)
chr11	79229703	79230248	Distal Intergenic	11	79240307	79242949	2643	2	ENSMUSG00000017677.11	ENSMUST00000153585.1	12974	78889	Wsb1	WD repeat and SOCS box-containing 1	NMP	FALSE	Ksr1 (-83569), Wsb1 (+24695)
chr11	79237958	79238291	Downstream (1-2kb)	11	79240307	79242949	2643	2	ENSMUSG00000017677.11	ENSMUST00000153585.1	4825	78889	Wsb1	WD repeat and SOCS box-containing 1	NMP	FALSE	Ksr1 (-91718), Wsb1 (+16546)
chr11	79293806	79294478	Promoter (2-3kb)	11	79296179	79296906	728	2	ENSMUSG00000055072.2	ENSMUST00000068448.2	2764	NA	NA	NA	NMP	TRUE	Wsb1 (-39471), Gm9964 (+2764)
chr11	79779676	79780247	Promoter (2-3kb)	11	79781979	79782887	909	2	ENSMUSG00000086474.2	ENSMUST00000150312.1	2926	NA	NA	NA	NMP-SC	FALSE	Utp6 (+182428), Rab11fip4 (+188750)
chr11	81117855	81118386	Intron (ENSMUST00000021045.12/ENSMUSG00000020704.13, intron 1 of 9)	11	80880169	81153321	273153	2	ENSMUSG00000020704.13	ENSMUST00000021045.12	35201	11418	Asic2	acid-sensing (proton-gated) ion channel 2	NMP	FALSE	Asic2 (+35200), Spaca3 (+259756)
chr11	81298842	81300219	Intron (ENSMUST00000066197.6/ENSMUSG00000020704.13, intron 1 of 9)	11	81385013	81402491	17479	1	ENSMUSG00000086971.1	ENSMUST00000141593.1	-85483	NA	NA	NA	Spinal cord	TRUE	5530401A14Rik (-561148), Asic2 (-146210)
chr11	81369478	81370784	Intron (ENSMUST00000066197.6/ENSMUSG00000020704.13, intron 1 of 9)	11	81385013	81402491	17479	1	ENSMUSG00000086971.1	ENSMUST00000141593.1	-14882	NA	NA	NA	Spinal cord	TRUE	5530401A14Rik (-490548), Asic2 (-216810)
chr11	82495241	82495841	Distal Intergenic	11	82438257	82442899	4643	1	ENSMUSG00000020701.12	ENSMUST00000202598.1	57284	270893	Tmem132e	transmembrane protein 132E	Spinal cord	FALSE	Tmem132e (+106641), Cct6b (+268765)
chr11	83083049	83083499	Distal Intergenic	11	83094220	83098070	3851	1	ENSMUSG00000111016.1	ENSMUST00000213219.1	-10946	NA	NA	NA	Spinal cord	TRUE	Slfn1 (-33575), Slfn2 (+18162)
chr11	83852534	83853645	Promoter (<=1kb)	11	83852960	83905819	52860	1	ENSMUSG00000020679.11	ENSMUST00000108113.2	129	21410	Hnf1b	HNF1 homeobox B	NMP	FALSE	Ddx52 (-88972), Hnf1b (+2235)
chr11	83874629	83875558	Intron (ENSMUST00000021016.9/ENSMUSG00000020679.11, intron 4 of 8)	11	83852960	83905819	52860	1	ENSMUSG00000020679.11	ENSMUST00000108113.2	22133	21410	Hnf1b	HNF1 homeobox B	NMP-SC	TRUE	Ddx52 (-66968), Hnf1b (+24239)
chr11	84121062	84122067	Intron (ENSMUST00000018795.12/ENSMUSG00000018651.14, intron 2 of 15)	11	84078920	84129600	50681	2	ENSMUSG00000018651.14	ENSMUST00000018795.12	8036	217031	Tada2a	transcriptional adaptor 2A	Spinal cord	TRUE	Dusp14 (-52764), Tada2a (+8035)
chr11	84228092	84228373	Intron (ENSMUST00000103201.7/ENSMUSG00000020532.18, intron 8 of 55)	11	84195438	84401645	206208	1	ENSMUSG00000020532.18	ENSMUST00000020843.12	32794	107476	Acaca	acetyl-Coenzyme A carboxylase alpha	Spinal cord	TRUE	Acaca (+55111), Aatf (+285289)
chr11	84429215	84430046	Intron (ENSMUST00000018841.2/ENSMUSG00000018697.14, intron 12 of 12)	11	84442509	84449533	7025	2	ENSMUSG00000018697.14	ENSMUST00000141093.1	19903	56321	Aatf	apoptosis antagonizing transcription factor	NMP-SC	TRUE	Aatf (+83891), Acaca (+256509)
chr11	84538441	84539076	Distal Intergenic	11	84525684	84535830	10147	1	ENSMUSG00000087211.7	ENSMUST00000128121.1	13074	78365	Lhx1os	LIM homeobox 1, opposite strand	NMP-SC	TRUE	Lhx1 (-12744), Mrm1 (+280756)
chr11	84539861	84541090	Distal Intergenic	11	84525684	84535830	10147	1	ENSMUSG00000087211.7	ENSMUST00000128121.1	14791	78365	Lhx1os	LIM homeobox 1, opposite strand	NMP	FALSE	Lhx1 (-14461), Mrm1 (+279039)
chr11	84568441	84568838	Distal Intergenic	11	84525684	84535830	10147	1	ENSMUSG00000087211.7	ENSMUST00000128121.1	42955	78365	Lhx1os	LIM homeobox 1, opposite strand	Spinal cord	FALSE	Lhx1 (-42625), Mrm1 (+250875)
chr11	84672852	84673135	Distal Intergenic	11	84716976	84720432	3457	2	ENSMUSG00000085044.1	ENSMUST00000150735.1	47439	78471	1700109G15Rik	RIKEN cDNA 1700109G15 gene	Spinal cord	FALSE	Lhx1 (-146979), Mrm1 (+146521)
chr11	84956110	84956505	Promoter (1-2kb)	11	84957786	84962555	4770	1	ENSMUSG00000000805.18	ENSMUST00000139416.1	-1479	12351	Car4	carbonic anhydrase 4	Spinal cord	FALSE	Car4 (-1480)
chr11	85941408	85941948	Distal Intergenic	11	85950495	85950973	479	1	ENSMUSG00000081632.1	ENSMUST00000118790.1	-8817	NA	NA	NA	Spinal cord	FALSE	Tbx4 (+55256), Brip1 (+259515)
chr11	85989620	85990612	Distal Intergenic	11	85950495	85950973	479	1	ENSMUSG00000081632.1	ENSMUST00000118790.1	39621	NA	NA	NA	Spinal cord	TRUE	Tbx4 (+103694), Brip1 (+211077)
chr11	86051155	86052390	Distal Intergenic	11	85950495	85950973	479	1	ENSMUSG00000081632.1	ENSMUST00000118790.1	101277	NA	NA	NA	Spinal cord	FALSE	Brip1 (+149420), Tbx4 (+165351)
chr11	86395531	86396664	Distal Intergenic	11	86408826	86408945	120	1	ENSMUSG00000088091.1	ENSMUST00000157466.1	-12729	NA	NA	NA	Spinal cord	FALSE	Rnft1 (-88559), Med13 (-38496)
chr11	86954439	86954959	Intron (ENSMUST00000018571.4/ENSMUSG00000018427.7, intron 2 of 4)	11	86936425	86993707	57283	2	ENSMUSG00000018427.7	ENSMUST00000018571.4	39008	77864	Ypel2	yippee-like 2 (Drosophila)	Spinal cord	FALSE	Dhx40 (-147003), Ypel2 (+39008)
chr11	88148826	88149608	Intron (ENSMUST00000018522.12/ENSMUSG00000018378.13, intron 1 of 10)	11	88162261	88194140	31880	1	ENSMUSG00000018378.13	ENSMUST00000154812.7	-13044	70393	2210416O15Rik	RIKEN cDNA 2210416O15 gene	NMP-SC	FALSE	Mrps23 (-55171), Cuedc1 (+50071)
chr11	88172532	88173204	Intron (ENSMUST00000018522.12/ENSMUSG00000018378.13, intron 2 of 10)	11	88182303	88183280	978	1	ENSMUSG00000018378.13	ENSMUST00000132377.1	-9435	70393	2210416O15Rik	RIKEN cDNA 2210416O15 gene	NMP-SC	FALSE	Mrps23 (-31520), Cuedc1 (+73722)
chr11	88234290	88234475	Distal Intergenic	11	88253368	88256990	3623	1	ENSMUSG00000108634.1	ENSMUST00000206566.1	-18986	NA	NA	NA	NMP-SC	FALSE	1700106J16Rik (-59660), Mrps23 (+29995)
chr11	88394982	88395135	Intron (ENSMUST00000107909.7/ENSMUSG00000069769.13, intron 8 of 13)	11	88432986	88433514	529	2	ENSMUSG00000084411.2	ENSMUST00000120278.2	38456	NA	NA	NA	NMP	FALSE	1700106J16Rik (+101016), Msi2 (+323042)
chr11	88594032	88595168	Intron (ENSMUST00000107909.7/ENSMUSG00000069769.13, intron 5 of 13)	11	88365515	88590147	224633	2	ENSMUSG00000069769.13	ENSMUST00000148013.7	-4453	76626	Msi2	musashi RNA-binding protein 2	Spinal cord	FALSE	Msi2 (+123501), 1700106J16Rik (+300557)
chr11	88601208	88601441	Intron (ENSMUST00000107909.7/ENSMUSG00000069769.13, intron 5 of 13)	11	88365515	88590147	224633	2	ENSMUSG00000069769.13	ENSMUST00000148013.7	-11177	76626	Msi2	musashi RNA-binding protein 2	Spinal cord	FALSE	Msi2 (+116776), 1700106J16Rik (+307282)
chr11	88695016	88695970	Intron (ENSMUST00000107909.7/ENSMUSG00000069769.13, intron 5 of 13)	11	88343889	88718101	374213	2	ENSMUSG00000069769.13	ENSMUST00000092794.11	22608	76626	Msi2	musashi RNA-binding protein 2	NMP-SC	TRUE	Msi2 (+22608), 1700106J16Rik (+401450)
chr11	89116334	89116731	Distal Intergenic	11	89124456	89126706	2251	2	ENSMUSG00000086919.1	ENSMUST00000138295.1	10174	NA	NA	NA	NMP-SC	FALSE	Gm525 (+42692), Nog (+186026)
chr11	89142688	89143364	Distal Intergenic	11	89136505	89136766	262	2	ENSMUSG00000089485.1	ENSMUST00000158860.1	-6260	NA	NA	NA	Spinal cord	TRUE	Gm525 (+69185), Nog (+159533)
chr11	90220552	90221393	Intron (ENSMUST00000124877.2/ENSMUSG00000110344.1, intron 2 of 3)	11	90249456	90268465	19010	1	ENSMUSG00000003948.17	ENSMUST00000107887.7	-28484	67468	Mmd	monocyte to macrophage differentiation-associated	NMP	TRUE	Mmd (-28503), Tmem100 (+190625)
chr11	91131030	91131766	Distal Intergenic	11	90883345	90894999	11655	1	ENSMUSG00000085940.1	ENSMUST00000132218.1	248053	73922	4930405D11Rik	RIKEN cDNA 4930405D11 gene	Spinal cord	FALSE	Tom1l1 (-443797), Kif2b (+446211)
chr11	94216175	94217219	Distal Intergenic	11	94211454	94215495	4042	1	ENSMUSG00000037573.5	ENSMUST00000041589.5	5243	22057	Tob1	transducer of ErbB-2.1	Spinal cord	TRUE	Tob1 (+5243), Wfikkn2 (+26010)
chr11	94520931	94522275	Promoter (<=1kb)	11	94501347	94521742	20396	2	ENSMUSG00000039110.14	ENSMUST00000093945.9	139	104601	Mycbpap	MYCBP associated protein	NMP	FALSE	Mycbpap (+139)
chr11	94526663	94526825	Distal Intergenic	11	94501347	94521742	20396	2	ENSMUSG00000039110.14	ENSMUST00000123496.7	-5002	104601	Mycbpap	MYCBP associated protein	NMP	FALSE	Mycbpap (-5002), Rsad1 (+22455)
chr11	94684061	94684347	Intron (ENSMUST00000126480.1/ENSMUSG00000085051.1, intron 1 of 1)	11	94677565	94687664	10100	1	ENSMUSG00000085051.1	ENSMUST00000126480.1	6639	NA	NA	NA	NMP	FALSE	Xylt2 (-6689), Gm11541 (+20295)
chr11	94880824	94881868	Distal Intergenic	11	94861018	94861759	742	2	ENSMUSG00000043522.8	ENSMUST00000124176.1	-19587	NA	NA	NA	NMP	TRUE	Tmem92 (-98846), Col1a1 (-54878)
chr11	94928767	94929139	Distal Intergenic	11	94936224	94953042	16819	1	ENSMUSG00000001506.10	ENSMUST00000001547.7	-7271	12842	Col1a1	collagen, type I, alpha 1	NMP	FALSE	Tmem92 (-146453), Col1a1 (-7271)
chr11	95138618	95139024	Downstream (1-2kb)	11	95145052	95159047	13996	1	ENSMUSG00000086552.3	ENSMUST00000156477.3	-6231	320453	Dlx4os	distal-less homeobox 4, opposite strand	NMP	TRUE	Dlx4 (+7442), Dlx3 (+18732)
chr11	95145272	95146599	Promoter (<=1kb)	11	95143627	95145801	2175	2	ENSMUSG00000020871.8	ENSMUST00000146838.2	-134	13394	Dlx4	distal-less homeobox 4	NMP	FALSE	Dlx4 (+327)
chr11	95231635	95232698	Distal Intergenic	11	95223290	95225632	2343	2	ENSMUSG00000085992.1	ENSMUST00000150818.1	-6534	NA	NA	NA	NMP	FALSE	Dlx4 (-85904), Tac4 (-29362)
chr11	96193627	96195184	Promoter (<=1kb)	11	96194316	96197447	3132	1	ENSMUSG00000049604.3	ENSMUST00000062709.3	89	15408	Hoxb13	homeobox B13	NMP-SC	FALSE	Hoxb13 (+90)
chr11	96202977	96204097	Distal Intergenic	11	96200176	96200311	136	2	ENSMUSG00000099133.1	ENSMUST00000184648.1	-3226	NA	NA	NA	NMP	FALSE	Gm53 (-47568), Hoxb13 (+9221)
chr11	96234721	96235439	Distal Intergenic	11	96248633	96249189	557	1	ENSMUSG00000083337.1	ENSMUST00000119837.1	-13553	NA	NA	NA	NMP-SC	FALSE	Gm53 (-16025), Hoxb13 (+40764)
chr11	96261354	96261828	Promoter (<=1kb)	11	96261610	96264868	3259	1	ENSMUSG00000078706.4	ENSMUST00000143887.1	-19	NA	NA	NA	NMP-SC	FALSE	Hoxb9 (-9866), Gm53 (+10486)
chr11	96270736	96272951	Promoter (<=1kb)	11	96271523	96276595	5073	1	ENSMUSG00000020875.9	ENSMUST00000174042.2	320	15417	Hoxb9	homeobox B9	Spinal cord	TRUE	Hoxb9 (+387)
chr11	96277790	96278097	Distal Intergenic	11	96281905	96285315	3411	1	ENSMUSG00000056648.5	ENSMUST00000052650.3	-3962	15416	Hoxb8	homeobox B8	NMP-SC	TRUE	Hoxb8 (-3961)
chr11	96283232	96283943	Promoter (<=1kb)	11	96282725	96284693	1969	1	ENSMUSG00000056648.5	ENSMUST00000168043.1	862	15416	Hoxb8	homeobox B8	NMP-SC	TRUE	Hoxb7 (-3035)
chr11	96284210	96284443	Promoter (1-2kb)	11	96282725	96284693	1969	1	ENSMUSG00000056648.5	ENSMUST00000168043.1	1601	15416	Hoxb8	homeobox B8	NMP-SC	FALSE	Hoxb7 (-2296)
chr11	96284991	96285684	Promoter (1-2kb)	11	96286623	96290162	3540	1	ENSMUSG00000038721.8	ENSMUST00000049352.7	-1286	15415	Hoxb7	homeobox B7	Spinal cord	TRUE	Hoxb7 (-1285)
chr11	96296768	96297207	Promoter (2-3kb)	11	96299171	96301568	2398	1	ENSMUSG00000000690.5	ENSMUST00000000704.5	-2184	15414	Hoxb6	homeobox B6	NMP-SC	FALSE	Hoxb5 (-5607), Hoxb6 (+4512)
chr11	96306715	96307167	Promoter (<=1kb)	11	96291024	96306910	15887	2	ENSMUSG00000085645.1	ENSMUST00000150698.1	-31	75395	Hoxb5os	homeobox B5 and homeobox B6, opposite strand	Spinal cord	TRUE	Hoxb4 (-9743), Hoxb5 (+4346)
chr11	96317986	96320323	Promoter (<=1kb)	11	96318267	96321638	3372	1	ENSMUSG00000038692.8	ENSMUST00000049241.8	887	15412	Hoxb4	homeobox B4	Spinal cord	TRUE	Hoxb3 (-4171)
chr11	96325653	96326215	Promoter (2-3kb)	11	96328062	96344303	16242	1	ENSMUSG00000048763.11	ENSMUST00000123091.7	-2128	15410	Hoxb3	homeobox B3	NMP-SC	TRUE	Hoxb2 (-25698), Hoxb3 (+2608)
chr11	96332429	96333617	Intron (ENSMUST00000093944.9/ENSMUSG00000048763.11, intron 1 of 3)	11	96328062	96344303	16242	1	ENSMUSG00000048763.11	ENSMUST00000123091.7	4961	15410	Hoxb3	homeobox B3	NMP-SC	FALSE	Hoxb2 (-18609), Hoxb3 (+9697)
chr11	96340747	96341624	Promoter (<=1kb)	11	96340945	96341774	830	1	ENSMUSG00000048763.11	ENSMUST00000143462.1	240	15410	Hoxb3	homeobox B3	Spinal cord	TRUE	Hoxb2 (-10446), Hoxb3 (+17860)
chr11	96349895	96350351	Promoter (<=1kb)	11	96350525	96353658	3134	1	ENSMUSG00000075588.6	ENSMUST00000182030.1	-402	103889	Hoxb2	homeobox B2	Spinal cord	FALSE	Hoxb2 (-1509)
chr11	96363625	96364485	Promoter (1-2kb)	11	96365752	96368256	2505	1	ENSMUSG00000018973.2	ENSMUST00000019117.2	-1697	15407	Hoxb1	homeobox B1	NMP-SC	FALSE	Hoxb1 (-1697)
chr11	96364983	96366328	Promoter (<=1kb)	11	96365752	96368256	2505	1	ENSMUSG00000018973.2	ENSMUST00000019117.2	-97	15407	Hoxb1	homeobox B1	NMP-SC	TRUE	Hoxb1 (-96)
chr11	96399488	96399908	Distal Intergenic	11	96392112	96392666	555	1	ENSMUSG00000075587.5	ENSMUST00000117614.1	7586	NA	NA	NA	NMP	FALSE	Skap1 (-64895), Hoxb1 (+33946)
chr11	96407299	96408153	Distal Intergenic	11	96392112	96392666	555	1	ENSMUSG00000075587.5	ENSMUST00000117614.1	15614	NA	NA	NA	NMP-SC	FALSE	Skap1 (-56867), Hoxb1 (+41974)
chr11	96462052	96462725	Promoter (2-3kb)	11	96448323	96464547	16225	2	ENSMUSG00000075586.4	ENSMUST00000153012.1	2159	NA	NA	NA	NMP	FALSE	Skap1 (-2204)
chr11	96626190	96626748	Intron (ENSMUST00000103154.10/ENSMUSG00000057058.16, intron 4 of 12)	11	96708235	96713202	4968	1	ENSMUSG00000057058.16	ENSMUST00000123814.1	-81766	78473	Skap1	src family associated phosphoprotein 1	NMP-SC	FALSE	Snx11 (+151062), Skap1 (+161876)
chr11	96642205	96643005	Intron (ENSMUST00000103154.10/ENSMUSG00000057058.16, intron 4 of 12)	11	96708235	96713202	4968	1	ENSMUSG00000057058.16	ENSMUST00000123814.1	-65630	78473	Skap1	src family associated phosphoprotein 1	NMP-SC	TRUE	Snx11 (+134926), Skap1 (+178012)
chr11	96996536	96997887	Distal Intergenic	11	96954219	96982959	28741	2	ENSMUSG00000018678.13	ENSMUST00000062652.6	-14252	78912	Sp2	Sp2 transcription factor	NMP	FALSE	Sp6 (-21521), Sp2 (-19524)
chr11	97546285	97547500	Intron (ENSMUST00000107596.8/ENSMUSG00000038453.16, intron 3 of 19)	11	97519612	97521895	2284	2	ENSMUSG00000087042.1	ENSMUST00000134289.1	-24997	NA	NA	NA	NMP	FALSE	4933428G20Rik (-46553), Srcin1 (+28322)
chr11	98497676	98498216	Intron (ENSMUST00000103141.3/ENSMUSG00000018168.8, intron 3 of 7)	11	98484267	98489020	4754	2	ENSMUSG00000018168.8	ENSMUST00000140876.1	-8926	22780	Ikzf3	IKAROS family zinc finger 3	Spinal cord	TRUE	Ikzf3 (+47854), Grb7 (+51112)
chr11	98601841	98602727	Distal Intergenic	11	98598291	98599586	1296	1	ENSMUSG00000086545.4	ENSMUST00000142268.2	3993	192852	Lrrc3c	leucine rich repeat containing 3C	NMP	FALSE	Ormdl3 (-14916), Gm12355 (+23377)
chr11	98699934	98700104	Promoter (1-2kb)	11	98701263	98703629	2367	1	ENSMUSG00000038067.2	ENSMUST00000038886.2	-1244	12985	Csf3	colony stimulating factor 3 (granulocyte)	NMP-SC	FALSE	Csf3 (-1244)
chr11	98740129	98740797	Promoter (<=1kb)	11	98740638	98753379	12742	1	ENSMUSG00000058756.13	ENSMUST00000142944.7	-175	21833	Thra	thyroid hormone receptor alpha	NMP	TRUE	Thra (-1410)
chr11	99112942	99113562	Distal Intergenic	11	99065678	99089306	23629	2	ENSMUSG00000017607.9	ENSMUST00000017751.2	-23946	217169	Tns4	tensin 4	Spinal cord	FALSE	Tns4 (-23946), Ccr7 (+41825)
chr11	99122751	99123650	Distal Intergenic	11	99144196	99155077	10882	2	ENSMUSG00000037944.8	ENSMUST00000103134.3	31877	12775	Ccr7	chemokine (C-C motif) receptor 7	Spinal cord	TRUE	Tns4 (-33895), Ccr7 (+31876)
chr11	99967758	99968635	Distal Intergenic	11	99961079	99961318	240	1	ENSMUSG00000081547.1	ENSMUST00000120682.1	7117	NA	NA	NA	Spinal cord	FALSE	Krtap29-1 (+10856), Krtap9-5 (+19722)
chr11	100570609	100570859	Intron (ENSMUST00000092684.11/ENSMUSG00000006784.14, intron 11 of 11)	11	100574904	100581728	6825	1	ENSMUSG00000006782.16	ENSMUST00000103120.4	-4170	12799	Cnp	2',3'-cyclic nucleotide 3' phosphodiesterase	NMP-SC	FALSE	Cnp (-4170)
chr11	100694943	100695365	Promoter (1-2kb)	11	100695063	100696620	1558	2	ENSMUSG00000017830.15	ENSMUST00000140543.1	1466	80861	Dhx58	DEXH (Asp-Glu-X-His) box polypeptide 58	NMP	FALSE	Zfp385c (-44461), Dhx58 (+9117)
chr11	100799323	100799829	Intron (ENSMUST00000107358.8/ENSMUSG00000020919.11, intron 5 of 18)	11	100780731	100822528	41798	2	ENSMUSG00000020919.11	ENSMUST00000107358.8	22952	20851	Stat5b	signal transducer and activator of transcription 5B	NMP-SC	FALSE	Ghdc (-28619), Stat5b (+22952)
chr11	101333940	101334946	Intron (ENSMUST00000103105.9/ENSMUSG00000019326.14, intron 1 of 3)	11	101331069	101341938	10870	1	ENSMUSG00000019326.14	ENSMUST00000017316.6	3374	11754	Aoc3	amine oxidase, copper containing 3	NMP	FALSE	G6pc (-33118), Aoc3 (+3838)
chr11	101726780	101727430	Distal Intergenic	11	101732919	101735696	2778	1	ENSMUSG00000034931.15	ENSMUST00000125409.1	-5814	217207	Dhx8	DEAH (Asp-Glu-Ala-His) box polypeptide 8	Spinal cord	TRUE	Dhx8 (-5845), Arl4d (+61564)
chr11	101809137	101809415	Distal Intergenic	11	101769747	101785371	15625	2	ENSMUSG00000017724.14	ENSMUST00000107176.7	-23905	18612	Etv4	ets variant 4	NMP	TRUE	Etv4 (-23966), Meox1 (+85098)
chr11	101896570	101897829	Promoter (2-3kb)	11	101877510	101894374	16865	2	ENSMUSG00000001493.9	ENSMUST00000057054.7	-2825	17285	Meox1	mesenchyme homeobox 1	Spinal cord	FALSE	Meox1 (-2826)
chr11	101910226	101910947	Distal Intergenic	11	101877510	101894374	16865	2	ENSMUSG00000001493.9	ENSMUST00000057054.7	-16212	17285	Meox1	mesenchyme homeobox 1	NMP	FALSE	Meox1 (-16213), Sost (+56428)
chr11	101919628	101920037	Distal Intergenic	11	101939501	101939899	399	1	ENSMUSG00000082171.1	ENSMUST00000120378.1	-19669	NA	NA	NA	Spinal cord	FALSE	Meox1 (-25459), Sost (+47182)
chr11	102166195	102166470	Intron (ENSMUST00000107156.8/ENSMUSG00000020922.11, intron 2 of 3)	11	102152546	102156404	3859	2	ENSMUSG00000020921.6	ENSMUST00000021296.6	-9928	76547	Tmem101	transmembrane protein 101	NMP-SC	FALSE	Tmem101 (-9929), Lsm12 (+18963)
chr11	102174714	102175743	Intron (ENSMUST00000107156.8/ENSMUSG00000020922.11, intron 1 of 3)	11	102163952	102182881	18930	2	ENSMUSG00000020922.11	ENSMUST00000140429.7	7653	268490	Lsm12	LSM12 homolog	NMP	TRUE	Tmem101 (-18825), Lsm12 (+10067)
chr11	103772142	103774560	Promoter (<=1kb)	11	103774150	103817957	43808	1	ENSMUSG00000000125.5	ENSMUST00000000127.5	-799	22415	Wnt3	wingless-type MMTV integration site family, member 3	NMP	FALSE	Wnt3 (-799)
chr11	104076732	104077169	Distal Intergenic	11	104132855	104175523	42669	1	ENSMUSG00000018634.10	ENSMUST00000093925.4	-55905	12921	Crhr1	corticotropin releasing hormone receptor 1	Spinal cord	FALSE	Crhr1 (-55904), Arf2 (+110080)
chr11	105364465	105365573	Promoter (1-2kb)	11	105363252	105390642	27391	1	ENSMUSG00000086487.1	ENSMUST00000153672.1	1767	NA	NA	NA	Spinal cord	FALSE	Mrc2 (+72373), March10 (+91716)
chr11	105407909	105408752	Promoter (<=1kb)	11	105396695	105408707	12013	2	ENSMUSG00000078627.9	ENSMUST00000151305.1	377	632687	2010-03-01	membrane-associated ring finger (C3HC4) 10	Spinal cord	TRUE	March10 (+48404), Mrc2 (+115685)
chr11	106268839	106269207	Promoter (1-2kb)	11	106263179	106267799	4621	2	ENSMUSG00000078619.10	ENSMUST00000106843.7	-1224	83796	Smarcd2	SWI/SNF related, matrix associated, actin dependent regulator of chromatin, subfamily d, member 2	Spinal cord	FALSE	Smarcd2 (+3949), Psmc5 (+12869)
chr11	107527604	107528647	Promoter (<=1kb)	11	107511403	107527220	15818	2	ENSMUSG00000085864.1	ENSMUST00000149428.1	-905	NA	NA	NA	NMP-SC	TRUE	Helz (-19834), Psmd12 (+48642)
chr11	107573157	107574084	Intron (ENSMUST00000141730.7/ENSMUSG00000020721.16, intron 3 of 4)	11	107531757	107548373	16617	2	ENSMUSG00000059706.4	ENSMUST00000147445.1	-25247	NA	NA	NA	NMP-SC	FALSE	Helz (+25661), Cacng1 (+142901)
chr11	108527775	108528422	Intron (ENSMUST00000150863.8/ENSMUSG00000020728.17, intron 16 of 26)	11	108531406	108570827	39422	1	ENSMUSG00000020728.17	ENSMUST00000182249.1	-3308	76380	Cep112	centrosomal protein 112	NMP	TRUE	Axin2 (-392250), Cep112 (+102833)
chr11	108893509	108894719	Distal Intergenic	11	108920349	108950783	30435	1	ENSMUSG00000000142.15	ENSMUST00000052915.13	-26235	12006	Axin2	axin 2	Spinal cord	FALSE	Axin2 (-26235), Cep112 (+468848)
chr11	109107669	109108028	Distal Intergenic	11	109139291	109144369	5079	2	ENSMUSG00000078605.2	ENSMUST00000106710.2	36521	268498	E030025P04Rik	RIKEN cDNA E030025P04 gene	Spinal cord	FALSE	E030025P04Rik (+36520), Axin2 (+187500)
chr11	109210163	109211059	Distal Intergenic	11	109239511	109246965	7455	2	ENSMUSG00000020599.13	ENSMUST00000156785.1	36354	19739	Rgs9	regulator of G-protein signaling 9	NMP-SC	FALSE	E030025P04Rik (-66242), Rgs9 (+87518)
chr11	109252298	109253114	Promoter (2-3kb)	11	109225361	109250151	24791	2	ENSMUSG00000020599.13	ENSMUST00000103062.8	-2555	19739	Rgs9	regulator of G-protein signaling 9	NMP-SC	TRUE	E030025P04Rik (-108337), Rgs9 (+45423)
chr11	109932913	109933571	3' UTR	11	109936316	109938135	1820	1	ENSMUSG00000085629.1	ENSMUST00000149226.1	-3074	NA	NA	NA	Spinal cord	TRUE	1700012B07Rik (-105196), Abca8b (+62603)
chr11	111273706	111274225	Promoter (2-3kb)	11	111276100	111276931	832	1	ENSMUSG00000082272.1	ENSMUST00000121873.1	-2135	NA	NA	NA	NMP-SC	TRUE	Kcnj2 (+207802)
chr11	112095007	112096041	Distal Intergenic	11	112107438	112132196	24759	1	ENSMUSG00000085324.1	ENSMUST00000146550.1	-11914	NA	NA	NA	Spinal cord	FALSE	Gm11678 (+336112)
chr11	112137051	112138469	Distal Intergenic	11	112107438	112132196	24759	1	ENSMUSG00000085324.1	ENSMUST00000146550.1	30322	NA	NA	NA	Spinal cord	TRUE	Gm11678 (+293876)
chr11	112885412	112886301	Distal Intergenic	11	112825179	112832469	7291	1	ENSMUSG00000020624.3	ENSMUST00000153429.1	60677	NA	NA	NA	Spinal cord	TRUE	Sox9 (+103633), Slc39a11 (+679902)
chr11	113107640	113108132	Intron (ENSMUST00000136438.7/ENSMUSG00000087259.7, intron 1 of 2)	11	113043895	113173077	129183	2	ENSMUSG00000087259.7	ENSMUST00000136438.7	65191	72386	2610035D17Rik	RIKEN cDNA 2610035D17 gene	Spinal cord	FALSE	Sox9 (+325662), Slc39a11 (+457873)
chr11	113155614	113156063	Intron (ENSMUST00000136438.7/ENSMUSG00000087259.7, intron 1 of 2)	11	113043895	113173077	129183	2	ENSMUSG00000087259.7	ENSMUST00000136438.7	17239	72386	2610035D17Rik	RIKEN cDNA 2610035D17 gene	NMP-SC	FALSE	Sox9 (+373615), Slc39a11 (+409920)
chr11	113223648	113224451	Distal Intergenic	11	113203315	113209669	6355	2	ENSMUSG00000085421.1	ENSMUST00000130373.1	-14380	319871	4732490B19Rik	RIKEN cDNA 4732490B19 gene	NMP	TRUE	Slc39a11 (+341709), Sox9 (+441826)
chr11	113230580	113231015	Distal Intergenic	11	113203315	113209669	6355	2	ENSMUSG00000085421.1	ENSMUST00000130373.1	-21128	319871	4732490B19Rik	RIKEN cDNA 4732490B19 gene	Spinal cord	TRUE	Slc39a11 (+334961), Sox9 (+448574)
chr11	113291932	113292622	Intron (ENSMUST00000071539.9/ENSMUSG00000041654.15, intron 7 of 9)	11	113203315	113209669	6355	2	ENSMUSG00000085421.1	ENSMUST00000130373.1	-82608	319871	4732490B19Rik	RIKEN cDNA 4732490B19 gene	Spinal cord	FALSE	Slc39a11 (+273482), Sox9 (+510053)
chr11	113935063	113935716	Intron (ENSMUST00000041627.13/ENSMUSG00000041592.16, intron 2 of 44)	11	113806341	113826219	19879	2	ENSMUSG00000041592.16	ENSMUST00000125879.1	-109170	237979	Sdk2	sidekick cell adhesion molecule 2	NMP	FALSE	Cdc42ep4 (-184072), Sdk2 (+130828)
chr11	114028173	114029370	Intron (ENSMUST00000041627.13/ENSMUSG00000041592.16, intron 1 of 44)	11	113848562	114065975	217414	2	ENSMUSG00000041592.16	ENSMUST00000141943.1	37204	237979	Sdk2	sidekick cell adhesion molecule 2	NMP-SC	FALSE	Cdc42ep4 (-277454), Sdk2 (+37446)
chr11	114818979	114820756	Distal Intergenic	11	114798924	114806745	7822	1	ENSMUSG00000034677.9	ENSMUST00000106584.1	20943	217302	Gpr142	G protein-coupled receptor 142	NMP	TRUE	Gprc5c (-31974), Gpr142 (+20944)
chr11	114829433	114830932	Distal Intergenic	11	114851152	114863733	12582	1	ENSMUSG00000051043.16	ENSMUST00000133245.1	-20970	70355	Gprc5c	G protein-coupled receptor, family C, group 5, member C	NMP-SC	FALSE	Gprc5c (-21659), Gpr142 (+31259)
chr11	115105033	115105239	Intron (ENSMUST00000131046.1/ENSMUSG00000020732.13, intron 1 of 1)	11	115091431	115162236	70806	1	ENSMUSG00000020732.13	ENSMUST00000067754.10	13705	58222	Rab37	RAB37, member RAS oncogene family	Spinal cord	FALSE	Cd300e (-42959), Cd300lf (+28856)
chr11	115224729	115225145	Intron (ENSMUST00000061450.6/ENSMUSG00000045980.13, intron 8 of 9)	11	115253278	115253385	108	1	ENSMUSG00000089544.1	ENSMUST00000158919.1	-28341	NA	NA	NA	NMP	FALSE	Tmem104 (+37450), Grin2c (+42306)
chr11	115832708	115833321	Promoter (<=1kb)	11	115833925	115845388	11464	1	ENSMUSG00000020782.18	ENSMUST00000155878.7	-911	217325	Llgl2	lethal giant larvae homolog 2 (Drosophila)	NMP-SC	FALSE	Myo15b (-28597), Llgl2 (+8957)
chr11	116104182	116104590	Promoter (2-3kb)	11	116106209	116107083	875	2	ENSMUSG00000020773.11	ENSMUST00000149957.1	2697	217333	Trim47	tripartite motif-containing 47	Spinal cord	FALSE	Wbp2 (-17391), Trim47 (+5860)
chr11	116756897	116757455	Exon (ENSMUST00000156293.7/ENSMUSG00000056032.12, exon 4 of 4)	11	116752963	116755842	2880	1	ENSMUSG00000056032.12	ENSMUST00000147508.1	4213	NA	NA	NA	NMP	FALSE	St6galnac2 (-62308), St6galnac1 (+18331)
chr11	117708884	117709592	Intron (ENSMUST00000026658.12/ENSMUSG00000025571.13, intron 3 of 21)	11	117721018	117762264	41247	1	ENSMUSG00000025571.13	ENSMUST00000138299.1	-11780	217351	Tnrc6c	trinucleotide repeat containing 6C	NMP	FALSE	Tnrc6c (+54425), Tmc6 (+71401)
chr11	118148936	118149207	Intron (ENSMUST00000100181.10/ENSMUSG00000017132.17, intron 12 of 13)	11	118023076	118130634	107559	2	ENSMUSG00000033987.16	ENSMUST00000132685.8	-18437	69926	Dnah17	dynein, axonemal, heavy chain 17	NMP-SC	FALSE	Dnahc17 (-19853), Cyth1 (+63670)
chr11	118470194	118470817	Distal Intergenic	11	118476829	118489209	12381	1	ENSMUSG00000033857.12	ENSMUST00000135383.8	-6324	217364	Engase	endo-beta-N-acetylglucosaminidase	NMP-SC	FALSE	Engase (-6323), C1qtnf1 (+42007)
chr11	119792953	119793551	Intron (ENSMUST00000125583.7/ENSMUSG00000025583.15, intron 7 of 12)	11	119798773	119846955	48183	1	ENSMUSG00000025583.15	ENSMUST00000139728.7	-5521	74370	Rptor	regulatory associated protein of MTOR, complex 1	Spinal cord	TRUE	Chmp6 (-120558), Rptor (+190103)
chr11	120238677	120238869	Promoter (2-3kb)	11	120236699	120292282	55584	1	ENSMUSG00000039741.15	ENSMUST00000118987.1	2074	268515	Bahcc1	BAH domain and coiled-coil containing 1	NMP-SC	FALSE	Bahcc1 (+5826), Actg1 (+109769)
chr11	120343391	120345455	Promoter (2-3kb)	11	120346736	120346819	84	2	ENSMUSG00000093264.1	ENSMUST00000175523.1	2396	NA	NA	NA	NMP-SC	FALSE	0610009L18Rik (-4255), Actg1 (+4119)
chr11	120658756	120661378	Promoter (<=1kb)	11	120653788	120660606	6819	2	ENSMUSG00000042988.10	ENSMUST00000106177.7	539	77583	Notum	notum pectinacetylesterase homolog (Drosophila)	NMP	FALSE	Notum (+539)
chr11	120695286	120696056	Intron (ENSMUST00000026135.14/ENSMUSG00000025142.17, intron 7 of 15)	11	120689310	120709241	19932	1	ENSMUSG00000025142.17	ENSMUST00000167678.1	6361	68938	Aspscr1	alveolar soft part sarcoma chromosome region, candidate 1 (human)	NMP	FALSE	Stra13 (+18067), Aspscr1 (+22679)
chr11	121530030	121530576	Intron (ENSMUST00000103013.9/ENSMUSG00000039230.14, intron 13 of 38)	11	121510978	121519333	8356	2	ENSMUSG00000039238.6	ENSMUST00000092298.5	-10970	319530	Zfp750	zinc finger protein 750	NMP-SC	FALSE	Zfp750 (-10970), B3gntl1 (+142850)
chr12	5257393	5257761	Intron (ENSMUST00000020958.8/ENSMUSG00000020627.10, intron 2 of 13)	12	5235156	5235964	809	2	ENSMUSG00000112020.1	ENSMUST00000219031.1	-21613	NA	NA	NA	Spinal cord	TRUE	Klhl29 (+118105), Atad2b (+340173)
chr12	8401861	8402682	Distal Intergenic	12	8394209	8400356	6148	1	ENSMUSG00000112452.1	ENSMUST00000218567.1	8062	NA	NA	NA	Spinal cord	FALSE	Hs1bp3 (+88839), Rhob (+97713)
chr12	12841810	12842554	Distal Intergenic	12	12865570	12874689	9120	1	ENSMUSG00000113363.1	ENSMUST00000221441.1	-23388	NA	NA	NA	Spinal cord	TRUE	Rpl36-ps3 (-69804), Fam49a (+580043)
chr12	16752157	16753501	Intron (ENSMUST00000048064.15/ENSMUSG00000036523.16, intron 1 of 32)	12	16672079	16757195	85117	2	ENSMUSG00000036523.16	ENSMUST00000159120.7	4366	268527	Greb1	gene regulated by estrogen in breast cancer protein	NMP	TRUE	Greb1 (+47855), Ntsr2 (+99359)
chr12	17426083	17427209	Intron (ENSMUST00000046011.11/ENSMUSG00000061458.9, intron 20 of 20)	12	17436618	17446443	9826	1	ENSMUSG00000113246.1	ENSMUST00000220527.1	-9972	NA	NA	NA	Spinal cord	TRUE	Odc1 (-118227), Nol10 (+78188)
chr12	17664158	17664423	Distal Intergenic	12	17644900	17645205	306	2	ENSMUSG00000088939.1	ENSMUST00000158314.1	-19085	NA	NA	NA	NMP-SC	FALSE	Hpcal1 (-26523), Odc1 (+119418)
chr12	24762161	24762648	Promoter (<=1kb)	12	24762341	24764936	2596	1	ENSMUSG00000114076.1	ENSMUST00000222531.1	63	NA	NA	NA	NMP-SC	TRUE	Mboat2 (-69194), Rrm2 (+54164)
chr12	24893661	24894861	Intron (ENSMUST00000222198.1/ENSMUSG00000020646.17, intron 3 of 4)	12	24831631	24960286	128656	1	ENSMUSG00000020646.17	ENSMUST00000222994.1	62630	67216	Mboat2	membrane bound O-acyltransferase domain containing 2	Spinal cord	FALSE	Kidins220 (-80671), Mboat2 (+62662)
chr12	26758543	26759550	Distal Intergenic	12	26814371	26834859	20489	2	ENSMUSG00000113218.1	ENSMUST00000221910.1	75813	NA	NA	NA	Spinal cord	FALSE	Cmpk2 (+289843), Sox11 (+583662)
chr12	26842794	26843332	Distal Intergenic	12	26819785	26834873	15089	2	ENSMUSG00000113218.1	ENSMUST00000222026.1	-8190	NA	NA	NA	Spinal cord	TRUE	Cmpk2 (+373859), Sox11 (+499646)
chr12	27538053	27538717	Distal Intergenic	12	27598201	27615362	17162	1	ENSMUSG00000113421.1	ENSMUST00000220893.1	-59816	NA	NA	NA	Spinal cord	TRUE	Sox11 (-195676)
chr12	28450982	28451664	Intron (ENSMUST00000189735.6/ENSMUSG00000020633.14, intron 8 of 8)	12	28510555	28516714	6160	2	ENSMUSG00000020633.14	ENSMUST00000186301.1	65391	68511	Dcdc2c	doublecortin domain containing 2C	Spinal cord	FALSE	Dcdc2c (+100980)
chr12	28509615	28510217	Intron (ENSMUST00000189735.6/ENSMUSG00000020633.14, intron 8 of 8)	12	28510555	28516714	6160	2	ENSMUSG00000020633.14	ENSMUST00000186301.1	6798	68511	Dcdc2c	doublecortin domain containing 2C	Spinal cord	FALSE	Dcdc2c (+42387)
chr12	28784585	28785729	Intron (ENSMUST00000221877.1/ENSMUSG00000036613.8, intron 3 of 8)	12	28789669	28792612	2944	1	ENSMUSG00000114081.1	ENSMUST00000220880.1	-4512	NA	NA	NA	Spinal cord	FALSE	Myt1l (-743227), Tssc1 (+33329)
chr12	28884956	28885817	Promoter (<=1kb)	12	28886230	28886382	153	2	ENSMUSG00000113325.1	ENSMUST00000220624.1	996	NA	NA	NA	Spinal cord	TRUE	Myt1l (-642997), Tssc1 (+133559)
chr12	28948817	28949647	Intron (ENSMUST00000221643.1/ENSMUSG00000113387.1, intron 1 of 2)	12	28910229	29041874	131646	1	ENSMUSG00000113387.1	ENSMUST00000221643.1	39003	NA	NA	NA	Spinal cord	TRUE	Myt1l (-579152), Tssc1 (+197404)
chr12	29140643	29140957	Promoter (1-2kb)	12	29141929	29199768	57840	1	ENSMUSG00000113986.1	ENSMUST00000222225.1	-1129	NA	NA	NA	Spinal cord	FALSE	Myt1l (-387584), Tssc1 (+388972)
chr12	32053800	32054482	Intron (ENSMUST00000003079.11/ENSMUSG00000002997.15, intron 1 of 11)	12	31958480	32060589	102110	2	ENSMUSG00000002997.15	ENSMUST00000146865.1	6448	19088	Prkar2b	protein kinase, cAMP dependent regulatory, type II beta	Spinal cord	TRUE	Hbp1 (-103606), Prkar2b (+7155)
chr12	33197255	33198480	Intron (ENSMUST00000077456.12/ENSMUSG00000020564.17, intron 1 of 2)	12	33193994	33228854	34861	2	ENSMUSG00000079143.3	ENSMUST00000155877.1	30987	NA	NA	NA	Spinal cord	TRUE	Cdhr3 (-104993), Atxn7l1 (-104647)
chr12	33287815	33288482	Intron (ENSMUST00000146040.8/ENSMUSG00000020564.17, intron 3 of 12)	12	33302515	33368273	65759	1	ENSMUSG00000020564.17	ENSMUST00000090597.10	-14367	380753	Atxn7l1	ataxin 7-like 1	NMP	TRUE	Cdhr3 (-195274), Atxn7l1 (-14366)
chr12	33717338	33718459	Distal Intergenic	12	33846454	33847062	609	1	ENSMUSG00000114064.1	ENSMUST00000222787.1	-128556	NA	NA	NA	Spinal cord	TRUE	Ferd3l (-210526), Twistnb (+288275)
chr12	35175877	35176416	Distal Intergenic	12	35194811	35194897	87	2	ENSMUSG00000076253.1	ENSMUST00000102298.1	18751	751520	Mir680-3	microRNA 680-3	Spinal cord	TRUE	Snx13 (+128958), Ahr (+358891)
chr12	36425143	36425933	Intron (ENSMUST00000221452.1/ENSMUSG00000043153.6, intron 2 of 9)	12	36381242	36382181	940	2	ENSMUSG00000091007.1	ENSMUST00000171007.1	-43357	NA	NA	NA	Spinal cord	FALSE	Meox2 (-683002), D630036H23Rik (-43357)
chr12	36793516	36794399	Distal Intergenic	12	36816205	36816278	74	1	ENSMUSG00000092998.1	ENSMUST00000175257.1	-22248	100628578	Mir5099	microRNA 5099	Spinal cord	TRUE	D630036H23Rik (-411777), Meox2 (-314582)
chr12	36917633	36918586	Distal Intergenic	12	36945251	36952555	7305	2	ENSMUSG00000113507.1	ENSMUST00000222465.1	34446	NA	NA	NA	Spinal cord	FALSE	D630036H23Rik (-535929), Meox2 (-190430)
chr12	38843637	38844540	Intron (ENSMUST00000160244.7/ENSMUSG00000004151.17, intron 8 of 11)	12	38837398	38865716	28319	1	ENSMUSG00000004151.17	ENSMUST00000161591.1	6690	14009	Etv1	ets variant 1	Spinal cord	TRUE	Etv1 (+64007)
chr12	39728185	39728901	Distal Intergenic	12	39765186	39765722	537	1	ENSMUSG00000113277.1	ENSMUST00000220920.1	-36643	NA	NA	NA	NMP-SC	TRUE	Arl4a (+308886), Etv1 (+948461)
chr12	39974819	39975522	Distal Intergenic	12	39948629	39950632	2004	2	ENSMUSG00000114147.1	ENSMUST00000222820.1	-24538	NA	NA	NA	Spinal cord	TRUE	Arl4a (+62258)
chr12	40215378	40215728	Promoter (1-2kb)	12	40203362	40217513	14152	2	ENSMUSG00000001627.12	ENSMUST00000165027.8	1960	15982	Ifrd1	interferon-related developmental regulator 1	Spinal cord	TRUE	Lsmem1 (-16238), Gm7008 (-7205)
chr12	41181605	41183071	Intron (ENSMUST00000132121.7/ENSMUSG00000056899.10, intron 4 of 6)	12	41068312	41110943	42632	1	ENSMUSG00000056899.10	ENSMUST00000080160.3	114026	93757	Immp2l	IMP2 inner mitochondrial membrane peptidase-like (S. cerevisiae)	Spinal cord	TRUE	Immp2l (+158248), Lrrn3 (+303413)
chr12	41314631	41315926	Intron (ENSMUST00000132121.7/ENSMUSG00000056899.10, intron 4 of 6)	12	41342820	41348090	5271	2	ENSMUSG00000113086.1	ENSMUST00000223331.1	32812	NA	NA	NA	Spinal cord	TRUE	Lrrn3 (+170472), Immp2l (+291189)
chr12	41483574	41484232	Promoter (2-3kb)	12	41451668	41486431	34764	2	ENSMUSG00000036295.5	ENSMUST00000043884.5	2528	16981	Lrrn3	leucine rich repeat protein 3, neuronal	Spinal cord	TRUE	Lrrn3 (+1848), Immp2l (+459813)
chr12	44928185	44929071	Intron (ENSMUST00000053768.13/ENSMUSG00000046314.16, intron 2 of 5)	12	44923180	44924373	1194	1	ENSMUSG00000081636.2	ENSMUST00000117663.2	5448	NA	NA	NA	Spinal cord	TRUE	Stxbp6 (+145484), Nrcam (+599743)
chr12	45933532	45933900	Distal Intergenic	12	45984343	45984549	207	1	ENSMUSG00000064800.1	ENSMUST00000082866.1	-50627	NA	NA	NA	Spinal cord	TRUE	Stxbp6 (-859604), Nova1 (+885059)
chr12	47162661	47163332	Promoter (2-3kb)	12	47165042	47165507	466	1	ENSMUSG00000104308.1	ENSMUST00000195244.1	-2046	NA	NA	NA	Spinal cord	FALSE	Nova1 (-344222)
chr12	51970610	51972069	Promoter (<=1kb)	12	51875871	51971321	95451	2	ENSMUSG00000035181.6	ENSMUST00000040583.6	-18	320487	Heatr5a	HEAT repeat containing 5A	Spinal cord	FALSE	Heatr5a (-19)
chr12	53012419	53012911	Intron (ENSMUST00000095737.4/ENSMUSG00000061603.8, intron 8 of 13)	12	53046708	53046826	119	2	ENSMUSG00000070192.1	ENSMUST00000093682.1	34161	NA	NA	NA	Spinal cord	TRUE	Npas3 (-236012), Akap6 (+313282)
chr12	53637512	53638300	Intron (ENSMUST00000223358.1/ENSMUSG00000021010.8, intron 2 of 10)	12	53303352	53309846	6495	2	ENSMUSG00000113179.1	ENSMUST00000222223.1	-328060	NA	NA	NA	Spinal cord	TRUE	Npas3 (+389229), Egln3 (+565954)
chr12	56951849	56952454	Intron (ENSMUST00000044634.11/ENSMUSG00000035472.14, intron 1 of 9)	12	56773512	56980393	206882	2	ENSMUSG00000035472.14	ENSMUST00000160892.1	28242	217593	Slc25a21	solute carrier family 25 (mitochondrial oxodicarboxylate carrier), member 21	Spinal cord	TRUE	Slc25a21 (+207092), Pax9 (+260385)
chr12	57008319	57009627	Intron (ENSMUST00000044634.11/ENSMUSG00000035472.14, intron 1 of 9)	12	56773512	56980393	206882	2	ENSMUSG00000035472.14	ENSMUST00000160892.1	-28580	217593	Slc25a21	solute carrier family 25 (mitochondrial oxodicarboxylate carrier), member 21	Spinal cord	TRUE	Slc25a21 (+150271), Pax9 (+317206)
chr12	64857831	64858857	Distal Intergenic	12	64876836	64877628	793	2	ENSMUSG00000113075.1	ENSMUST00000223350.1	19284	NA	NA	NA	Spinal cord	TRUE	Fscb (-383446), Gm527 (-59567)
chr12	69894845	69895495	Promoter (1-2kb)	12	69803750	69893200	89451	2	ENSMUSG00000034761.15	ENSMUST00000110570.7	-1970	399510	Map4k5	mitogen-activated protein kinase kinase kinase kinase 5	Spinal cord	TRUE	Map4k5 (-1970)
chr12	70068649	70070947	Intron (ENSMUST00000085314.10/ENSMUSG00000021068.16, intron 3 of 28)	12	70046908	70051284	4377	2	ENSMUSG00000021068.16	ENSMUST00000223316.1	-18514	18080	Nin	ninein	Spinal cord	TRUE	Sav1 (-82796), Nin (+33035)
chr12	70144220	70144576	Distal Intergenic	12	70154142	70183347	29206	1	ENSMUSG00000090121.10	ENSMUST00000162570.7	-9744	100504285	Abhd12b	abhydrolase domain containing 12B	Spinal cord	FALSE	Nin (-41565), Abhd12b (-9759)
chr12	70553965	70555092	Distal Intergenic	12	70522598	70544587	21990	1	ENSMUSG00000113302.1	ENSMUST00000221234.1	31930	NA	NA	NA	Spinal cord	TRUE	Frmd6 (-270985), Tmx1 (+101434)
chr12	71405261	71405774	Intron (ENSMUST00000221650.1/ENSMUSG00000113441.1, intron 2 of 5)	12	71383154	71384208	1055	2	ENSMUSG00000100668.1	ENSMUST00000190526.1	-21309	67348	1700083H02Rik	RIKEN cDNA 1700083H02 gene	Spinal cord	TRUE	Daam1 (-425560), Dact1 (+95534)
chr12	71408277	71408812	Intron (ENSMUST00000221650.1/ENSMUSG00000113441.1, intron 2 of 5)	12	71383154	71384208	1055	2	ENSMUSG00000100668.1	ENSMUST00000190526.1	-24336	67348	1700083H02Rik	RIKEN cDNA 1700083H02 gene	NMP-SC	TRUE	Daam1 (-422533), Dact1 (+98561)
chr12	71433263	71434465	Intron (ENSMUST00000221650.1/ENSMUSG00000113441.1, intron 3 of 5)	12	71383154	71384208	1055	2	ENSMUSG00000100668.1	ENSMUST00000190526.1	-49656	67348	1700083H02Rik	RIKEN cDNA 1700083H02 gene	Spinal cord	TRUE	Daam1 (-397214), Dact1 (+123880)
chr12	73111413	73113786	Promoter (<=1kb)	12	73099609	73113425	13817	2	ENSMUSG00000034460.9	ENSMUST00000043208.7	826	20474	Six4	sine oculis-related homeobox 4	Spinal cord	FALSE	Six1 (-65421), Six4 (+1437)
chr12	73708316	73709055	Intron (ENSMUST00000221153.1/ENSMUSG00000021108.18, intron 10 of 14)	12	73648921	73651897	2977	1	ENSMUSG00000021108.18	ENSMUST00000220898.1	59764	18755	Prkch	protein kinase C, eta	NMP	FALSE	Hif1a (-199218), Prkch (+123889)
chr12	74790527	74791132	Distal Intergenic	12	74825345	74827722	2378	1	ENSMUSG00000113845.1	ENSMUST00000223498.1	-34516	NA	NA	NA	NMP	TRUE	Gm11042 (-474436), Kcnh5 (+386502)
chr12	75894819	75895130	Intron (ENSMUST00000044217.15/ENSMUSG00000063450.14, intron 9 of 115)	12	75909103	75909185	83	1	ENSMUSG00000092922.1	ENSMUST00000175181.1	-14129	100628610	Mir5101	microRNA 5101	Spinal cord	TRUE	Syne2 (+76657), Esr2 (+282284)
chr12	76073156	76074420	Promoter (1-2kb)	12	76072016	76094436	22421	1	ENSMUSG00000063450.14	ENSMUST00000131480.7	1772	319565	Syne2	spectrin repeat containing, nuclear envelope 2	Spinal cord	FALSE	Esr2 (+103471), Syne2 (+255470)
chr12	79433667	79434062	Intron (ENSMUST00000171210.2/ENSMUSG00000059060.15, intron 7 of 10)	12	79327353	79701856	374504	1	ENSMUSG00000059060.15	ENSMUST00000221257.1	106511	19363	Rad51b	RAD51 paralog B	Spinal cord	FALSE	Rad51b (+136514), Zfp36l1 (+679148)
chr12	79890729	79891465	Distal Intergenic	12	79917019	79924733	7715	2	ENSMUSG00000112765.1	ENSMUST00000218818.1	33636	NA	NA	NA	Spinal cord	FALSE	Zfp36l1 (+221916), Rad51b (+593746)
chr12	79898240	79898996	Distal Intergenic	12	79917019	79924733	7715	2	ENSMUSG00000112765.1	ENSMUST00000218818.1	26115	NA	NA	NA	Spinal cord	FALSE	Zfp36l1 (+214395), Rad51b (+601267)
chr12	80065496	80065951	Intron (ENSMUST00000218323.1/ENSMUSG00000111933.1, intron 1 of 1)	12	80018415	80081434	63020	2	ENSMUSG00000111933.1	ENSMUST00000218323.1	15711	NA	NA	NA	NMP	TRUE	Zfp36l1 (+47289), Rad51b (+768373)
chr12	80141354	80141757	Distal Intergenic	12	80123992	80132844	8853	2	ENSMUSG00000097729.2	ENSMUST00000180643.2	-8711	69548	2310015A10Rik	RIKEN cDNA 2310015A10 gene	NMP-SC	FALSE	Zfp36l1 (-28543), Actn1 (+118815)
chr12	80211018	80211405	Promoter (1-2kb)	12	80209243	80211916	2674	1	ENSMUSG00000112852.1	ENSMUST00000218235.1	1968	NA	NA	NA	NMP	TRUE	Zfp36l1 (-98199), Actn1 (+49159)
chr12	80807215	80808163	Intron (ENSMUST00000220238.1/ENSMUSG00000021133.9, intron 1 of 6)	12	80790559	80880835	90277	1	ENSMUSG00000021133.9	ENSMUST00000068519.6	17130	217684	Susd6	sushi domain containing 6	Spinal cord	TRUE	Srsf5 (-137896), 4933426M11Rik (+17157)
chr12	81094789	81095111	Intron (ENSMUST00000110347.8/ENSMUSG00000021136.13, intron 1 of 12)	12	81026828	81186410	159583	1	ENSMUSG00000021136.13	ENSMUST00000129362.1	68122	64075	Smoc1	SPARC related modular calcium binding 1	NMP-SC	FALSE	Smoc1 (+68142), Slc8a3 (+238230)
chr12	81141033	81141932	Intron (ENSMUST00000110347.8/ENSMUSG00000021136.13, intron 5 of 12)	12	81166151	81166234	84	1	ENSMUSG00000092673.1	ENSMUST00000174932.1	-24669	100526532	Mir3067	microRNA 3067	NMP-SC	TRUE	Smoc1 (+114675), Slc8a3 (+191697)
chr12	81165992	81166821	Promoter (<=1kb)	12	81166151	81166234	84	1	ENSMUSG00000092673.1	ENSMUST00000174932.1	255	100526532	Mir3067	microRNA 3067	Spinal cord	TRUE	Smoc1 (+139599), Slc8a3 (+166773)
chr12	84177580	84178262	Intron (ENSMUST00000046266.12/ENSMUSG00000042507.15, intron 1 of 12)	12	84184536	84187806	3271	2	ENSMUSG00000113776.1	ENSMUST00000220651.1	9885	NA	NA	NA	NMP	TRUE	Pnma1 (-29432), Elmsan1 (+16094)
chr12	85297763	85299145	3' UTR	12	85288591	85299358	10768	1	ENSMUSG00000045064.4	ENSMUST00000059341.4	9863	72350	Zc2hc1c	zinc finger, C2HC-type containing 1C	NMP-SC	TRUE	Zc2hc1c (+9863), Nek9 (+40908)
chr12	85995095	85995319	Intron (ENSMUST00000040179.13/ENSMUSG00000012609.19, intron 29 of 33)	12	85962598	85979021	16424	2	ENSMUSG00000097902.2	ENSMUST00000181727.2	-16186	NA	NA	NA	NMP-SC	FALSE	Tgfb3 (+83834), Ttll5 (+170497)
chr12	86035558	86035827	Intron (ENSMUST00000040179.13/ENSMUSG00000012609.19, intron 33 of 33)	12	86069173	86069779	607	1	ENSMUSG00000103301.1	ENSMUST00000192206.1	-33481	NA	NA	NA	NMP-SC	TRUE	Tgfb3 (+43348), Ttll5 (+210983)
chr12	86036787	86037900	Intron (ENSMUST00000040179.13/ENSMUSG00000012609.19, intron 33 of 33)	12	86069173	86069779	607	1	ENSMUSG00000103301.1	ENSMUST00000192206.1	-31830	NA	NA	NA	Spinal cord	FALSE	Tgfb3 (+41697), Ttll5 (+212634)
chr12	86202927	86204180	Distal Intergenic	12	86169341	86195102	25762	1	ENSMUSG00000097543.1	ENSMUST00000181667.1	34212	328136	Gm805	predicted gene 805	Spinal cord	FALSE	Gpatch2l (-38336), Ift43 (+120993)
chr12	86379473	86379959	Intron (ENSMUST00000116402.9/ENSMUSG00000021255.17, intron 1 of 6)	12	86361117	86521628	160512	1	ENSMUSG00000021255.17	ENSMUST00000116402.9	18599	26380	Esrrb	estrogen related receptor, beta	NMP	TRUE	Esrrb (-41928), Gpatch2l (+137826)
chr12	86509503	86510157	Exon (ENSMUST00000136464.2/ENSMUSG00000021255.17, exon 4 of 4)	12	86504409	86509967	5559	1	ENSMUSG00000021255.17	ENSMUST00000136464.2	5421	26380	Esrrb	estrogen related receptor, beta	NMP-SC	TRUE	Vash1 (-168870), Esrrb (+88186)
chr12	91374683	91375251	Intron (ENSMUST00000141429.7/ENSMUSG00000061533.16, intron 2 of 25)	12	91362880	91384353	21474	2	ENSMUSG00000061533.16	ENSMUST00000138935.1	9386	75216	Cep128	centrosomal protein 128	Spinal cord	FALSE	Dio2 (-636529), Cep128 (+9442)
chr12	99529987	99530358	Intron (ENSMUST00000176928.2/ENSMUSG00000033713.12, intron 1 of 2)	12	99388345	99563508	175164	2	ENSMUSG00000033713.12	ENSMUST00000176928.2	33336	71375	Foxn3	forkhead box N3	Spinal cord	FALSE	Foxn3 (-137101), Efcab11 (+353269)
chr12	99580223	99580827	Intron (ENSMUST00000222797.1/ENSMUSG00000097917.2, intron 2 of 3)	12	99569740	99571414	1675	1	ENSMUSG00000114190.1	ENSMUST00000222451.1	10785	NA	NA	NA	Spinal cord	FALSE	Foxn3 (-187453), Efcab11 (+302917)
chr12	100106125	100106451	Distal Intergenic	12	100110154	100115866	5713	1	ENSMUSG00000021178.9	ENSMUST00000222374.1	-3866	19179	Psmc1	protease (prosome, macropain) 26S subunit, ATPase 1	NMP	FALSE	Psmc1 (-3898)
chr12	100176392	100176571	Distal Intergenic	12	100187011	100187705	695	1	ENSMUSG00000113335.1	ENSMUST00000220866.1	-10530	NA	NA	NA	NMP-SC	TRUE	Calm1 (-22953), Nrde2 (-16829)
chr12	103088953	103089608	Intron (ENSMUST00000101099.11/ENSMUSG00000021198.16, intron 22 of 48)	12	103095094	103111273	16180	1	ENSMUSG00000021198.16	ENSMUST00000177984.1	-5814	217843	Unc79	unc-79 homolog (C. elegans)	Spinal cord	FALSE	Unc79 (+140422), Prima1 (+152869)
chr12	104908013	104909003	Distal Intergenic	12	104925501	104926689	1189	2	ENSMUSG00000100975.2	ENSMUST00000185486.2	18181	NA	NA	NA	NMP-SC	FALSE	4930408O17Rik (+43178), Syne3 (+90169)
chr12	105759750	105760455	Intron (ENSMUST00000040876.6/ENSMUSG00000041323.6, intron 12 of 17)	12	105745275	105747712	2438	1	ENSMUSG00000041323.6	ENSMUST00000220702.1	14827	78801	Ak7	adenylate kinase 7	NMP-SC	TRUE	Papola (-24591), Ak7 (+54121)
chr12	107516085	107517175	Distal Intergenic	12	107488632	107489636	1005	1	ENSMUSG00000060375.2	ENSMUST00000082269.2	27998	NA	NA	NA	Spinal cord	TRUE	3110018I06Rik (+27998), Bcl11b (+486972)
chr12	108110692	108111031	Intron (ENSMUST00000071095.13/ENSMUSG00000056770.15, intron 11 of 12)	12	108106666	108114947	8282	2	ENSMUSG00000056770.15	ENSMUST00000148119.7	4086	52690	Setd3	SET domain containing 3	Spinal cord	TRUE	Bcl11b (-107260), Setd3 (+68452)
chr12	108118719	108119501	3' UTR	12	108112130	108115083	2954	2	ENSMUSG00000056770.15	ENSMUST00000125210.1	-4027	52690	Setd3	SET domain containing 3	Spinal cord	FALSE	Bcl11b (-115508), Setd3 (+60204)
chr12	108389686	108390255	Intron (ENSMUST00000138456.7/ENSMUSG00000058070.14, intron 1 of 6)	12	108370957	108508538	137582	1	ENSMUSG00000058070.14	ENSMUST00000138456.7	19013	68519	Eml1	echinoderm microtubule associated protein like 1	Spinal cord	FALSE	Eml1 (-32845), Cyp46a1 (+55594)
chr12	108444316	108445468	Intron (ENSMUST00000138456.7/ENSMUSG00000058070.14, intron 1 of 6)	12	108440530	108441270	741	2	ENSMUSG00000082203.1	ENSMUST00000119205.1	-3622	NA	NA	NA	Spinal cord	TRUE	Evl (-109828), Eml1 (+22076)
chr12	109449332	109450615	Promoter (2-3kb)	12	109452823	109453782	960	1	ENSMUSG00000040856.17	ENSMUST00000174539.1	-2850	13386	Dlk1	delta-like 1 homolog (Drosophila)	Spinal cord	FALSE	Dlk1 (-2875)
chr12	110808210	110808413	Exon (ENSMUST00000084974.10/ENSMUSG00000056458.16, exon 6 of 7)	12	110794104	110804029	9926	1	ENSMUSG00000037957.14	ENSMUST00000194118.1	14207	69641	Wdr20	WD repeat domain 20	NMP	FALSE	Stk30 (+32627), Wdr20a (+70363)
chr12	111413170	111413824	Distal Intergenic	12	111417017	111424875	7859	1	ENSMUSG00000021280.9	ENSMUST00000222126.1	-3520	74190	Exoc3l4	exocyst complex component 3-like 4	NMP	FALSE	Exoc3l4 (-3933)
chr12	117808542	117809236	Intron (ENSMUST00000176499.1/ENSMUSG00000021175.15, intron 1 of 4)	12	117804289	117870047	65759	1	ENSMUSG00000021175.15	ENSMUST00000176499.1	4600	217946	Cdca7l	cell division cycle associated 7 like	Spinal cord	TRUE	Cdca7l (-34626), Rapgef5 (+292410)
chr12	118097415	118098014	Intron (ENSMUST00000084806.6/ENSMUSG00000018581.15, intron 28 of 81)	12	117877982	118060303	182322	2	ENSMUSG00000018581.15	ENSMUST00000176756.8	-37411	13411	Dnah11	dynein, axonemal, heavy chain 11	Spinal cord	TRUE	Dnahc11 (+101328), Cdca7l (+254200)
chr12	118099605	118100417	Intron (ENSMUST00000084806.6/ENSMUSG00000018581.15, intron 28 of 81)	12	117877982	118060303	182322	2	ENSMUSG00000018581.15	ENSMUST00000176756.8	-39708	13411	Dnah11	dynein, axonemal, heavy chain 11	Spinal cord	TRUE	Dnahc11 (+99032), Cdca7l (+256496)
chr12	118367055	118368042	Distal Intergenic	12	118261792	118301440	39649	2	ENSMUSG00000025323.10	ENSMUST00000221844.1	-66108	20688	Sp4	trans-acting transcription factor 4	NMP-SC	TRUE	Sp8 (-478780), Sp4 (-66109)
chr12	118451379	118452093	Distal Intergenic	12	118504928	118505034	107	2	ENSMUSG00000065348.1	ENSMUST00000083414.1	53298	NA	NA	NA	NMP	TRUE	Sp8 (-394593), Sp4 (-150296)
chr12	118510620	118512201	Distal Intergenic	12	118504928	118505034	107	2	ENSMUSG00000065348.1	ENSMUST00000083414.1	-6376	NA	NA	NA	Spinal cord	TRUE	Sp8 (-334918), Sp4 (-209971)
chr12	118601107	118601436	Promoter (1-2kb)	12	118602677	118603080	404	1	ENSMUSG00000114034.1	ENSMUST00000222831.1	-1406	NA	NA	NA	Spinal cord	FALSE	Sp4 (-299832), Sp8 (-245057)
chr12	118925950	118926329	Promoter (1-2kb)	12	118886618	118924580	37963	2	ENSMUSG00000072791.11	ENSMUST00000100982.4	-1559	77706	Abcb5	ATP-binding cassette, sub-family B (MDR/TAP), member 5	Spinal cord	FALSE	Abcb5 (+40281), Sp8 (+79811)
chr12	119231154	119231611	Intron (ENSMUST00000026360.8/ENSMUSG00000025321.14, intron 1 of 13)	12	119201463	119238770	37308	2	ENSMUSG00000025321.14	ENSMUST00000137804.1	7388	320910	Itgb8	integrin beta 8	Spinal cord	TRUE	Abcb5 (-264962), Itgb8 (+7419)
chr13	5742583	5743526	Distal Intergenic	13	5539279	5724510	185232	2	ENSMUSG00000114053.1	ENSMUST00000222871.1	-18544	NA	NA	NA	Spinal cord	TRUE	Klf6 (-118434), Gm5444 (+971406)
chr13	5873150	5873493	Distal Intergenic	13	5864678	5866770	2093	1	ENSMUSG00000000078.7	ENSMUST00000221734.1	8643	23849	Klf6	Kruppel-like factor 6	Spinal cord	FALSE	Pitrm1 (-674835), Klf6 (+11833)
chr13	6538910	6539829	Distal Intergenic	13	6530595	6531244	650	1	ENSMUSG00000114195.1	ENSMUST00000221776.1	8774	NA	NA	NA	NMP	TRUE	Pitrm1 (-8787), Klf6 (+677881)
chr13	9766608	9766803	Promoter (1-2kb)	13	9691049	9765330	74282	2	ENSMUSG00000021156.17	ENSMUST00000157035.8	-1375	66505	Zmynd11	zinc finger, MYND domain containing 11	Spinal cord	FALSE	Zmynd11 (-1392)
chr13	13473295	13473732	Intron (ENSMUST00000005532.8/ENSMUSG00000005397.8, intron 5 of 19)	13	13474343	13482405	8063	2	ENSMUSG00000113380.1	ENSMUST00000220813.1	8892	NA	NA	NA	Spinal cord	FALSE	Lyst (-116895), Nid1 (+35912)
chr13	18237045	18237721	Intron (ENSMUST00000139064.9/ENSMUSG00000009734.18, intron 3 of 7)	13	18138821	18186486	47666	2	ENSMUSG00000009734.18	ENSMUST00000176898.7	-50897	218030	Pou6f2	POU domain, class 6, transcription factor 2	NMP-SC	TRUE	Vps41 (-479909), Pou6f2 (-64829)
chr13	20142562	20142900	Intron (ENSMUST00000181429.7/ENSMUSG00000041112.16, intron 1 of 6)	13	20111512	20342888	231377	1	ENSMUSG00000041112.16	ENSMUST00000180626.1	31219	140580	Elmo1	engulfment and cell motility 1	Spinal cord	TRUE	Aoah (-651388), Elmo1 (+52112)
chr13	20512606	20513633	Intron (ENSMUST00000072519.6/ENSMUSG00000041112.16, intron 16 of 21)	13	20504795	20506598	1804	1	ENSMUSG00000113557.1	ENSMUST00000220999.1	8324	NA	NA	NA	Spinal cord	FALSE	Aoah (-280999), Elmo1 (+422501)
chr13	24437173	24437698	Intron (ENSMUST00000167746.7/ENSMUSG00000016756.16, intron 10 of 16)	13	24417224	24436657	19434	1	ENSMUSG00000016756.16	ENSMUST00000142882.1	20211	12763	Cmah	cytidine monophospho-N-acetylneuraminic acid hydroxylase	Spinal cord	TRUE	Fam65b (-201212), Cmah (+110016)
chr13	25077217	25077897	Intron (ENSMUST00000036932.14/ENSMUSG00000035910.15, intron 2 of 7)	13	25096347	25119406	23060	1	ENSMUSG00000035910.15	ENSMUST00000159129.1	-18790	195208	Dcdc2a	doublecortin domain containing 2a	Spinal cord	TRUE	Dcdc2a (+21304), Nrsn1 (+192525)
chr13	28635607	28635927	Intron (ENSMUST00000148885.7/ENSMUSG00000085936.7, intron 5 of 7)	13	28710781	28710873	93	2	ENSMUSG00000099158.1	ENSMUST00000184136.1	75106	102466635	Mir6368	microRNA 6368	NMP	TRUE	Sox4 (+317946), Prl5a1 (+493283)
chr13	28781651	28783125	Intron (ENSMUST00000148885.7/ENSMUSG00000085936.7, intron 2 of 7)	13	28827123	28827362	240	1	ENSMUSG00000092093.1	ENSMUST00000171026.1	-44735	NA	NA	NA	Spinal cord	TRUE	Sox4 (+171325), Prl5a1 (+639904)
chr13	28991628	28992638	Distal Intergenic	13	29014399	29015665	1267	1	ENSMUSG00000086363.7	ENSMUST00000146336.1	-22266	77920	A330102I10Rik	RIKEN cDNA A330102I10 gene	NMP	TRUE	Sox4 (-38420), Cdkal1 (+863541)
chr13	29922267	29923172	Intron (ENSMUST00000221536.1/ENSMUSG00000016477.18, intron 1 of 6)	13	29940283	29942261	1979	1	ENSMUSG00000086893.1	ENSMUST00000144277.1	-17564	NA	NA	NA	Spinal cord	TRUE	Cdkal1 (-67046), E2f3 (+62948)
chr13	30051842	30052444	Distal Intergenic	13	30058677	30062971	4295	1	ENSMUSG00000085188.1	ENSMUST00000139576.1	-6534	NA	NA	NA	Spinal cord	TRUE	Mboat1 (-84355), E2f3 (-66475)
chr13	30067615	30067965	Distal Intergenic	13	30058677	30062971	4295	1	ENSMUSG00000085188.1	ENSMUST00000139576.1	9113	NA	NA	NA	Spinal cord	FALSE	E2f3 (-82122), Mboat1 (-68708)
chr13	31124547	31125063	Distal Intergenic	13	31072730	31077845	5116	2	ENSMUSG00000114161.1	ENSMUST00000220673.1	-46960	NA	NA	NA	NMP	TRUE	Foxq1 (-433365), Gm5447 (+150601)
chr13	31716761	31717763	Distal Intergenic	13	31737633	31737740	108	2	ENSMUSG00000065843.1	ENSMUST00000083909.1	20478	NA	NA	NA	NMP-SC	FALSE	Foxc1 (-89384), Foxf2 (+91446)
chr13	31760170	31761104	Distal Intergenic	13	31737633	31737740	108	2	ENSMUSG00000065843.1	ENSMUST00000083909.1	-22897	NA	NA	NA	NMP	TRUE	Foxc1 (-46009), Foxf2 (+134821)
chr13	32740813	32741581	Intron (ENSMUST00000057428.11/ENSMUSG00000044951.14, intron 1 of 11)	13	32758202	32758310	109	1	ENSMUSG00000098788.1	ENSMUST00000183530.1	-17005	NA	NA	NA	Spinal cord	TRUE	Gmds (-402485), Mylk4 (+40582)
chr13	34242173	34242410	Intron (ENSMUST00000148390.2/ENSMUSG00000038267.15, intron 3 of 9)	13	34276965	34277252	288	2	ENSMUSG00000088573.1	ENSMUST00000157948.1	34961	NA	NA	NA	Spinal cord	FALSE	Psmg4 (+79328), Slc22a23 (+102890)
chr13	37491984	37492627	Distal Intergenic	13	37508940	37512074	3135	1	ENSMUSG00000100022.1	ENSMUST00000190396.1	-16635	NA	NA	NA	Spinal cord	TRUE	Rreb1 (-334009), Ly86 (+146961)
chr13	37534897	37535414	Distal Intergenic	13	37513994	37514334	341	2	ENSMUSG00000102924.1	ENSMUST00000194212.1	-20821	NA	NA	NA	Spinal cord	FALSE	Rreb1 (-291159), Ly86 (+189811)
chr13	37536346	37536786	Distal Intergenic	13	37513994	37514334	341	2	ENSMUSG00000102924.1	ENSMUST00000194212.1	-22232	NA	NA	NA	Spinal cord	FALSE	Rreb1 (-289749), Ly86 (+191221)
chr13	38073484	38074716	Distal Intergenic	13	38086202	38086317	116	1	ENSMUSG00000098481.1	ENSMUST00000184583.1	-12102	NA	NA	NA	Spinal cord	FALSE	Dsp (-77248), Riok1 (+37111)
chr13	38155195	38155999	Intron (ENSMUST00000127906.7/ENSMUSG00000054889.9, intron 1 of 23)	13	38151433	38151792	360	2	ENSMUSG00000103789.1	ENSMUST00000191991.1	-3805	NA	NA	NA	Spinal cord	TRUE	Gm10129 (-3805)
chr13	41293618	41294146	Distal Intergenic	13	41273803	41273977	175	2	ENSMUSG00000090853.1	ENSMUST00000163881.1	-19905	NA	NA	NA	Spinal cord	FALSE	Smim13 (+44022), Nedd9 (+193438)
chr13	41377116	41377752	Intron (ENSMUST00000021794.12/ENSMUSG00000021365.14, intron 2 of 7)	13	41359971	41370908	10938	1	ENSMUSG00000097373.1	ENSMUST00000180728.1	17463	NA	NA	NA	Spinal cord	FALSE	Nedd9 (+109886), Smim13 (+127574)
chr13	42719086	42720004	Intron (ENSMUST00000128646.7/ENSMUSG00000054728.16, intron 3 of 13)	13	42709581	43138526	428946	1	ENSMUSG00000054728.16	ENSMUST00000148891.7	9964	218194	Phactr1	phosphatase and actin regulator 1	Spinal cord	FALSE	Phactr1 (+36847), Tbc1d7 (+451956)
chr13	44209090	44210378	Intron (ENSMUST00000220765.1/ENSMUSG00000113186.1, intron 1 of 2)	13	44185760	44216434	30675	2	ENSMUSG00000113186.1	ENSMUST00000220765.1	6700	NA	NA	NA	NMP	FALSE	Jarid2 (-521537), Cd83 (+424627)
chr13	45778095	45778491	Intron (ENSMUST00000091628.10/ENSMUSG00000046876.16, intron 4 of 7)	13	45749572	45755206	5635	1	ENSMUSG00000114131.1	ENSMUST00000221126.1	28721	NA	NA	NA	Spinal cord	TRUE	Atxn1 (+186698), Gmpr (+270849)
chr13	46547327	46547903	Intron (ENSMUST00000021802.14/ENSMUSG00000021373.15, intron 3 of 12)	13	46518684	46518761	78	1	ENSMUSG00000087913.1	ENSMUST00000157288.1	28931	NA	NA	NA	Spinal cord	TRUE	C78339 (-121907), Cap2 (+45767)
chr13	47310517	47311358	Distal Intergenic	13	47194003	47247991	53989	1	ENSMUSG00000038068.14	ENSMUST00000110111.2	116934	218215	Rnf144b	ring finger protein 144B	Spinal cord	TRUE	Rnf144b (+188218), 4931429P17Rik (+707670)
chr13	49256441	49257764	Distal Intergenic	13	49230829	49248706	17878	2	ENSMUSG00000021384.14	ENSMUST00000021816.11	-8396	66329	Susd3	sushi domain containing 3	Spinal cord	FALSE	Susd3 (-8809), Fgd3 (+52137)
chr13	51067195	51067859	Distal Intergenic	13	51100880	51152546	51667	1	ENSMUSG00000021395.11	ENSMUST00000095797.5	-33353	20729	Spin1	spindlin 1	Spinal cord	TRUE	Spin1 (-33353), Gm8765 (+369198)
chr13	51833491	51834174	Distal Intergenic	13	51846678	51848468	1791	1	ENSMUSG00000021453.2	ENSMUST00000021903.2	-12846	23882	Gadd45g	growth arrest and DNA-damage-inducible 45 gamma	Spinal cord	FALSE	Sema4d (-40086), Gadd45g (-12845)
chr13	51953045	51954057	Distal Intergenic	13	51973214	51976583	3370	1	ENSMUSG00000097495.1	ENSMUST00000181851.1	-19663	NA	NA	NA	NMP-SC	TRUE	Gadd45g (+106873), Diras2 (+577285)
chr13	53142936	53143767	Intron (ENSMUST00000130235.7/ENSMUSG00000021464.14, intron 2 of 8)	13	53028918	53035090	6173	1	ENSMUSG00000112952.1	ENSMUST00000222184.1	114433	NA	NA	NA	Spinal cord	TRUE	Nfil3 (-162279), Ror2 (+142772)
chr13	53201747	53201990	Intron (ENSMUST00000130235.7/ENSMUSG00000021464.14, intron 1 of 8)	13	53131960	53275658	143699	2	ENSMUSG00000021464.14	ENSMUST00000149299.1	73790	26564	Ror2	receptor tyrosine kinase-like orphan receptor 2	Spinal cord	FALSE	Nfil3 (-220796), Ror2 (+84255)
chr13	53236549	53236796	Intron (ENSMUST00000130235.7/ENSMUSG00000021464.14, intron 1 of 8)	13	53131960	53275658	143699	2	ENSMUSG00000021464.14	ENSMUST00000149299.1	38986	26564	Ror2	receptor tyrosine kinase-like orphan receptor 2	NMP-SC	TRUE	Nfil3 (-255600), Ror2 (+49451)
chr13	53276451	53276945	Promoter (1-2kb)	13	53131960	53275658	143699	2	ENSMUSG00000021464.14	ENSMUST00000149299.1	-1040	26564	Ror2	receptor tyrosine kinase-like orphan receptor 2	NMP	TRUE	Nfil3 (-295625), Ror2 (+9426)
chr13	53309506	53310476	Distal Intergenic	13	53109317	53286124	176808	2	ENSMUSG00000021464.14	ENSMUST00000021918.8	-23867	26564	Ror2	receptor tyrosine kinase-like orphan receptor 2	Spinal cord	TRUE	Ror2 (-23867), Sptlc1 (+67374)
chr13	55848022	55849229	Distal Intergenic	13	55828474	55836192	7719	2	ENSMUSG00000021506.7	ENSMUST00000173618.1	-12433	18740	Pitx1	paired-like homeodomain transcription factor 1	NMP-SC	TRUE	Pitx1 (-17201), H2afy (+287005)
chr13	56123556	56123720	Intron (ENSMUST00000016081.12/ENSMUSG00000015937.14, intron 2 of 8)	13	56104441	56134825	30385	2	ENSMUSG00000015937.14	ENSMUST00000154564.1	11187	26914	H2afy	H2A histone family, member Y	NMP-SC	FALSE	Pitx1 (-292213), H2afy (+11993)
chr13	56609100	56610068	Promoter (<=1kb)	13	56609603	56639339	29737	1	ENSMUSG00000035493.9	ENSMUST00000045173.8	-19	21810	Tgfbi	transforming growth factor, beta induced	NMP	FALSE	Tgfbi (-19)
chr13	57032748	57033206	Distal Intergenic	13	56930820	56930948	129	2	ENSMUSG00000077279.1	ENSMUST00000104091.1	-102029	NA	NA	NA	NMP-SC	TRUE	Trpc7 (-137240), Spock1 (+874610)
chr13	58023098	58023530	Promoter (<=1kb)	13	58023125	58023200	76	2	ENSMUSG00000077962.1	ENSMUST00000104769.1	-114	100124491	Mir874	microRNA 874	NMP	FALSE	Spock1 (-115727), Klhl3 (+79114)
chr13	59891784	59892987	Distal Intergenic	13	59771879	59823147	51269	2	ENSMUSG00000035248.8	ENSMUST00000071703.4	-69238	214290	Zcchc6	zinc finger, CCHC domain containing 6	NMP-SC	TRUE	Zcchc6 (-69239), Gas1 (+284979)
chr13	59927736	59928319	Distal Intergenic	13	59771879	59823147	51269	2	ENSMUSG00000035248.8	ENSMUST00000071703.4	-104880	214290	Zcchc6	zinc finger, CCHC domain containing 6	Spinal cord	FALSE	Zcchc6 (-104881), Gas1 (+249337)
chr13	60123010	60124651	Distal Intergenic	13	60174405	60177365	2961	2	ENSMUSG00000052957.7	ENSMUST00000065086.4	53535	14451	Gas1	growth arrest specific 1	Spinal cord	TRUE	Zcchc6 (-300684), Gas1 (+53534)
chr13	60125072	60125570	Distal Intergenic	13	60174405	60177365	2961	2	ENSMUSG00000052957.7	ENSMUST00000065086.4	52044	14451	Gas1	growth arrest specific 1	Spinal cord	TRUE	Zcchc6 (-302174), Gas1 (+52044)
chr13	60133684	60134062	Distal Intergenic	13	60174405	60177365	2961	2	ENSMUSG00000052957.7	ENSMUST00000065086.4	43492	14451	Gas1	growth arrest specific 1	Spinal cord	TRUE	Zcchc6 (-310726), Gas1 (+43492)
chr13	60620118	60620908	Intron (ENSMUST00000077453.11/ENSMUSG00000021559.13, intron 2 of 25)	13	60602211	60763185	160975	1	ENSMUSG00000021559.13	ENSMUST00000044083.7	18302	69635	Dapk1	death associated protein kinase 1	Spinal cord	TRUE	Dapk1 (+18566), BC051665 (+165851)
chr13	63305001	63306094	3' UTR	13	63301199	63301283	85	2	ENSMUSG00000092741.2	ENSMUST00000175000.2	-4264	100526474	Mir3074-1	microRNA 3074-1	Spinal cord	TRUE	Fancc (+126197), 2010111I01Rik (+290614)
chr13	63506591	63507391	Downstream (1-2kb)	13	63511004	63512029	1026	2	ENSMUSG00000021466.12	ENSMUST00000222040.1	5038	19206	Ptch1	patched 1	Spinal cord	FALSE	Fancc (-75246), Ptch1 (+58529)
chr13	63512112	63512539	Promoter (<=1kb)	13	63511004	63512029	1026	2	ENSMUSG00000021466.12	ENSMUST00000222040.1	-296	19206	Ptch1	patched 1	Spinal cord	FALSE	Fancc (-80581), Ptch1 (+53194)
chr13	63719009	63720423	Intron (ENSMUST00000222372.1/ENSMUSG00000113825.1, intron 4 of 4)	13	63730149	63734599	4451	1	ENSMUSG00000114071.1	ENSMUST00000222256.1	-10433	NA	NA	NA	Spinal cord	FALSE	Ptch1 (-154196), Ercc6l2 (-95618)
chr13	63951388	63952818	Distal Intergenic	13	63945881	63946521	641	2	ENSMUSG00000113340.1	ENSMUST00000220900.1	-5582	NA	NA	NA	Spinal cord	TRUE	Ercc6l2 (+136769), Hsd17b3 (+137098)
chr13	64002475	64003725	Distal Intergenic	13	63945881	63946521	641	2	ENSMUSG00000113340.1	ENSMUST00000220900.1	-56579	NA	NA	NA	Spinal cord	TRUE	Hsd17b3 (+86101), Ercc6l2 (+187766)
chr13	64081032	64081797	Intron (ENSMUST00000222783.1/ENSMUSG00000033122.14, intron 2 of 11)	13	64058274	64089186	30913	2	ENSMUSG00000033122.14	ENSMUST00000039832.6	7772	15487	Hsd17b3	hydroxysteroid (17-beta) dehydrogenase 3	Spinal cord	FALSE	Hsd17b3 (+7786), Ercc6l2 (+266081)
chr13	69429468	69430230	Distal Intergenic	13	69401248	69401397	150	2	ENSMUSG00000106556.1	ENSMUST00000196657.1	-28452	NA	NA	NA	Spinal cord	FALSE	Adcy2 (-430308), Papd7 (+103990)
chr13	72209707	72211086	Distal Intergenic	13	72350221	72350671	451	1	ENSMUSG00000113594.1	ENSMUST00000220890.1	-139825	NA	NA	NA	Spinal cord	TRUE	Irx2 (-418423), Irx1 (-246674)
chr13	78998593	78999364	Distal Intergenic	13	79161719	79161862	144	1	ENSMUSG00000088435.1	ENSMUST00000157810.1	-162741	NA	NA	NA	Spinal cord	TRUE	Nr2f1 (-799222)
chr13	84356020	84356937	Distal Intergenic	13	84339149	84340113	965	2	ENSMUSG00000098245.1	ENSMUST00000182385.1	-16365	NA	NA	NA	Spinal cord	TRUE	Tmem161b (+134183), Gm4076 (+771035)
chr13	89968578	89969376	Intron (ENSMUST00000159199.7/ENSMUSG00000021615.13, intron 6 of 8)	13	89927442	89927543	102	2	ENSMUSG00000089070.1	ENSMUST00000158445.1	-41434	NA	NA	NA	NMP-SC	TRUE	Vcan (-226468), Tmem167 (-120146)
chr13	90039656	90040050	Intron (ENSMUST00000159199.7/ENSMUSG00000021615.13, intron 3 of 8)	13	90062075	90089082	27008	2	ENSMUSG00000021615.13	ENSMUST00000161396.1	49229	108138	Xrcc4	X-ray repair complementing defective repair in Chinese hamster cells 4	Spinal cord	TRUE	Vcan (-297344), Tmem167 (-49270)
chr13	92593843	92594819	Distal Intergenic	13	92611138	92711944	100807	1	ENSMUSG00000021703.8	ENSMUST00000049488.7	-16807	218442	Serinc5	serine incorporator 5	Spinal cord	TRUE	Spz1 (-18099), Serinc5 (-16807)
chr13	92636409	92637821	Intron (ENSMUST00000049488.7/ENSMUSG00000021703.8, intron 1 of 11)	13	92611138	92711944	100807	1	ENSMUSG00000021703.8	ENSMUST00000049488.7	25977	218442	Serinc5	serine incorporator 5	Spinal cord	FALSE	Serinc5 (+25977), Thbs4 (+157703)
chr13	93758090	93759063	Distal Intergenic	13	93771630	93943016	171387	1	ENSMUSG00000042082.7	ENSMUST00000091403.5	-13054	11881	Arsb	arylsulfatase B	Spinal cord	FALSE	Arsb (-13102), Dmgdh (+84144)
chr13	93838928	93839542	Intron (ENSMUST00000091403.5/ENSMUSG00000042082.7, intron 4 of 7)	13	93790777	93790837	61	1	ENSMUSG00000093480.1	ENSMUST00000176635.1	48458	100885837	Mir5624	microRNA 5624	Spinal cord	FALSE	Lhfpl2 (-218561), Arsb (+67556)
chr13	94607977	94609145	Distal Intergenic	13	94619280	94619927	648	1	ENSMUSG00000103438.1	ENSMUST00000191800.1	-10719	NA	NA	NA	Spinal cord	TRUE	Tbca (-180382), Ap3b1 (+249601)
chr13	95646577	95647574	Intron (ENSMUST00000068603.6/ENSMUSG00000021676.9, intron 29 of 35)	13	95601803	95618487	16685	2	ENSMUSG00000048376.6	ENSMUST00000059193.6	-28588	14062	F2r	coagulation factor II (thrombin) receptor	Spinal cord	TRUE	F2rl2 (-49777), F2r (-28617)
chr13	95959655	95960443	3' UTR	13	95961163	95984850	23688	2	ENSMUSG00000051111.16	ENSMUST00000182180.1	24801	75209	Sv2c	synaptic vesicle glycoprotein 2c	NMP-SC	FALSE	Iqgap2 (-68127), Sv2c (+172528)
chr13	96010919	96011435	Intron (ENSMUST00000161263.7/ENSMUSG00000051111.16, intron 4 of 12)	13	95989133	95990226	1094	2	ENSMUSG00000051111.16	ENSMUST00000220740.1	-20951	75209	Sv2c	synaptic vesicle glycoprotein 2c	Spinal cord	TRUE	Iqgap2 (-119255), Sv2c (+121400)
chr13	99020966	99021511	Distal Intergenic	13	99040398	99040650	253	2	ENSMUSG00000089488.1	ENSMUST00000158863.1	19412	NA	NA	NA	Spinal cord	TRUE	Zfp366 (-163584), 1700024P04Rik (-36674)
chr13	99150896	99151646	Distal Intergenic	13	99184823	99247037	62215	1	ENSMUSG00000050919.8	ENSMUST00000056558.8	-33552	238803	Zfp366	zinc finger protein 366	Spinal cord	TRUE	1700024P04Rik (-166706), Zfp366 (-33552)
chr13	102131364	102133029	Distal Intergenic	13	102114117	102116035	1919	2	ENSMUSG00000102542.1	ENSMUST00000195109.1	-16161	NA	NA	NA	Spinal cord	TRUE	Cd180 (-561361), Pik3r1 (-363980)
chr13	102157200	102158089	Distal Intergenic	13	102114117	102116035	1919	2	ENSMUSG00000102542.1	ENSMUST00000195109.1	-41609	NA	NA	NA	Spinal cord	FALSE	Cd180 (-535913), Pik3r1 (-389428)
chr13	102545877	102546299	Distal Intergenic	13	102693558	102706955	13398	1	ENSMUSG00000021624.9	ENSMUST00000022124.9	-147470	17079	Cd180	CD180 antigen	Spinal cord	TRUE	Pik3r1 (-777871), Cd180 (-147470)
chr13	106816657	106817732	Intron (ENSMUST00000186033.6/ENSMUSG00000042590.16, intron 28 of 29)	13	106833716	106836309	2594	2	ENSMUSG00000042590.16	ENSMUST00000191256.1	19115	76582	Ipo11	importin 11	Spinal cord	TRUE	Lrrc70 (+30072)
chr13	107243671	107244618	Distal Intergenic	13	107413865	107414767	903	2	ENSMUSG00000049233.6	ENSMUST00000061241.6	170623	NA	NA	NA	Spinal cord	TRUE	3830408C21Rik (+212182), Zswim6 (+645919)
chr13	107942182	107943097	Distal Intergenic	13	107724618	107890064	165447	2	ENSMUSG00000032846.9	ENSMUST00000105097.2	-52575	67263	Zswim6	zinc finger SWIM-type containing 6	NMP	TRUE	Smim15 (-103784), Zswim6 (-52576)
chr13	109751940	109752972	Intron (ENSMUST00000122041.7/ENSMUSG00000021699.17, intron 4 of 16)	13	109757221	109761612	4392	1	ENSMUSG00000021699.17	ENSMUST00000152630.1	-4765	238871	Pde4d	phosphodiesterase 4D, cAMP specific	Spinal cord	FALSE	Pde4d (-201653)
chr13	112252974	112254387	Distal Intergenic	13	112219193	112220481	1289	1	ENSMUSG00000104438.1	ENSMUST00000192356.1	34487	NA	NA	NA	Spinal cord	FALSE	Map3k1 (-444688), Ankrd55 (-34770)
chr13	113811896	113812749	Intron (ENSMUST00000091201.6/ENSMUSG00000042348.9, intron 1 of 4)	13	113794505	114157461	362957	1	ENSMUSG00000042348.9	ENSMUST00000091201.6	17817	218639	Arl15	ADP-ribosylation factor-like 15	Spinal cord	TRUE	Arl15 (+17818), Ndufs4 (+575771)
chr13	113949212	113950056	Intron (ENSMUST00000091201.6/ENSMUSG00000042348.9, intron 3 of 4)	13	113794505	114157461	362957	1	ENSMUSG00000042348.9	ENSMUST00000091201.6	155129	218639	Arl15	ADP-ribosylation factor-like 15	Spinal cord	FALSE	Arl15 (+155129), Ndufs4 (+438460)
chr13	119609535	119611301	3' UTR	13	119606650	119610458	3809	1	ENSMUSG00000094114.1	ENSMUST00000178948.1	3768	633640	Tmem267	transmembrane protein 267	NMP	FALSE	Ccl28 (-13401), Gm21967 (+3768)
chr14	7829862	7830152	Intron (ENSMUST00000052678.8/ENSMUSG00000025278.8, intron 1 of 45)	14	7817957	7951588	133632	1	ENSMUSG00000025278.8	ENSMUST00000052678.8	12050	286940	Flnb	filamin, beta	Spinal cord	TRUE	Flnb (+12050), Dnase1l3 (+164566)
chr14	9811544	9812278	Intron (ENSMUST00000161302.7/ENSMUSG00000060579.12, intron 4 of 6)	14	9863102	9863702	601	1	ENSMUSG00000089795.1	ENSMUST00000162465.1	-51191	NA	NA	NA	Spinal cord	TRUE	NONE
chr14	10212978	10213793	Intron (ENSMUST00000161302.7/ENSMUSG00000060579.12, intron 2 of 6)	14	9550393	10421597	871205	2	ENSMUSG00000060579.12	ENSMUST00000179394.7	208212	14198	Fhit	fragile histidine triad gene	Spinal cord	TRUE	Fhit (+948646)
chr14	10659332	10659945	Intron (ENSMUST00000162278.7/ENSMUSG00000060579.12, intron 3 of 8)	14	10738553	10779001	40449	1	ENSMUSG00000089833.1	ENSMUST00000160149.1	-78915	547334	Fhitos	fragile histidine triad gene, opposite strand	Spinal cord	FALSE	Fhit (+502393)
chr14	10701456	10702476	Intron (ENSMUST00000162278.7/ENSMUSG00000060579.12, intron 3 of 8)	14	10738553	10779001	40449	1	ENSMUSG00000089833.1	ENSMUST00000160149.1	-36587	547334	Fhitos	fragile histidine triad gene, opposite strand	Spinal cord	TRUE	Fhit (+460066)
chr14	10933755	10934434	Intron (ENSMUST00000162278.7/ENSMUSG00000060579.12, intron 2 of 8)	14	9763680	11125179	1361500	2	ENSMUSG00000060579.12	ENSMUST00000161179.1	191085	14198	Fhit	fragile histidine triad gene	NMP-SC	FALSE	Fhit (+227937)
chr14	11683254	11684035	Intron (ENSMUST00000022264.12/ENSMUSG00000021745.13, intron 1 of 29)	14	11553581	11964131	410551	1	ENSMUSG00000021745.13	ENSMUST00000148113.1	130063	19270	Ptprg	protein tyrosine phosphatase, receptor type, G	Spinal cord	FALSE	3830406C13Rik (-600564), Ptprg (+130113)
chr14	12056604	12057907	Intron (ENSMUST00000022264.12/ENSMUSG00000021745.13, intron 5 of 29)	14	12091160	12122132	30973	1	ENSMUSG00000021745.13	ENSMUST00000155727.1	-33905	19270	Ptprg	protein tyrosine phosphatase, receptor type, G	Spinal cord	TRUE	3830406C13Rik (-226953), Ptprg (+503724)
chr14	15383075	15383623	Intron (ENSMUST00000055211.4/ENSMUSG00000045201.5, intron 1 of 1)	14	15357520	15436505	78986	2	ENSMUSG00000045201.5	ENSMUST00000163937.1	53156	218763	Lrrc3b	leucine rich repeat containing 3B	NMP	TRUE	Lrrc3b (+55638), Nek10 (+562534)
chr14	16135451	16136630	Distal Intergenic	14	16239915	16243331	3417	2	ENSMUSG00000021786.12	ENSMUST00000112625.7	107291	71147	Oxsm	3-oxoacyl-ACP synthase, mitochondrial	Spinal cord	FALSE	Lrrc3b (-697054), Ngly1 (-113239)
chr14	16735092	16735720	Distal Intergenic	14	16430842	16575472	144631	2	ENSMUSG00000017491.8	ENSMUST00000063750.6	-159934	218772	Rarb	retinoic acid receptor, beta	Spinal cord	TRUE	Rarb (-159934)
chr14	17911250	17911647	Intron (ENSMUST00000022303.13/ENSMUSG00000021779.16, intron 2 of 9)	14	17884808	17885133	326	2	ENSMUSG00000084722.1	ENSMUST00000122773.1	-26315	NA	NA	NA	NMP	TRUE	Thrb (-70195)
chr14	18373700	18374125	Distal Intergenic	14	18282722	18331859	49138	2	ENSMUSG00000021774.12	ENSMUST00000022296.6	-42053	22194	Ube2e1	ubiquitin-conjugating enzyme E2E 1	Spinal cord	FALSE	Ube2e1 (-42054), Ube2e2 (+519863)
chr14	20208055	20208818	Distal Intergenic	14	20199996	20200112	117	2	ENSMUSG00000087916.1	ENSMUST00000157291.1	-8324	NA	NA	NA	Spinal cord	TRUE	Kcnk5 (-26655), Kcnk16 (+60725)
chr14	20595494	20596143	Intron (ENSMUST00000022356.10/ENSMUSG00000034235.16, intron 2 of 19)	14	20581169	20605330	24162	2	ENSMUSG00000034235.16	ENSMUST00000143267.7	9512	78787	Usp54	ubiquitin specific peptidase 54	Spinal cord	FALSE	Ppp3cb (-49246), Usp54 (+22535)
chr14	21891291	21892680	Distal Intergenic	14	21932095	21952399	20305	1	ENSMUSG00000104232.1	ENSMUST00000193294.1	-40110	NA	NA	NA	Spinal cord	TRUE	Comtd1 (-43009), Zfp503 (+97615)
chr14	21991181	21991675	Promoter (1-2kb)	14	21992436	21996100	3665	1	ENSMUSG00000103160.1	ENSMUST00000194287.1	-1008	NA	NA	NA	Spinal cord	TRUE	Zfp503 (-1827)
chr14	21994091	21995883	Promoter (2-3kb)	14	21992436	21996100	3665	1	ENSMUSG00000103160.1	ENSMUST00000194287.1	2551	NA	NA	NA	Spinal cord	TRUE	1700112E06Rik (-24725), Zfp503 (-5386)
chr14	22147500	22148336	Intron (ENSMUST00000075639.10/ENSMUSG00000063458.12, intron 2 of 6)	14	22021958	22022070	113	2	ENSMUSG00000098542.1	ENSMUST00000183726.1	-125848	NA	NA	NA	Spinal cord	TRUE	1700112E06Rik (+128206)
chr14	22203866	22204356	Intron (ENSMUST00000075639.10/ENSMUSG00000063458.12, intron 2 of 6)	14	22310165	22584439	274275	1	ENSMUSG00000063458.12	ENSMUST00000159107.1	-106054	76633	1700112E06Rik	RIKEN cDNA 1700112E06 gene	Spinal cord	FALSE	1700112E06Rik (+184399)
chr14	22326321	22327079	Intron (ENSMUST00000075639.10/ENSMUSG00000063458.12, intron 2 of 6)	14	22310165	22584439	274275	1	ENSMUSG00000063458.12	ENSMUST00000159107.1	16535	76633	1700112E06Rik	RIKEN cDNA 1700112E06 gene	Spinal cord	FALSE	1700112E06Rik (+306988)
chr14	22589264	22590043	Intron (ENSMUST00000075639.10/ENSMUSG00000063458.12, intron 4 of 6)	14	22577727	22599268	21542	1	ENSMUSG00000063458.12	ENSMUST00000162337.1	11926	76633	1700112E06Rik	RIKEN cDNA 1700112E06 gene	NMP-SC	TRUE	1700112E06Rik (+569942)
chr14	22591538	22591840	Intron (ENSMUST00000075639.10/ENSMUSG00000063458.12, intron 4 of 6)	14	22577727	22599268	21542	1	ENSMUSG00000063458.12	ENSMUST00000162337.1	13962	76633	1700112E06Rik	RIKEN cDNA 1700112E06 gene	NMP	TRUE	1700112E06Rik (+571977)
chr14	22783322	22784064	Intron (ENSMUST00000075639.10/ENSMUSG00000063458.12, intron 5 of 6)	14	22577727	22599268	21542	1	ENSMUSG00000063458.12	ENSMUST00000162337.1	205966	76633	1700112E06Rik	RIKEN cDNA 1700112E06 gene	Spinal cord	FALSE	1700112E06Rik (+763981)
chr14	23643092	23643653	Intron (ENSMUST00000172099.8/ENSMUSG00000063142.14, intron 2 of 27)	14	23299395	23650189	350795	2	ENSMUSG00000063142.14	ENSMUST00000112423.9	6817	16531	Kcnma1	potassium large conductance calcium-activated channel, subfamily M, alpha member 1	Spinal cord	TRUE	Kcnma1 (+159931)
chr14	23848395	23849466	Intron (ENSMUST00000188285.6/ENSMUSG00000063142.14, intron 1 of 29)	14	23309015	23803304	494290	2	ENSMUSG00000063142.14	ENSMUST00000163322.2	-45626	16531	Kcnma1	potassium large conductance calcium-activated channel, subfamily M, alpha member 1	Spinal cord	FALSE	Kcnma1 (-45627), Dlg5 (+396989)
chr14	25411021	25411356	Distal Intergenic	14	25355801	25378635	22835	2	ENSMUSG00000097601.1	ENSMUST00000181582.1	-32553	NA	NA	NA	Spinal cord	FALSE	Zmiz1 (-48035), Rps24 (+920508)
chr14	27044322	27045386	Intron (ENSMUST00000035336.3/ENSMUSG00000040717.5, intron 1 of 12)	14	27039001	27107286	68286	1	ENSMUSG00000040717.5	ENSMUST00000035336.3	5853	171463	Il17rd	interleukin 17 receptor D	Spinal cord	FALSE	Arhgef3 (-193185), Il17rd (+5853)
chr14	27229234	27230845	Distal Intergenic	14	27238039	27403904	165866	1	ENSMUSG00000021895.9	ENSMUST00000049206.5	-8000	71704	Arhgef3	Rho guanine nucleotide exchange factor (GEF) 3	NMP-SC	TRUE	Arhgef3 (-7999), Il17rd (+191039)
chr14	27344464	27345005	Intron (ENSMUST00000049206.5/ENSMUSG00000021895.9, intron 2 of 10)	14	27380732	27380850	119	2	ENSMUSG00000093034.1	ENSMUST00000175293.1	36116	NA	NA	NA	NMP-SC	FALSE	D14Abb1e (-84112), Arhgef3 (+106696)
chr14	28417025	28417337	Intron (ENSMUST00000210135.1/ENSMUSG00000040640.10, intron 19 of 19)	14	28504750	28527447	22698	1	ENSMUSG00000021994.14	ENSMUST00000063465.10	-87569	22418	Wnt5a	wingless-type MMTV integration site family, member 5A	NMP	FALSE	Wnt5a (-87569), Erc2 (+794739)
chr14	31661636	31662937	Exon (ENSMUST00000090147.6/ENSMUSG00000021900.10, exon 2 of 4)	14	31635648	31641286	5639	2	ENSMUSG00000021884.17	ENSMUST00000135751.1	-21000	56794	Hacl1	2-hydroxyacyl-CoA lyase 1	Spinal cord	FALSE	Btd (+21230), Ankrd28 (+168128)
chr14	32986769	32987024	Intron (ENSMUST00000061753.14/ENSMUSG00000051506.16, intron 46 of 58)	14	32991382	33015292	23911	1	ENSMUSG00000041673.11	ENSMUST00000038956.10	-4486	67580	Lrrc18	leucine rich repeat containing 18	NMP-SC	TRUE	Lrrc18 (-4485)
chr14	35142876	35143403	Intron (ENSMUST00000043349.5/ENSMUSG00000041078.6, intron 4 of 15)	14	34894609	34894706	98	1	ENSMUSG00000065481.1	ENSMUST00000083547.1	248530	723847	Mir346	microRNA 346	Spinal cord	FALSE	Grid1 (+323315), 4930596D02Rik (+668838)
chr14	36225084	36225379	Distal Intergenic	14	36094967	36100114	5148	1	ENSMUSG00000096405.2	ENSMUST00000186722.1	130264	218921	4930474N05Rik	RIKEN cDNA 4930474N05 gene	Spinal cord	TRUE	4930474N05Rik (+130267), Ccser2 (+743545)
chr14	36414278	36415385	Distal Intergenic	14	36612117	36612239	123	1	ENSMUSG00000088766.1	ENSMUST00000158141.1	-197286	NA	NA	NA	Spinal cord	TRUE	4930474N05Rik (+319867), Ccser2 (+553945)
chr14	36604460	36604682	Distal Intergenic	14	36612117	36612239	123	1	ENSMUSG00000088766.1	ENSMUST00000158141.1	-7546	NA	NA	NA	Spinal cord	TRUE	Ccser2 (+364206), 4930474N05Rik (+509606)
chr14	38652240	38652952	Intron (ENSMUST00000166968.8/ENSMUSG00000041014.17, intron 3 of 9)	14	38522049	38532311	10263	1	ENSMUSG00000093556.1	ENSMUST00000176069.1	130547	NA	NA	NA	Spinal cord	TRUE	Nrg3 (+820492)
chr14	40920006	40920238	Intron (ENSMUST00000047652.5/ENSMUSG00000037824.5, intron 2 of 8)	14	40815868	40893266	77399	2	ENSMUSG00000037833.13	ENSMUST00000096000.3	-26856	328381	Sh2d4b	SH2 domain containing 4B	Spinal cord	FALSE	Sh2d4b (-26856), Tspan14 (+46685)
chr14	46056702	46057132	Intron (ENSMUST00000194871.1/ENSMUSG00000102763.1, intron 1 of 1)	14	46044460	46061149	16690	2	ENSMUSG00000102763.1	ENSMUST00000194871.1	4232	NA	NA	NA	Spinal cord	FALSE	Ddhd1 (-398819), Gm15217 (-322550)
chr14	46172732	46173727	Distal Intergenic	14	46084126	46084815	690	1	ENSMUSG00000044285.7	ENSMUST00000111388.3	89103	NA	NA	NA	Spinal cord	TRUE	Ddhd1 (-515132), Gm15217 (-206237)
chr14	46566882	46567242	Intron (ENSMUST00000129910.1/ENSMUSG00000085380.1, intron 1 of 1)	14	46570213	46575847	5635	2	ENSMUSG00000085123.1	ENSMUST00000151828.1	8785	NA	NA	NA	NMP	TRUE	Cdkn3 (-193479), Bmp4 (-176393)
chr14	46661513	46662633	Distal Intergenic	14	46570213	46575847	5635	2	ENSMUSG00000085123.1	ENSMUST00000151828.1	-86226	NA	NA	NA	Spinal cord	FALSE	Bmp4 (-271404), Cdkn3 (-98468)
chr14	47515084	47515338	Intron (ENSMUST00000043112.7/ENSMUSG00000037536.13, intron 1 of 1)	14	47507352	47531955	24604	1	ENSMUSG00000037536.13	ENSMUST00000165714.1	7859	78938	Fbxo34	F-box protein 34	Spinal cord	TRUE	Fbxo34 (+42650), Atg14 (+53223)
chr14	47791804	47792559	Distal Intergenic	14	47737339	47739894	2556	1	ENSMUSG00000102171.1	ENSMUST00000192676.1	54842	NA	NA	NA	Spinal cord	TRUE	Peli2 (-328687), Ktn1 (+128426)
chr14	47921879	47922722	Distal Intergenic	14	48079375	48079752	378	2	ENSMUSG00000062081.6	ENSMUST00000180532.1	157452	NA	NA	NA	NMP	FALSE	Peli2 (-198568), Ktn1 (+258545)
chr14	48522974	48523750	Distal Intergenic	14	48446398	48508372	61975	1	ENSMUSG00000036339.17	ENSMUST00000156480.1	76964	218989	Tmem260	transmembrane protein 260	NMP-SC	FALSE	Tmem260 (+76980), Otx2 (+141884)
chr14	48536512	48537208	Distal Intergenic	14	48446398	48508372	61975	1	ENSMUSG00000036339.17	ENSMUST00000156480.1	90462	218989	Tmem260	transmembrane protein 260	NMP	TRUE	Tmem260 (+90478), Otx2 (+128386)
chr14	49568357	49568992	Distal Intergenic	14	49573214	49573318	105	2	ENSMUSG00000089187.1	ENSMUST00000158562.1	4644	NA	NA	NA	Spinal cord	TRUE	Slc35f4 (-42789), 3632451O06Rik (+214708)
chr14	51147648	51148379	Promoter (1-2kb)	14	51145002	51146767	1766	2	ENSMUSG00000035896.4	ENSMUST00000080126.2	-1246	19752	Rnase1	ribonuclease, RNase A family, 1 (pancreatic)	Spinal cord	FALSE	Rnase1 (-1247)
chr14	51794302	51794844	Promoter (<=1kb)	14	51793304	51793753	450	2	ENSMUSG00000092107.1	ENSMUST00000166834.1	-820	NA	NA	NA	NMP	TRUE	Ang4 (-20983), AY358078 (-5473)
chr14	52118298	52119544	Promoter (<=1kb)	14	52118977	52119558	582	1	ENSMUSG00000057132.15	ENSMUST00000180433.1	-56	77945	Rpgrip1	retinitis pigmentosa GTPase regulator interacting protein 1	Spinal cord	FALSE	Rpgrip1 (+8217), Supt16 (+78318)
chr14	57135138	57135459	Promoter (1-2kb)	14	57123303	57133611	10309	2	ENSMUSG00000040055.8	ENSMUST00000039380.8	-1687	14623	Gjb6	gap junction protein, beta 6	NMP-SC	TRUE	Gjb6 (-1688)
chr14	57140239	57140466	Distal Intergenic	14	57123303	57133611	10309	2	ENSMUSG00000040055.8	ENSMUST00000039380.8	-6741	14623	Gjb6	gap junction protein, beta 6	Spinal cord	FALSE	Gjb6 (-6742), Cryl1 (+258130)
chr14	58516385	58516883	Distal Intergenic	14	58650268	58650400	133	2	ENSMUSG00000077201.1	ENSMUST00000104013.1	133766	NA	NA	NA	Spinal cord	TRUE	Rpl13-ps3 (-376872), Fgf9 (+443948)
chr14	58987459	58988338	Distal Intergenic	14	58893506	58894129	624	1	ENSMUSG00000059835.1	ENSMUST00000079960.1	94392	NA	NA	NA	Spinal cord	TRUE	Rpl13-ps3 (+94393), 1700129C05Rik (+154994)
chr14	60597093	60598199	Intron (ENSMUST00000190392.1/ENSMUSG00000101797.1, intron 2 of 2)	14	60634001	60691367	57367	1	ENSMUSG00000021990.15	ENSMUST00000159169.1	-36355	219140	Spata13	spermatogenesis associated 13	Spinal cord	FALSE	Spata13 (-37083), Amer2 (+219360)
chr14	60845127	60845548	Intron (ENSMUST00000063562.7/ENSMUSG00000021993.9, intron 15 of 18)	14	60776329	60784581	8253	2	ENSMUSG00000084951.1	ENSMUST00000155855.1	-60756	NA	NA	NA	Spinal cord	TRUE	Mipep (+60772), Tnfrsf19 (+201517)
chr14	60984558	60985623	Intron (ENSMUST00000111236.2/ENSMUSG00000060548.12, intron 5 of 9)	14	60963834	61037987	74154	2	ENSMUSG00000060548.12	ENSMUST00000111236.2	52897	29820	Tnfrsf19	tumor necrosis factor receptor superfamily, member 19	Spinal cord	TRUE	Tnfrsf19 (+61764), Mipep (+200525)
chr14	61085213	61085751	Distal Intergenic	14	60963834	61046855	83022	2	ENSMUSG00000060548.12	ENSMUST00000111234.8	-38627	29820	Tnfrsf19	tumor necrosis factor receptor superfamily, member 19	NMP	FALSE	Sacs (-52975), Tnfrsf19 (-38627)
chr14	62254491	62254847	Distal Intergenic	14	62292589	62353558	60970	1	ENSMUSG00000021932.13	ENSMUST00000166879.7	-37920	67153	Rnaseh2b	ribonuclease H2, subunit B	Spinal cord	TRUE	Dleu7 (+38310), Kcnrg (+647187)
chr14	63208815	63209094	Intron (ENSMUST00000118022.7/ENSMUSG00000021944.15, intron 2 of 6)	14	63198924	63213607	14684	2	ENSMUSG00000021944.15	ENSMUST00000121312.1	4653	14463	Gata4	GATA binding protein 4	Spinal cord	FALSE	Neil2 (-15414), Gata4 (+36293)
chr14	63214856	63215771	Promoter (1-2kb)	14	63198924	63213607	14684	2	ENSMUSG00000021944.15	ENSMUST00000121312.1	-1706	14463	Gata4	GATA binding protein 4	Spinal cord	TRUE	Neil2 (-21773), Gata4 (+29934)
chr14	63921749	63922190	Distal Intergenic	14	63943674	63950732	7059	1	ENSMUSG00000063060.5	ENSMUST00000079652.5	-21705	20680	Sox7	SRY (sex determining region Y)-box 7	Spinal cord	TRUE	Sox7 (-21704), Pinx1 (+61658)
chr14	64624888	64625280	Distal Intergenic	14	64652531	64806296	153766	1	ENSMUSG00000060012.7	ENSMUST00000100473.4	-27447	16554	Kif13b	kinesin family member 13B	Spinal cord	FALSE	Msra (-169181), Kif13b (-27447)
chr14	65431560	65431900	Distal Intergenic	14	65400673	65425472	24800	2	ENSMUSG00000045731.5	ENSMUST00000059339.5	-6258	18155	Pnoc	prepronociceptin	Spinal cord	TRUE	Pnoc (-6258), Elp3 (+161382)
chr14	65681190	65681496	Intron (ENSMUST00000022610.14/ENSMUSG00000022032.14, intron 2 of 8)	14	65676477	65744791	68315	1	ENSMUSG00000022032.14	ENSMUST00000154373.1	4866	71145	Scara5	scavenger receptor class A, member 5	Spinal cord	TRUE	Pbk (-124494), Scara5 (+14940)
chr14	67260556	67261493	Intron (ENSMUST00000022637.13/ENSMUSG00000022053.13, intron 7 of 16)	14	67274869	67274963	95	2	ENSMUSG00000080432.1	ENSMUST00000116782.1	13939	NA	NA	NA	Spinal cord	TRUE	Ebf2 (+27439), Gm6878 (+53686)
chr14	69176017	69176419	Distal Intergenic	14	69164797	69171857	7061	2	ENSMUSG00000092499.1	ENSMUST00000172547.1	-4361	73554	1700092C10Rik	RIKEN cDNA 1700092C10 gene	Spinal cord	FALSE	Nkx3-1 (-14420), Nkx2-6 (+4642)
chr14	69767198	69768550	Promoter (<=1kb)	14	69767472	69784403	16932	1	ENSMUSG00000022074.5	ENSMUST00000022663.5	402	21933	Tnfrsf10b	tumor necrosis factor receptor superfamily, member 10b	NMP-SC	FALSE	Tnfrsf10b (+402)
chr14	70044007	70044532	Intron (ENSMUST00000022678.3/ENSMUSG00000022085.3, intron 4 of 6)	14	70077445	70080157	2713	1	ENSMUSG00000033730.3	ENSMUST00000035908.1	-33176	13655	Egr3	early growth response 3	Spinal cord	FALSE	Egr3 (-33175), Pebp4 (+203850)
chr14	70469784	70471307	Distal Intergenic	14	70458523	70463340	4818	1	ENSMUSG00000003469.9	ENSMUST00000159180.1	12022	105653	Phyhip	phytanoyl-CoA hydroxylase interacting protein	NMP	FALSE	Phyhip (+13070), Bmp1 (+49714)
chr14	72829123	72829891	Distal Intergenic	14	72537946	72710003	172058	2	ENSMUSG00000033487.14	ENSMUST00000089017.11	-119504	319448	Fndc3a	fibronectin type III domain containing 3A	NMP	FALSE	Fndc3a (-119504), Cysltr2 (+219607)
chr14	75635724	75636449	Distal Intergenic	14	75642259	75667137	24879	1	ENSMUSG00000022002.1	ENSMUST00000022579.1	-6173	75272	Erich6b	glutamate rich 6B	Spinal cord	FALSE	Spert (-42971), 4930564B18Rik (-6172)
chr14	76622294	76623825	Distal Intergenic	14	76672963	76687169	14207	1	ENSMUSG00000101009.6	ENSMUST00000189375.1	-49904	73272	1700108F19Rik	RIKEN cDNA 1700108F19 gene	Spinal cord	FALSE	Serp2 (-66373), Lacc1 (+413581)
chr14	76912400	76912638	Distal Intergenic	14	77034950	77036081	1132	2	ENSMUSG00000044350.14	ENSMUST00000142300.1	123562	210808	Lacc1	laccase (multicopper oxidoreductase) domain containing 1	Spinal cord	TRUE	Serp2 (-355832), Lacc1 (+124122)
chr14	77195613	77196170	Intron (ENSMUST00000022589.7/ENSMUSG00000022012.8, intron 1 of 18)	14	77156763	77721760	564998	1	ENSMUSG00000022012.8	ENSMUST00000022589.7	39128	239188	Enox1	ecto-NOX disulfide-thiol exchanger 1	Spinal cord	FALSE	Enox1 (+39129), Gm10132 (+56435)
chr14	77704790	77705226	Intron (ENSMUST00000022589.7/ENSMUSG00000022012.8, intron 17 of 18)	14	77794823	77798864	4042	2	ENSMUSG00000075512.3	ENSMUST00000100372.3	93856	380920	Gm1587	predicted gene 1587	NMP	TRUE	Gm6994 (-198140), Gm1587 (+93856)
chr14	78286095	78286770	Intron (ENSMUST00000022592.7/ENSMUSG00000022015.8, intron 2 of 4)	14	78277445	78308043	30599	2	ENSMUSG00000022015.8	ENSMUST00000022592.7	21611	21943	Tnfsf11	tumor necrosis factor (ligand) superfamily, member 11	Spinal cord	FALSE	Fam216b (-197426), Tnfsf11 (+21610)
chr14	78779577	78779714	Distal Intergenic	14	78569609	78725089	155481	2	ENSMUSG00000034731.9	ENSMUST00000074729.5	-54556	380921	Dgkh	diacylglycerol kinase, eta	NMP-SC	FALSE	Vwa8 (-69532), Dgkh (-54557)
chr14	78931040	78931421	Intron (ENSMUST00000040990.5/ENSMUSG00000058997.7, intron 5 of 44)	14	78849178	79202310	353133	1	ENSMUSG00000058997.7	ENSMUST00000040990.5	82052	219189	Vwa8	von Willebrand factor A domain containing 8	NMP-SC	FALSE	Vwa8 (+82053), Zfp957 (+316065)
chr14	78933318	78933756	Intron (ENSMUST00000040990.5/ENSMUSG00000058997.7, intron 5 of 44)	14	78849178	79202310	353133	1	ENSMUSG00000058997.7	ENSMUST00000040990.5	84359	219189	Vwa8	von Willebrand factor A domain containing 8	NMP	FALSE	Vwa8 (+84359), Zfp957 (+313759)
chr14	79488603	79489148	Intron (ENSMUST00000040131.11/ENSMUSG00000036461.15, intron 1 of 8)	14	79459937	79481268	21332	2	ENSMUSG00000022023.5	ENSMUST00000022601.5	-7607	22380	Wbp4	WW domain binding protein 4	NMP	TRUE	Sugt1 (-98815), Wbp4 (-7608)
chr14	79700904	79701754	Distal Intergenic	14	79738431	79738528	98	1	ENSMUSG00000076453.1	ENSMUST00000103254.1	-37102	791080	Mir759	microRNA 759	Spinal cord	TRUE	Lect1 (-39159), Pcdh8 (+69983)
chr14	80514907	80515928	Distal Intergenic	14	80341733	80342485	753	2	ENSMUSG00000098125.1	ENSMUST00000182354.1	-172932	NA	NA	NA	Spinal cord	FALSE	Olfm4 (+515116)
chr14	81858339	81859393	Distal Intergenic	14	82384366	82384529	164	2	ENSMUSG00000089266.1	ENSMUST00000158641.1	525663	NA	NA	NA	Spinal cord	FALSE	NONE
chr14	97608951	97609822	Distal Intergenic	14	97336495	97336632	138	2	ENSMUSG00000088538.1	ENSMUST00000157913.1	-272754	NA	NA	NA	Spinal cord	TRUE	Dach1 (+560156)
chr14	97980810	97981085	Intron (ENSMUST00000069334.7/ENSMUSG00000055639.16, intron 2 of 10)	14	97967829	97967991	163	2	ENSMUSG00000089549.1	ENSMUST00000158924.1	-12956	NA	NA	NA	Spinal cord	TRUE	Dach1 (+188595)
chr14	99009494	99009932	Distal Intergenic	14	98993980	98994300	321	2	ENSMUSG00000060377.3	ENSMUST00000081987.3	-15413	NA	NA	NA	Spinal cord	FALSE	Dach1 (-840170), Mzt1 (+36423)
chr14	100352929	100354086	Distal Intergenic	14	100418483	100418614	132	1	ENSMUSG00000094585.1	ENSMUST00000104165.1	-64976	NA	NA	NA	Spinal cord	TRUE	Klf12 (-203744), 1700110M21Rik (+846561)
chr14	100445012	100445184	Distal Intergenic	14	100418483	100418614	132	1	ENSMUSG00000094585.1	ENSMUST00000104165.1	26615	NA	NA	NA	Spinal cord	TRUE	Klf12 (-295334), 1700110M21Rik (+754971)
chr14	100450135	100451100	Distal Intergenic	14	100418483	100418614	132	1	ENSMUSG00000094585.1	ENSMUST00000104165.1	32134	NA	NA	NA	Spinal cord	TRUE	Klf12 (-300854), 1700110M21Rik (+749451)
chr14	101141902	101142680	Distal Intergenic	14	101197690	101200069	2380	2	ENSMUSG00000042888.10	ENSMUST00000057718.10	57778	76627	Prr30	proline rich 30	NMP-SC	TRUE	Klf12 (-992527), 1700110M21Rik (+57778)
chr14	102518149	102519305	Distal Intergenic	14	102329530	102329661	132	2	ENSMUSG00000095037.1	ENSMUST00000180276.1	-189066	NA	NA	NA	Spinal cord	TRUE	Irg1 (-528250), Lmo7 (+788770)
chr14	103822693	103823795	Exon (ENSMUST00000022718.9/ENSMUSG00000022122.14, exon 4 of 8)	14	103814626	103843696	29071	2	ENSMUSG00000022122.14	ENSMUST00000172237.1	20452	13618	Ednrb	endothelin receptor type B	Spinal cord	TRUE	Ednrb (+20452), Slain1 (+173016)
chr14	105815219	105816247	Promoter (1-2kb)	14	105816908	105817000	93	1	ENSMUSG00000092664.1	ENSMUST00000174923.1	-1175	NA	NA	NA	Spinal cord	TRUE	Spry2 (+81086), Gm10076 (+133905)
chr14	106178260	106179731	Distal Intergenic	14	106106199	106135859	29661	1	ENSMUSG00000022113.6	ENSMUST00000194236.1	72796	212085	Trim52	tripartite motif-containing 52	Spinal cord	TRUE	Trim52 (+72798)
chr14	106920817	106921323	Distal Intergenic	14	106766030	106766156	127	1	ENSMUSG00000077224.1	ENSMUST00000104036.1	155040	NA	NA	NA	Spinal cord	TRUE	Trim52 (+814872)
chr14	111057419	111058155	Distal Intergenic	14	111282046	111282134	89	1	ENSMUSG00000093362.1	ENSMUST00000175621.1	-224259	NA	NA	NA	NMP	TRUE	Slitrk5 (-617328), Slitrk6 (-302638)
chr14	114855216	114855916	Distal Intergenic	14	114820962	114821225	264	2	ENSMUSG00000103140.1	ENSMUST00000194590.1	-34341	NA	NA	NA	Spinal cord	TRUE	Gpc5 (-237060)
chr14	114856318	114856944	Distal Intergenic	14	114820962	114821225	264	2	ENSMUSG00000103140.1	ENSMUST00000194590.1	-35406	NA	NA	NA	Spinal cord	TRUE	Gpc5 (-235995)
chr14	114877315	114877972	Distal Intergenic	14	114820962	114821225	264	2	ENSMUSG00000103140.1	ENSMUST00000194590.1	-56418	NA	NA	NA	Spinal cord	FALSE	Gpc5 (-214982)
chr14	118422383	118423156	Distal Intergenic	14	118365878	118398170	32293	1	ENSMUSG00000099911.1	ENSMUST00000186060.1	56891	73306	1700044C05Rik	RIKEN cDNA 1700044C05 gene	Spinal cord	FALSE	Gm9376 (+155612), Abcc4 (+283449)
chr14	118834019	118835003	Intron (ENSMUST00000047761.12/ENSMUSG00000022132.15, intron 1 of 4)	14	118826909	118827031	123	2	ENSMUSG00000077661.1	ENSMUST00000104473.1	-7480	NA	NA	NA	Spinal cord	FALSE	Abcc4 (-128292), Cldn10 (-20221)
chr14	119304632	119305208	Intron (ENSMUST00000065904.3/ENSMUSG00000053465.5, intron 1 of 1)	14	119138415	119869594	731180	1	ENSMUSG00000053465.5	ENSMUST00000065904.3	166505	50787	Hs6st3	heparan sulfate 6-O-sulfotransferase 3	Spinal cord	FALSE	Hs6st3 (+166505), Oxgr1 (+737515)
chr14	121761837	121762268	Intron (ENSMUST00000100299.10/ENSMUSG00000025558.16, intron 1 of 52)	14	121542506	121738861	196356	2	ENSMUSG00000025558.16	ENSMUST00000212376.1	-23191	105445	Dock9	dedicator of cytokinesis 9	NMP-SC	TRUE	Ubac2 (-116553), Dock9 (-63636)
chr14	121780378	121780591	Intron (ENSMUST00000100299.10/ENSMUSG00000025558.16, intron 1 of 52)	14	121543426	121797837	254412	2	ENSMUSG00000025558.16	ENSMUST00000100299.10	17353	105445	Dock9	dedicator of cytokinesis 9	NMP-SC	FALSE	Ubac2 (-98121), Dock9 (-82068)
chr14	121894834	121895143	Intron (ENSMUST00000039803.5/ENSMUSG00000041765.5, intron 1 of 8)	14	121876859	121879409	2551	2	ENSMUSG00000102112.1	ENSMUST00000185880.1	-15579	78312	1810041H14Rik	RIKEN cDNA 1810041H14 gene	Spinal cord	FALSE	Ubac2 (+16383), Gpr18 (+20785)
chr14	122402617	122403536	Distal Intergenic	14	122388054	122388160	107	2	ENSMUSG00000095311.1	ENSMUST00000175481.1	-14916	NA	NA	NA	Spinal cord	TRUE	Zic5 (+62600), Clybl (+221383)
chr15	3398724	3399258	Intron (ENSMUST00000069451.10/ENSMUSG00000055737.12, intron 2 of 10)	15	3327539	3471644	144106	2	ENSMUSG00000055737.12	ENSMUST00000110697.8	72653	14600	Ghr	growth hormone receptor	Spinal cord	FALSE	Ccdc152 (-95465), Ghr (+184239)
chr15	7014588	7015772	Distal Intergenic	15	6996037	7002508	6472	1	ENSMUSG00000104334.1	ENSMUST00000192751.1	19143	NA	NA	NA	NMP-SC	TRUE	Osmr (-140211), Lifr (-139173)
chr15	10611113	10611507	Intron (ENSMUST00000090339.9/ENSMUSG00000022246.13, intron 3 of 17)	15	10560524	10561524	1001	2	ENSMUSG00000052482.6	ENSMUST00000064353.6	-49786	NA	NA	NA	Spinal cord	FALSE	Ttc23l (-52642), Rai14 (+102230)
chr15	10635122	10635373	Intron (ENSMUST00000090339.9/ENSMUSG00000022246.13, intron 2 of 17)	15	10560524	10561524	1001	2	ENSMUSG00000052482.6	ENSMUST00000064353.6	-73723	NA	NA	NA	Spinal cord	FALSE	Ttc23l (-76580), Rai14 (+78292)
chr15	10673026	10673319	Intron (ENSMUST00000090339.9/ENSMUSG00000022246.13, intron 2 of 17)	15	10568979	10713540	144562	2	ENSMUSG00000022246.13	ENSMUST00000090339.9	40368	75646	Rai14	retinoic acid induced 14	Spinal cord	FALSE	Ttc23l (-114505), Rai14 (+40367)
chr15	12583106	12583345	Intron (ENSMUST00000075317.11/ENSMUSG00000022197.15, intron 1 of 23)	15	12574889	12575890	1002	1	ENSMUSG00000078300.3	ENSMUST00000100754.4	8336	NA	NA	NA	Spinal cord	FALSE	Pdzd2 (+9330), Golph3 (+261730)
chr15	12631299	12631570	Intron (ENSMUST00000189469.6/ENSMUSG00000022197.15, intron 2 of 4)	15	12633062	12635346	2285	2	ENSMUSG00000103130.1	ENSMUST00000191701.1	3912	NA	NA	NA	NMP-SC	FALSE	Pdzd2 (-38879), 6030458C11Rik (+193222)
chr15	12697765	12698261	Promoter (2-3kb)	15	12695124	12695224	101	1	ENSMUSG00000095842.1	ENSMUST00000178350.1	2889	NA	NA	NA	Spinal cord	FALSE	Pdzd2 (-105457), 6030458C11Rik (+126644)
chr15	24489941	24490467	Distal Intergenic	15	24820545	24820702	158	2	ENSMUSG00000064675.1	ENSMUST00000082741.1	330498	NA	NA	NA	NMP	TRUE	9230109A22Rik (+658955)
chr15	25187491	25188416	Distal Intergenic	15	25137530	25149159	11630	2	ENSMUSG00000051237.6	ENSMUST00000056401.4	-38794	NA	NA	NA	Spinal cord	TRUE	9230109A22Rik (-38795), Basp1 (+225810)
chr15	26803996	26804505	Intron (ENSMUST00000059204.9/ENSMUSG00000043556.9, intron 1 of 3)	15	26543084	26895049	351966	2	ENSMUSG00000043556.9	ENSMUST00000059204.9	90799	448987	Fbxl7	F-box and leucine-rich repeat protein 7	Spinal cord	TRUE	Fbxl7 (+90798), March11 (+495187)
chr15	30462698	30463672	Intron (ENSMUST00000081728.5/ENSMUSG00000022240.9, intron 2 of 22)	15	30590287	30590405	119	1	ENSMUSG00000087836.1	ENSMUST00000157211.1	-127102	NA	NA	NA	Spinal cord	FALSE	Dap (-761200), Ctnnd2 (+290592)
chr15	34372928	34373342	Intron (ENSMUST00000163455.8/ENSMUSG00000022324.14, intron 4 of 18)	15	34349176	34356421	7246	2	ENSMUSG00000094447.1	ENSMUST00000179647.1	-16714	77358	9430069I07Rik	RIKEN cDNA 9430069I07 gene	Spinal cord	TRUE	9430069I07Rik (-16714), Rpl30 (+70505)
chr15	34532357	34532898	Promoter (<=1kb)	15	34531714	34531823	110	1	ENSMUSG00000084607.1	ENSMUST00000122658.1	913	NA	NA	NA	Spinal cord	FALSE	Pop1 (+37324), Nipal2 (+146078)
chr15	37432782	37433580	Promoter (<=1kb)	15	37427397	37433414	6018	2	ENSMUSG00000086992.7	ENSMUST00000128804.1	233	100503538	Gm15941	predicted gene 15941	Spinal cord	FALSE	4930447A16Rik (+7627), Ncald (+359252)
chr15	37548762	37549376	Intron (ENSMUST00000168992.7/ENSMUSG00000051359.14, intron 4 of 6)	15	37603415	37603534	120	2	ENSMUSG00000080425.1	ENSMUST00000116775.1	54465	NA	NA	NA	Spinal cord	FALSE	4930447A16Rik (+123515), Ncald (+243364)
chr15	38932455	38932792	Promoter (<=1kb)	15	38933142	38949405	16264	1	ENSMUSG00000022296.8	ENSMUST00000163313.1	-519	NA	NA	NA	Spinal cord	FALSE	Baalc (-518)
chr15	40118831	40119300	Distal Intergenic	15	40142188	40148689	6502	1	ENSMUSG00000094112.1	ENSMUST00000179120.1	-23123	328531	9330182O14Rik	RIKEN cDNA 9330182O14 gene	Spinal cord	FALSE	Lrp12 (-175278), 9330182O14Rik (-23122)
chr15	42466001	42466411	Intron (ENSMUST00000022921.5/ENSMUSG00000022309.8, intron 6 of 8)	15	42676260	42704616	28357	1	ENSMUSG00000097805.1	ENSMUST00000180585.1	-210054	NA	NA	NA	Spinal cord	TRUE	Abra (-596486), Angpt1 (+210771)
chr15	51104063	51105116	Distal Intergenic	15	50846176	50890463	44288	2	ENSMUSG00000038679.16	ENSMUST00000185183.1	-214126	83925	Trps1	transcriptional repressor GATA binding 1	Spinal cord	TRUE	Trps1 (-214549), Eif3h (+760891)
chr15	53256865	53257126	Intron (ENSMUST00000077273.8/ENSMUSG00000061731.9, intron 1 of 10)	15	53083146	53196255	113110	2	ENSMUSG00000061731.9	ENSMUST00000110244.1	-60740	14042	Ext1	exostoses (multiple) 1	Spinal cord	TRUE	Ext1 (+89163), Med30 (+544551)
chr15	54632797	54633492	Distal Intergenic	15	54571366	54602846	31481	1	ENSMUSG00000024479.2	ENSMUST00000025356.2	61778	105853	Mal2	mal, T cell differentiation protein 2	Spinal cord	TRUE	Nov (-112557), Mal2 (+61779)
chr15	55512605	55513393	Intron (ENSMUST00000110221.8/ENSMUSG00000022371.15, intron 45 of 47)	15	55538636	55548164	9529	2	ENSMUSG00000022370.13	ENSMUST00000165356.1	35165	68537	Mrpl13	mitochondrial ribosomal protein L13	Spinal cord	TRUE	Mtbp (-44409), Col14a1 (+205249)
chr15	56378684	56379073	Distal Intergenic	15	56689944	56694460	4517	1	ENSMUSG00000086541.8	ENSMUST00000125401.7	-311066	594843	Has2os	hyaluronan synthase 2, opposite strand	NMP-SC	TRUE	Sntb1 (-471930), Has2 (+315660)
chr15	57509037	57510198	Distal Intergenic	15	57243771	57477625	233855	2	ENSMUSG00000022366.12	ENSMUST00000110196.7	-31992	210463	Slc22a22	solute carrier family 22 (organic cation transporter), member 22	Spinal cord	FALSE	Zhx2 (-185047), Slc22a22 (-31993)
chr15	58192559	58192846	Intron (ENSMUST00000022986.6/ENSMUSG00000022358.6, intron 4 of 8)	15	58214475	58324053	109579	1	ENSMUSG00000086801.1	ENSMUST00000147638.1	-21773	NA	NA	NA	Spinal cord	TRUE	Fbxo32 (+22189), Wdyhv1 (+51267)
chr15	58265649	58266859	Intron (ENSMUST00000147638.1/ENSMUSG00000086801.1, intron 1 of 1)	15	58175879	58214892	39014	2	ENSMUSG00000022358.6	ENSMUST00000022986.6	-51362	67731	Fbxo32	F-box protein 32	Spinal cord	TRUE	Fbxo32 (-51362), Klhl38 (+57915)
chr15	60333499	60334657	Distal Intergenic	15	60084788	60084894	107	1	ENSMUSG00000077511.1	ENSMUST00000104323.1	249290	NA	NA	NA	Spinal cord	TRUE	4933412E24Rik (-317460), Fam84b (+491002)
chr15	60568545	60569011	Distal Intergenic	15	60703992	60704123	132	2	ENSMUSG00000077627.1	ENSMUST00000104439.1	135345	NA	NA	NA	Spinal cord	TRUE	4933412E24Rik (-552160), Fam84b (+256302)
chr15	60889671	60890279	Distal Intergenic	15	60917589	60921270	3682	2	ENSMUSG00000022347.7	ENSMUST00000096418.3	31295	117586	A1bg	alpha-1-B glycoprotein	Spinal cord	TRUE	Fam84b (-64895), A1bg (+31295)
chr15	62314279	62315224	Intron (ENSMUST00000181416.8/ENSMUSG00000097039.8, intron 6 of 9)	15	62222603	62242505	19903	1	ENSMUSG00000097039.8	ENSMUST00000182141.1	92148	19296	Pvt1	plasmacytoma variant translocation 1	Spinal cord	TRUE	Myc (+329361)
chr15	62902805	62903336	Distal Intergenic	15	62980648	62981817	1170	1	ENSMUSG00000106988.1	ENSMUST00000201023.1	-77578	NA	NA	NA	Spinal cord	FALSE	Gsdmc (+905688), Myc (+917680)
chr15	63749882	63751002	Distal Intergenic	15	63778677	63804410	25734	2	ENSMUSG00000079025.8	ENSMUST00000173503.1	53968	83492	Gsdmc	gasdermin C	NMP	TRUE	Gsdmc (+58317)
chr15	64016489	64017178	Intron (ENSMUST00000063838.10/ENSMUSG00000022378.13, intron 1 of 11)	15	64025948	64026052	105	1	ENSMUSG00000065936.1	ENSMUST00000084002.1	-9115	NA	NA	NA	NMP	TRUE	Gsdmc4 (-113898), Fam49b (+43614)
chr15	64258667	64258884	Intron (ENSMUST00000177371.7/ENSMUSG00000022377.16, intron 1 of 27)	15	64158939	64208491	49553	2	ENSMUSG00000022377.16	ENSMUST00000176358.1	-50284	13196	Asap1	ArfGAP with SH3 domain, ankyrin repeat and PH domain1	Spinal cord	TRUE	Fam49b (-198328), Asap1 (+124143)
chr15	68866416	68866903	Distal Intergenic	15	68876790	68877062	273	1	ENSMUSG00000069996.2	ENSMUST00000093430.2	-10131	NA	NA	NA	Spinal cord	FALSE	Zfat (-607822), Khdrbs3 (-61760)
chr15	70644440	70645057	Distal Intergenic	15	69685578	69685706	129	2	ENSMUSG00000080689.1	ENSMUST00000117039.1	-959042	NA	NA	NA	Spinal cord	TRUE	NONE
chr15	74155923	74157305	Distal Intergenic	15	74093686	74094333	648	2	ENSMUSG00000082585.3	ENSMUST00000120421.1	-62281	NA	NA	NA	Spinal cord	TRUE	Bai1 (-359582), Mroh5 (-316943)
chr15	75797911	75798363	Intron (ENSMUST00000100538.2/ENSMUSG00000075600.2, intron 4 of 11)	15	75759859	75759989	131	1	ENSMUSG00000077416.1	ENSMUST00000104228.1	38278	NA	NA	NA	NMP	FALSE	Mafa (-50215), Zc3h3 (+43778)
chr15	75856620	75857065	Promoter (<=1kb)	15	75854819	75856228	1410	2	ENSMUSG00000098203.1	ENSMUST00000182514.1	-614	NA	NA	NA	NMP	FALSE	Zc3h3 (-14928), Gsdmd (-5496)
chr15	76394433	76394819	Promoter (2-3kb)	15	76392316	76452978	60663	1	ENSMUSG00000022558.15	ENSMUST00000159218.7	2310	223658	Mroh1	maestro heat-like repeat family member 1	Spinal cord	FALSE	Scx (-62812), Mroh1 (+14113)
chr15	77254566	77254879	Intron (ENSMUST00000048145.11/ENSMUSG00000033565.16, intron 1 of 12)	15	77242406	77242551	146	2	ENSMUSG00000089242.1	ENSMUST00000158617.1	-12171	NA	NA	NA	Spinal cord	FALSE	Rbfox2 (+52330), Apol6 (+209648)
chr15	77314896	77315358	Distal Intergenic	15	77078991	77307053	228063	2	ENSMUSG00000033565.16	ENSMUST00000171751.7	-8074	93686	Rbfox2	RNA binding protein, fox-1 homolog (C. elegans) 2	Spinal cord	TRUE	Rbfox2 (-8074), Apol7a (+83983)
chr15	79044641	79045372	Distal Intergenic	15	79041885	79043558	1674	1	ENSMUSG00000006378.13	ENSMUST00000058004.3	3121	14429	Galr3	galanin receptor 3	NMP-SC	TRUE	Gcat (+14133), Ankrd54 (+17878)
chr15	79193297	79193704	Intron (ENSMUST00000131710.7/ENSMUSG00000075555.11, intron 1 of 2)	15	79209311	79217383	8073	1	ENSMUSG00000075555.11	ENSMUST00000148028.1	-15811	100041655	Gm10863	predicted gene 10863	NMP	FALSE	Pick1 (-35672), Sox10 (-29011)
chr15	79219516	79220111	Intron (ENSMUST00000144651.7/ENSMUSG00000075555.11, intron 3 of 3)	15	79229173	79249484	20312	1	ENSMUSG00000068206.12	ENSMUST00000163571.7	-9360	18693	Pick1	protein interacting with C kinase 1	NMP-SC	FALSE	Sox10 (-55324), Pick1 (-9359)
chr15	79516201	79517175	Promoter (<=1kb)	15	79516408	79527739	11332	1	ENSMUSG00000010830.7	ENSMUST00000010974.7	280	105785	Kdelr3	KDEL (Lys-Asp-Glu-Leu) endoplasmic reticulum protein retention receptor 3	NMP-SC	FALSE	Kdelr3 (+280)
chr15	80700120	80700330	3' UTR	15	80711319	80941086	229768	1	ENSMUSG00000047888.9	ENSMUST00000067689.7	-11094	213988	Tnrc6b	trinucleotide repeat containing 6b	NMP	FALSE	Tnrc6b (-11094), Fam83f (+28378)
chr15	81356259	81357052	Intron (ENSMUST00000023040.7/ENSMUSG00000022404.7, intron 1 of 8)	15	81318921	81360765	41845	2	ENSMUSG00000022404.7	ENSMUST00000023040.7	4110	20524	Slc25a17	solute carrier family 25 (mitochondrial carrier, peroxisomal membrane protein), member 17	NMP-SC	TRUE	Slc25a17 (+4109), Mchr1 (+121157)
chr15	81904561	81905202	Promoter (2-3kb)	15	81907079	81910509	3431	1	ENSMUSG00000022477.12	ENSMUST00000126352.7	-2198	11429	Aco2	aconitase 2, mitochondrial	NMP	FALSE	Polr3h (+21331), Aco2 (+32573)
chr15	82720618	82721400	Distal Intergenic	15	82689134	82690499	1366	2	ENSMUSG00000075517.3	ENSMUST00000100380.3	-30510	NA	NA	NA	NMP-SC	TRUE	Cyp2d37-ps (-30510), Cyp2d40 (+43174)
chr15	82983574	82984299	Promoter (1-2kb)	15	82982870	82989134	6265	1	ENSMUSG00000097301.1	ENSMUST00000181049.1	1066	NA	NA	NA	Spinal cord	FALSE	Tcf20 (-71803), Nfam1 (+39201)
chr15	83666852	83667152	Intron (ENSMUST00000171496.7/ENSMUSG00000016763.14, intron 4 of 21)	15	83602583	83725021	122439	2	ENSMUSG00000016763.14	ENSMUST00000171496.7	58019	64706	Scube1	signal peptide, CUB domain, EGF-like 1	Spinal cord	FALSE	Ttll12 (-71845), Scube1 (+58019)
chr15	83678573	83679062	Intron (ENSMUST00000171496.7/ENSMUSG00000016763.14, intron 3 of 21)	15	83602583	83725021	122439	2	ENSMUSG00000016763.14	ENSMUST00000171496.7	46204	64706	Scube1	signal peptide, CUB domain, EGF-like 1	NMP-SC	FALSE	Ttll12 (-83661), Scube1 (+46203)
chr15	84680429	84681931	Promoter (<=1kb)	15	84681002	84703672	22671	1	ENSMUSG00000036106.15	ENSMUST00000065499.4	178	109270	Prr5	proline rich 5 (renal)	NMP-SC	FALSE	Prr5 (+178)
chr15	85892167	85893117	Promoter (<=1kb)	15	85892577	85894476	1900	1	ENSMUSG00000022386.12	ENSMUST00000161784.1	65	72026	Trmu	tRNA 5-methylaminomethyl-2-thiouridylate methyltransferase	Spinal cord	FALSE	Trmu (+13322), Celsr1 (+141135)
chr15	86116674	86117052	Intron (ENSMUST00000088931.9/ENSMUSG00000035900.18, intron 3 of 18)	15	86087640	86090060	2421	2	ENSMUSG00000089680.1	ENSMUST00000159271.1	-26803	NA	NA	NA	Spinal cord	FALSE	Gramd4 (+59168), Cerk (+69278)
chr15	86268754	86269658	Intron (ENSMUST00000063414.8/ENSMUSG00000051864.9, intron 4 of 12)	15	86214459	86498503	284045	1	ENSMUSG00000051864.9	ENSMUST00000063414.8	54747	223754	Tbc1d22a	TBC1 domain family, member 22a	Spinal cord	TRUE	Tbc1d22a (+54747)
chr15	86815920	86816171	Distal Intergenic	15	87068993	87069087	95	1	ENSMUSG00000093261.1	ENSMUST00000175520.1	-252948	NA	NA	NA	Spinal cord	TRUE	Fam19a5 (-809184), Tbc1d22a (+601587)
chr15	90154142	90154358	Distal Intergenic	15	90224311	90230554	6244	1	ENSMUSG00000075470.1	ENSMUST00000100309.1	-70061	380959	Alg10b	asparagine-linked glycosylation 10B (alpha-1,2-glucosyltransferase)	Spinal cord	TRUE	Syt10 (-312390), Alg10b (-70061)
chr15	90276738	90277143	Distal Intergenic	15	90224360	90224412	53	1	ENSMUSG00000099319.1	ENSMUST00000183650.1	52580	102466838	Mir7648	microRNA 7648	Spinal cord	TRUE	Alg10b (+52630), Cpne8 (+402491)
chr15	90332730	90334107	Distal Intergenic	15	90224360	90224412	53	1	ENSMUSG00000099319.1	ENSMUST00000183650.1	109058	102466838	Mir7648	microRNA 7648	NMP	TRUE	Alg10b (+109108), Cpne8 (+346013)
chr15	92580866	92581602	Intron (ENSMUST00000169942.8/ENSMUSG00000036218.15, intron 3 of 9)	15	92597109	92771819	174711	1	ENSMUSG00000036218.15	ENSMUST00000035399.8	-15875	239618	Pdzrn4	PDZ domain containing RING finger 4	NMP-SC	TRUE	Pdzrn4 (+184319), Gxylt1 (+693927)
chr15	93061890	93063701	Distal Intergenic	15	93002332	93007017	4686	1	ENSMUSG00000109770.1	ENSMUST00000209724.1	60463	NA	NA	NA	Spinal cord	TRUE	Gxylt1 (+212365), Pdzrn4 (+665881)
chr15	93510693	93511418	Intron (ENSMUST00000109255.2/ENSMUSG00000036158.12, intron 2 of 7)	15	93499114	93519523	20410	2	ENSMUSG00000036158.12	ENSMUST00000109255.2	8468	106042	Prickle1	prickle planar cell polarity protein 1	NMP	TRUE	Prickle1 (+8467), Pphln1 (+112706)
chr15	93710842	93711983	Distal Intergenic	15	93499114	93595891	96778	2	ENSMUSG00000036158.12	ENSMUST00000048982.10	-115521	106042	Prickle1	prickle planar cell polarity protein 1	NMP	TRUE	Prickle1 (-191890), Adamts20 (+692845)
chr15	93811946	93812321	Distal Intergenic	15	93499114	93595891	96778	2	ENSMUSG00000036158.12	ENSMUST00000048982.10	-216242	106042	Prickle1	prickle planar cell polarity protein 1	Spinal cord	TRUE	Prickle1 (-292611), Adamts20 (+592124)
chr15	93824582	93825626	Distal Intergenic	15	93499114	93595891	96778	2	ENSMUSG00000036158.12	ENSMUST00000048982.10	-229213	106042	Prickle1	prickle planar cell polarity protein 1	Spinal cord	TRUE	Prickle1 (-305581), Adamts20 (+579154)
chr15	93903968	93904741	Distal Intergenic	15	93499114	93595891	96778	2	ENSMUSG00000036158.12	ENSMUST00000048982.10	-308463	106042	Prickle1	prickle planar cell polarity protein 1	Spinal cord	TRUE	Prickle1 (-384832), Adamts20 (+499903)
chr15	93910765	93911696	Distal Intergenic	15	93499114	93595891	96778	2	ENSMUSG00000036158.12	ENSMUST00000048982.10	-315339	106042	Prickle1	prickle planar cell polarity protein 1	Spinal cord	TRUE	Prickle1 (-391708), Adamts20 (+493027)
chr15	93972404	93973698	Distal Intergenic	15	93499114	93595891	96778	2	ENSMUSG00000036158.12	ENSMUST00000048982.10	-377160	106042	Prickle1	prickle planar cell polarity protein 1	Spinal cord	TRUE	Prickle1 (-453528), Adamts20 (+431207)
chr15	94582109	94582744	Promoter (1-2kb)	15	94581020	94581386	367	2	ENSMUSG00000022451.12	ENSMUST00000127347.1	-1040	19230	Twf1	twinfilin actin binding protein 1	Spinal cord	TRUE	Twf1 (+7452), Irak4 (+38784)
chr15	98003237	98005224	Promoter (<=1kb)	15	97998578	98004635	6058	2	ENSMUSG00000022483.16	ENSMUST00000131560.1	405	12824	Col2a1	collagen, type II, alpha 1	NMP	FALSE	Col2a1 (+464)
chr15	99097180	99097348	Promoter (2-3kb)	15	99099412	99104737	5326	1	ENSMUSG00000038009.7	ENSMUST00000061295.6	-2148	72778	Dnajc22	DnaJ heat shock protein family (Hsp40) member C22	NMP	FALSE	Dnajc22 (-2148)
chr15	99114797	99115019	Distal Intergenic	15	99126578	99213206	86629	1	ENSMUSG00000051934.4	ENSMUST00000063517.4	-11670	72572	Spats2	spermatogenesis associated, serine-rich 2	Spinal cord	FALSE	Spats2 (-11670), Dnajc22 (+15496)
chr15	99688762	99689195	Intron (ENSMUST00000023758.7/ENSMUSG00000023017.9, intron 3 of 11)	15	99702287	99713995	11709	1	ENSMUSG00000023018.4	ENSMUST00000023759.4	-13309	83797	Smarcd1	SWI/SNF related, matrix associated, actin dependent regulator of chromatin, subfamily d, member 1	NMP	FALSE	Smarcd1 (-13308), Asic1 (+18261)
chr15	101092203	101093457	Distal Intergenic	15	101050194	101078567	28374	2	ENSMUSG00000095440.2	ENSMUST00000213610.1	-14263	668225	Fignl2	fidgetin-like 2	NMP	FALSE	Fignl2 (-38431), Ankrd33 (-22925)
chr15	101097892	101098597	Distal Intergenic	15	101115755	101120022	4268	1	ENSMUSG00000047034.9	ENSMUST00000070875.6	-17511	208258	Ankrd33	ankyrin repeat domain 33	NMP	FALSE	Fignl2 (-43846), Ankrd33 (-17510)
chr15	101101605	101101975	Distal Intergenic	15	101115755	101120022	4268	1	ENSMUSG00000047034.9	ENSMUST00000070875.6	-13965	208258	Ankrd33	ankyrin repeat domain 33	Spinal cord	FALSE	Fignl2 (-47391), Ankrd33 (-13965)
chr15	101558140	101558769	Promoter (1-2kb)	15	101557197	101557334	138	1	ENSMUSG00000105581.1	ENSMUST00000197418.1	1257	NA	NA	NA	Spinal cord	FALSE	Krt82 (-7796), 4732456N10Rik (+4495)
chr15	102981494	102982588	Exon (ENSMUST00000001706.6/ENSMUSG00000036139.6, exon 2 of 3)	15	102977032	102985099	8068	1	ENSMUSG00000036139.6	ENSMUST00000001706.6	5009	15427	Hoxc9	homeobox C9	NMP-SC	FALSE	Hoxc8 (-8581), Hoxc9 (+5009)
chr15	102986773	102987750	Intron (ENSMUST00000174869.1/ENSMUSG00000022485.3, intron 1 of 1)	15	102990607	102993821	3215	1	ENSMUSG00000001657.7	ENSMUST00000001703.7	-3346	15426	Hoxc8	homeobox C8	Spinal cord	TRUE	Hoxc8 (-3360)
chr15	102997996	102998215	Promoter (<=1kb)	15	102998257	103010768	12512	1	ENSMUSG00000001661.5	ENSMUST00000173210.1	-152	15425	Hoxc6	homeobox C6	Spinal cord	TRUE	Hoxc6 (-11373), Hoxc8 (+7484)
chr15	102998775	103000135	Promoter (1-2kb)	15	103000529	103010006	9478	1	ENSMUSG00000001661.5	ENSMUST00000173421.1	-1074	15425	Hoxc6	homeobox C6	NMP-SC	FALSE	Hoxc6 (-10024), Hoxc8 (+8833)
chr15	103007516	103008173	Promoter (1-2kb)	15	103009573	103011881	2309	1	ENSMUSG00000001661.5	ENSMUST00000001711.5	-1729	15425	Hoxc6	homeobox C6	NMP-SC	TRUE	Hoxc6 (-1634)
chr15	103013657	103015464	Promoter (<=1kb)	15	103014910	103015001	92	1	ENSMUSG00000076010.1	ENSMUST00000102056.1	-350	751557	Mir615	microRNA 615	Spinal cord	TRUE	Hoxc5 (+746)
chr15	103032432	103033239	Promoter (1-2kb)	15	103034395	103036852	2458	1	ENSMUSG00000075394.4	ENSMUST00000100164.4	-1560	15423	Hoxc4	homeobox C4	Spinal cord	TRUE	Hoxc4 (-1559)
chr15	103034796	103035937	Promoter (<=1kb)	15	103034395	103036852	2458	1	ENSMUSG00000075394.4	ENSMUST00000100164.4	971	15423	Hoxc4	homeobox C4	Spinal cord	TRUE	Hoxc4 (+972)
chr15	103042078	103042729	Distal Intergenic	15	103034395	103036852	2458	1	ENSMUSG00000075394.4	ENSMUST00000100164.4	8008	15423	Hoxc4	homeobox C4	NMP-SC	TRUE	Hoxc4 (+8009), Smug1 (+115598)
chr15	103059952	103061972	Promoter (1-2kb)	15	103058280	103059306	1027	2	ENSMUSG00000102297.1	ENSMUST00000193457.1	-1656	NA	NA	NA	Spinal cord	TRUE	Hoxc4 (+26567), Smug1 (+97040)
chr15	103096546	103096849	Intron (ENSMUST00000188137.1/ENSMUSG00000101356.1, intron 2 of 2)	15	103096151	103102111	5961	2	ENSMUSG00000101356.1	ENSMUST00000188137.1	5414	NA	NA	NA	Spinal cord	FALSE	Smug1 (+61304), Hoxc4 (+62303)
chr15	103115214	103115909	Distal Intergenic	15	103102284	103104602	2319	2	ENSMUSG00000101588.1	ENSMUST00000188201.1	-10959	NA	NA	NA	NMP	FALSE	Smug1 (+42440), Hoxc4 (+81167)
chr15	103177219	103178339	Distal Intergenic	15	103153307	103158002	4696	2	ENSMUSG00000036061.9	ENSMUST00000064067.8	-19777	71726	Smug1	single-strand selective monofunctional uracil DNA glycosylase	NMP	TRUE	Smug1 (-19777), Cbx5 (+62037)
chr15	103300215	103300564	Distal Intergenic	15	103308236	103310438	2203	2	ENSMUSG00000063234.4	ENSMUST00000079824.4	10049	80910	Gpr84	G protein-coupled receptor 84	Spinal cord	FALSE	Gpr84 (+10048), Copz1 (+27479)
chr16	8223710	8224146	Distal Intergenic	16	8203975	8204248	274	1	ENSMUSG00000089506.1	ENSMUST00000158881.1	19953	NA	NA	NA	Spinal cord	TRUE	Cldn26 (+201208)
chr16	16255889	16256559	Intron (ENSMUST00000039408.2/ENSMUSG00000041957.15, intron 6 of 12)	16	16213318	16272712	59395	1	ENSMUSG00000041957.15	ENSMUST00000039408.2	42906	67451	Pkp2	plakophilin 2	Spinal cord	FALSE	Yars2 (-46754), Pkp2 (+42906)
chr16	17292503	17293107	Intron (ENSMUST00000036161.11/ENSMUSG00000041720.12, intron 42 of 54)	16	17280352	17284963	4612	2	ENSMUSG00000041720.12	ENSMUST00000127121.7	-7842	224020	Pi4ka	phosphatidylinositol 4-kinase, catalytic, alpha polypeptide	NMP	FALSE	Serpind1 (-38566), Tmem191c (+16505)
chr16	18156484	18157251	Distal Intergenic	16	18165089	18165170	82	2	ENSMUSG00000099293.1	ENSMUST00000184472.1	8303	102465189	Mir6366	microRNA 6366	Spinal cord	FALSE	Gm7873 (-61302), Rtn4r (+29226)
chr16	18185768	18186366	Distal Intergenic	16	18165089	18165170	82	2	ENSMUSG00000099293.1	ENSMUST00000184472.1	-20897	102465189	Mir6366	microRNA 6366	Spinal cord	TRUE	Gm7873 (-32103), Rtn4r (+58425)
chr16	18587970	18588565	Promoter (1-2kb)	16	18581713	18586969	5257	2	ENSMUSG00000009097.9	ENSMUST00000009241.5	-1298	21380	Tbx1	T-box 1	NMP	FALSE	Tbx1 (-1299)
chr16	22433832	22434880	Promoter (2-3kb)	16	22381316	22436514	55199	2	ENSMUSG00000013089.15	ENSMUST00000168774.7	2158	104156	Etv5	ets variant 5	Spinal cord	TRUE	Tra2b (-168351), Etv5 (+5363)
chr16	24495615	24496023	Intron (ENSMUST00000038053.12/ENSMUSG00000033306.14, intron 3 of 12)	16	24448091	24992576	544486	1	ENSMUSG00000033306.14	ENSMUST00000078988.8	47728	210126	Lpp	LIM domain containing preferred translocation partner in lipoma	Spinal cord	TRUE	Tprg (-790998), Lpp (+102469)
chr16	26078522	26079381	Intron (ENSMUST00000039990.5/ENSMUSG00000038168.5, intron 1 of 14)	16	25959288	26105784	146497	2	ENSMUSG00000038168.5	ENSMUST00000039990.5	26833	210530	P3h2	prolyl 3-hydroxylase 2	Spinal cord	FALSE	Leprel1 (+26832), Trp63 (+395187)
chr16	28879929	28881633	Intron (ENSMUST00000100023.1/ENSMUSG00000051065.8, intron 1 of 1)	16	28826176	28929698	103523	2	ENSMUSG00000051065.8	ENSMUST00000100023.1	48917	239796	Mb21d2	Mab-21 domain containing 2	Spinal cord	FALSE	Fgf12 (-435554), Mb21d2 (+48917)
chr16	29837280	29838135	Exon (ENSMUST00000181815.1/ENSMUSG00000097307.1, exon 2 of 2)	16	29811058	29837814	26757	1	ENSMUSG00000097307.1	ENSMUST00000181815.1	26649	NA	NA	NA	Spinal cord	FALSE	Hes1 (-227632), Opa1 (+258328)
chr16	29850722	29852112	Distal Intergenic	16	29811058	29837814	26757	1	ENSMUSG00000097307.1	ENSMUST00000181815.1	40359	NA	NA	NA	NMP-SC	TRUE	Hes1 (-213923), Opa1 (+272037)
chr16	29972779	29974161	Distal Intergenic	16	29958493	29962307	3815	2	ENSMUSG00000075286.3	ENSMUST00000100016.3	-11163	NA	NA	NA	Spinal cord	FALSE	Hes1 (-91870), Opa1 (+394090)
chr16	30120355	30121224	Distal Intergenic	16	30141843	30141945	103	2	ENSMUSG00000084444.1	ENSMUST00000122495.1	21156	NA	NA	NA	Spinal cord	TRUE	Hes1 (+55450), Cpn2 (+146742)
chr16	30243901	30244550	Distal Intergenic	16	30256378	30267532	11155	2	ENSMUSG00000023176.8	ENSMUST00000064856.7	23307	71756	Cpn2	carboxypeptidase N, polypeptide 2	Spinal cord	TRUE	Cpn2 (+23306), Hes1 (+178886)
chr16	30614408	30615175	Distal Intergenic	16	30599723	30602797	3075	1	ENSMUSG00000046546.3	ENSMUST00000059078.3	15068	224093	Fam43a	family with sequence similarity 43, member A	NMP-SC	FALSE	Fam43a (+15069), Xxylt1 (+466640)
chr16	30991019	30991376	Intron (ENSMUST00000055389.7/ENSMUSG00000047434.13, intron 3 of 3)	16	30969393	30973518	4126	2	ENSMUSG00000087605.1	ENSMUST00000123905.1	-17679	NA	NA	NA	Spinal cord	FALSE	Xxylt1 (+90234), Fam43a (+391475)
chr16	31003861	31005133	Intron (ENSMUST00000055389.7/ENSMUSG00000047434.13, intron 3 of 3)	16	30969393	30973518	4126	2	ENSMUSG00000087605.1	ENSMUST00000123905.1	-30979	NA	NA	NA	NMP	TRUE	Xxylt1 (+76935), Fam43a (+404774)
chr16	31534746	31536120	Distal Intergenic	16	31458116	31458901	786	1	ENSMUSG00000046598.14	ENSMUST00000126825.1	77317	71911	Bdh1	3-hydroxybutyrate dehydrogenase, type 1	NMP-SC	TRUE	Dlg1 (-128606), Bdh1 (+106685)
chr16	31592029	31593042	Distal Intergenic	16	31663443	31873350	209908	1	ENSMUSG00000022770.16	ENSMUST00000115205.7	-70908	13383	Dlg1	discs, large homolog 1 (Drosophila)	NMP	TRUE	Dlg1 (-71503), Bdh1 (+163788)
chr16	33693315	33694218	Intron (ENSMUST00000154863.1/ENSMUSG00000075254.11, intron 1 of 3)	16	33684545	33769443	84899	1	ENSMUSG00000075254.11	ENSMUST00000126532.1	9221	77446	Heg1	heart development protein with EGF-like domains 1	NMP	FALSE	Muc13 (-100270), Heg1 (+9301)
chr16	35483817	35484164	Intron (ENSMUST00000023550.7/ENSMUSG00000022844.7, intron 1 of 16)	16	35397313	35490873	93561	2	ENSMUSG00000022844.7	ENSMUST00000023550.7	6883	72599	Pdia5	protein disulfide isomerase associated 5	Spinal cord	FALSE	Sec22a (-120073), Pdia5 (+6882)
chr16	35516370	35516796	Distal Intergenic	16	35503170	35509419	6250	2	ENSMUSG00000099429.1	ENSMUST00000187829.1	-7164	69768	1600019K03Rik	RIKEN cDNA 1600019K03 gene	Spinal cord	TRUE	Pdia5 (-25710), Sema5b (-24988)
chr16	38521885	38523220	Promoter (<=1kb)	16	38516660	38522641	5982	2	ENSMUSG00000002846.9	ENSMUST00000147543.1	89	76916	Timmdc1	translocase of inner mitochondrial membrane domain containing 1	Spinal cord	FALSE	Timmdc1 (+110)
chr16	38772548	38773813	Downstream (<1kb)	16	38762891	38766278	3388	1	ENSMUSG00000022793.16	ENSMUST00000161010.1	10289	56375	B4galt4	UDP-Gal:betaGlcNAc beta 1,4-galactosyltransferase, polypeptide 4	Spinal cord	TRUE	Upk1b (+27022), B4galt4 (+30917)
chr16	40593072	40593840	Intron (ENSMUST00000189229.6/ENSMUSG00000061080.11, intron 1 of 2)	16	40367836	40367937	102	2	ENSMUSG00000098472.1	ENSMUST00000184367.1	-225519	NA	NA	NA	Spinal cord	TRUE	Lsamp (-939402)
chr16	42303501	42304211	Promoter (<=1kb)	16	42303362	42303469	108	2	ENSMUSG00000098300.1	ENSMUST00000184886.1	-387	102466172	Mir6540	microRNA 6540	NMP-SC	TRUE	Gap43 (+36795), Lsamp (+770998)
chr16	42440592	42441127	Distal Intergenic	16	42248442	42340651	92210	2	ENSMUSG00000047261.9	ENSMUST00000102817.4	-100208	14432	Gap43	growth associated protein 43	NMP-SC	TRUE	Zbtb20 (-466792), Gap43 (-100209)
chr16	42784699	42785057	Intron (ENSMUST00000142270.1/ENSMUSG00000075070.6, intron 1 of 3)	16	42725702	42875587	149886	2	ENSMUSG00000075070.6	ENSMUST00000142270.1	90709	75722	4932412D23Rik	RIKEN cDNA 4932412D23 gene	NMP-SC	TRUE	Gap43 (-444227), Zbtb20 (-122774)
chr16	44578972	44580278	Distal Intergenic	16	44485049	44558897	73849	2	ENSMUSG00000022687.12	ENSMUST00000114634.2	-20728	117606	Boc	biregional cell adhesion molecule-related/down-regulated by oncogenes (Cdon) binding protein	Spinal cord	TRUE	BC027231 (-144676), Boc (-20755)
chr16	44629817	44630381	Distal Intergenic	16	44485049	44558897	73849	2	ENSMUSG00000022687.12	ENSMUST00000114634.2	-71202	117606	Boc	biregional cell adhesion molecule-related/down-regulated by oncogenes (Cdon) binding protein	Spinal cord	TRUE	BC027231 (-94202), Boc (-71229)
chr16	44630726	44631585	Distal Intergenic	16	44485049	44558897	73849	2	ENSMUSG00000022687.12	ENSMUST00000114634.2	-72258	117606	Boc	biregional cell adhesion molecule-related/down-regulated by oncogenes (Cdon) binding protein	NMP	TRUE	BC027231 (-93145), Boc (-72286)
chr16	44666175	44667497	Distal Intergenic	16	44724301	44737284	12984	1	ENSMUSG00000036208.13	ENSMUST00000048788.13	-57465	212547	Nepro	nucleolus and neural progenitor protein	NMP-SC	TRUE	Boc (-107966), BC027231 (-57465)
chr16	44679055	44680525	Distal Intergenic	16	44724301	44737284	12984	1	ENSMUSG00000036208.13	ENSMUST00000048788.13	-44511	212547	Nepro	nucleolus and neural progenitor protein	Spinal cord	FALSE	Boc (-120920), BC027231 (-44511)
chr16	45923966	45924406	Intron (ENSMUST00000134802.7/ENSMUSG00000033149.16, intron 1 of 15)	16	45936323	45939279	2957	1	ENSMUSG00000085781.1	ENSMUST00000152070.1	-12137	NA	NA	NA	Spinal cord	TRUE	Phldb2 (-79952), Plcxd2 (+86032)
chr16	46159340	46160522	Distal Intergenic	16	46152985	46155077	2093	2	ENSMUSG00000048087.6	ENSMUST00000059524.6	-4854	11615	Gm4737	predicted gene 4737	Spinal cord	TRUE	Gm4737 (-4854)
chr16	55758062	55759002	Distal Intergenic	16	55779045	55779144	100	2	ENSMUSG00000088450.1	ENSMUST00000157825.1	20612	NA	NA	NA	Spinal cord	FALSE	Zpld1 (-460546), Nfkbiz (+80367)
chr16	57317963	57318574	Intron (ENSMUST00000114371.3/ENSMUSG00000022748.7, intron 2 of 9)	16	57266139	57292865	26727	2	ENSMUSG00000022753.15	ENSMUST00000119407.7	-25403	71027	Tmem30c	transmembrane protein 30C	Spinal cord	FALSE	Filip1l (-34824), Tmem30c (-25418)
chr16	57346134	57347712	Intron (ENSMUST00000114371.3/ENSMUSG00000022748.7, intron 1 of 9)	16	57353093	57573126	220034	1	ENSMUSG00000043336.14	ENSMUST00000159816.7	-6170	78749	Filip1l	filamin A interacting protein 1-like	Spinal cord	TRUE	Tmem30c (-54072), Filip1l (-6170)
chr16	57420756	57421701	Intron (ENSMUST00000159816.7/ENSMUSG00000043336.14, intron 1 of 4)	16	57353277	57515690	162414	1	ENSMUSG00000043336.14	ENSMUST00000099667.2	67951	78749	Filip1l	filamin A interacting protein 1-like	Spinal cord	TRUE	Filip1l (+68136), Cmss1 (+185596)
chr16	59490872	59491742	3' UTR	16	59487537	59489818	2282	1	ENSMUSG00000022724.15	ENSMUST00000131272.2	3770	67014	Riox2	ribosomal oxygenase 2	Spinal cord	TRUE	Mina (+19239), Crybg3 (+64445)
chr16	62048261	62048547	Distal Intergenic	16	62571036	62571139	104	1	ENSMUSG00000070173.1	ENSMUST00000093663.1	-522632	NA	NA	NA	Spinal cord	FALSE	Nsun3 (+738373)
chr16	62325384	62326199	Distal Intergenic	16	62571036	62571139	104	1	ENSMUSG00000070173.1	ENSMUST00000093663.1	-245245	NA	NA	NA	Spinal cord	TRUE	Nsun3 (+460985)
chr16	62470054	62470992	Distal Intergenic	16	62571036	62571139	104	1	ENSMUSG00000070173.1	ENSMUST00000093663.1	-100513	NA	NA	NA	Spinal cord	FALSE	Nsun3 (+316254)
chr16	62872940	62873488	Intron (ENSMUST00000023629.8/ENSMUSG00000022912.8, intron 1 of 14)	16	62854307	62929346	75040	1	ENSMUSG00000022912.8	ENSMUST00000023629.8	18907	19128	Pros1	protein S (alpha)	Spinal cord	TRUE	Pros1 (+18907), Epha3 (+990944)
chr16	72510604	72511391	Distal Intergenic	16	72663149	73046095	382947	1	ENSMUSG00000022883.10	ENSMUST00000023600.7	-152152	19876	Robo1	roundabout guidance receptor 1	Spinal cord	FALSE	Robo1 (-152151)
chr16	72587593	72587959	Distal Intergenic	16	72663149	73046095	382947	1	ENSMUSG00000022883.10	ENSMUST00000023600.7	-75373	19876	Robo1	roundabout guidance receptor 1	Spinal cord	FALSE	Robo1 (-75373)
chr16	72830824	72831201	Intron (ENSMUST00000023600.7/ENSMUSG00000022883.10, intron 2 of 28)	16	72663149	73046095	382947	1	ENSMUSG00000022883.10	ENSMUST00000023600.7	167863	19876	Robo1	roundabout guidance receptor 1	Spinal cord	TRUE	Robo1 (+167864)
chr16	73663701	73664710	Distal Intergenic	16	73894664	73899885	5222	2	ENSMUSG00000052516.17	ENSMUST00000149114.1	235680	268902	Robo2	roundabout guidance receptor 2	Spinal cord	TRUE	Robo2 (+746783)
chr16	74526403	74527037	Distal Intergenic	16	74607757	74607882	126	1	ENSMUSG00000088392.1	ENSMUST00000157767.1	-81037	NA	NA	NA	NMP	TRUE	Robo2 (-115731)
chr16	75826155	75827314	Distal Intergenic	16	75772159	75773071	913	2	ENSMUSG00000081250.2	ENSMUST00000120406.2	-53663	NA	NA	NA	NMP-SC	TRUE	Hspa13 (-59914), Samsn1 (+82575)
chr16	76571087	76571257	Distal Intergenic	16	76427745	76502909	75165	2	ENSMUSG00000109338.1	ENSMUST00000207575.1	-68263	NA	NA	NA	Spinal cord	TRUE	Usp25 (-442897), Gm9843 (-167460)
chr16	76603730	76604261	Distal Intergenic	16	76680513	76741443	60931	1	ENSMUSG00000108903.1	ENSMUST00000208702.1	-76518	NA	NA	NA	NMP	TRUE	Usp25 (-410073), Gm9843 (-200284)
chr16	76894509	76895040	Intron (ENSMUST00000208105.1/ENSMUSG00000100857.2, intron 1 of 7)	16	76834390	76889281	54892	2	ENSMUSG00000100857.2	ENSMUST00000207519.1	-5493	76601	1700041M19Rik	RIKEN cDNA 1700041M19 gene	NMP-SC	TRUE	Gm9843 (-491063), Usp25 (-119294)
chr16	76895829	76896561	Intron (ENSMUST00000208105.1/ENSMUSG00000100857.2, intron 1 of 7)	16	76834390	76889281	54892	2	ENSMUSG00000100857.2	ENSMUST00000207519.1	-6914	76601	1700041M19Rik	RIKEN cDNA 1700041M19 gene	Spinal cord	FALSE	Gm9843 (-492483), Usp25 (-117874)
chr16	79449835	79450239	Distal Intergenic	16	79651527	79652126	600	1	ENSMUSG00000102791.1	ENSMUST00000195074.1	-201490	NA	NA	NA	Spinal cord	TRUE	Tmprss15 (-358945)
chr16	85887121	85888267	Intron (ENSMUST00000023611.5/ENSMUSG00000022894.5, intron 2 of 7)	16	85858170	85901125	42956	2	ENSMUSG00000022894.5	ENSMUST00000023611.5	13431	23794	Adamts5	a disintegrin-like and metallopeptidase (reprolysin type) with thrombospondin type 1 motif, 5 (aggrecanase-2)	Spinal cord	FALSE	Adamts1 (-84581), Adamts5 (+13431)
chr16	87789707	87790723	Promoter (2-3kb)	16	87787572	87839293	51722	1	ENSMUSG00000055972.5	ENSMUST00000189929.1	2643	NA	NA	NA	NMP-SC	TRUE	2810407A14Rik (+6140), Grik1 (+265961)
chr16	87916424	87917617	Intron (ENSMUST00000023652.15/ENSMUSG00000022935.15, intron 14 of 15)	16	87912482	87923831	11350	2	ENSMUSG00000022935.15	ENSMUST00000210700.1	6811	14805	Grik1	glutamate receptor, ionotropic, kainate 1	Spinal cord	FALSE	2810407A14Rik (+132946), Grik1 (+139155)
chr16	89816643	89817453	Promoter (1-2kb)	16	89787730	89818352	30623	2	ENSMUSG00000002489.15	ENSMUST00000164263.8	1304	21844	Tiam1	T cell lymphoma invasion and metastasis 1	NMP	FALSE	Krtap11-1 (-245865), Tiam1 (+157651)
chr16	90407577	90408646	Intron (ENSMUST00000065856.6/ENSMUSG00000053414.7, intron 1 of 10)	16	90386397	90499553	113157	1	ENSMUSG00000053414.7	ENSMUST00000065856.6	21714	26559	Hunk	hormonally upregulated Neu-associated kinase	Spinal cord	TRUE	1110008E08Rik (-146052), Hunk (+21715)
chr16	91186895	91187480	Distal Intergenic	16	91168197	91171401	3205	2	ENSMUSG00000052471.2	ENSMUST00000068783.2	-15786	791288	Gm9881	predicted gene 9881	Spinal cord	TRUE	Olig2 (-38362), Gm9881 (-15787)
chr16	91297407	91298338	Distal Intergenic	16	91320677	91325740	5064	2	ENSMUSG00000085865.1	ENSMUST00000146994.1	27868	NA	NA	NA	Spinal cord	FALSE	Ifnar2 (-74910), Olig1 (+28104)
chr16	91759320	91759552	Intron (ENSMUST00000114001.7/ENSMUSG00000022957.19, intron 1 of 28)	16	91782161	91818629	36469	1	ENSMUSG00000022957.19	ENSMUST00000135057.1	-22725	16443	Itsn1	intersectin 1 (SH3 domain protein 1A)	NMP	FALSE	Itsn1 (+30083), Atp5o (+172251)
chr16	92163570	92164302	Distal Intergenic	16	92106261	92112227	5967	1	ENSMUSG00000039680.9	ENSMUST00000138961.1	57675	121022	Mrps6	mitochondrial ribosomal protein S6	NMP-SC	TRUE	Kcne2 (-128453), Slc5a3 (+105614)
chr16	93818219	93819340	Distal Intergenic	16	93832121	93876069	43949	1	ENSMUSG00000039456.9	ENSMUST00000202261.3	-13342	338467	Morc3	microrchidia 3	Spinal cord	TRUE	Morc3 (-13341), Dopey2 (+106873)
chr16	94510088	94510470	Promoter (<=1kb)	16	94502107	94510893	8787	2	ENSMUSG00000022898.12	ENSMUST00000125229.7	614	13185	Dscr3	DSCR3 arrestin fold containing	Spinal cord	TRUE	Pigp (-139264), Dscr3 (+16551)
chr16	95127464	95128403	Distal Intergenic	16	95016370	95067017	50648	1	ENSMUSG00000097551.1	ENSMUST00000181507.1	111563	NA	NA	NA	Spinal cord	TRUE	Kcnj6 (-130238), Kcnj15 (-129624)
chr16	95824926	95825410	Distal Intergenic	16	95806029	95808317	2289	2	ENSMUSG00000085329.1	ENSMUST00000156615.1	-16851	NA	NA	NA	Spinal cord	FALSE	Ets2 (+123093), Psmg1 (+165792)
chr16	96483650	96484137	Intron (ENSMUST00000113795.7/ENSMUSG00000000159.15, intron 7 of 8)	16	96467606	96525793	58188	1	ENSMUSG00000090223.1	ENSMUST00000061739.8	16287	18546	Pcp4	Purkinje cell protein 4	Spinal cord	FALSE	Pcp4 (+16288), Dscam (+686858)
chr16	97309955	97310826	Distal Intergenic	16	97356728	97439012	82285	1	ENSMUSG00000040605.6	ENSMUST00000047275.6	-46338	56175	Bace2	beta-site APP-cleaving enzyme 2	Spinal cord	TRUE	Dscam (-139639), Bace2 (-46337)
chr16	97658349	97659743	Distal Intergenic	16	97564684	97611195	46512	2	ENSMUSG00000000385.7	ENSMUST00000000395.6	-47851	50528	Tmprss2	transmembrane protease, serine 2	Spinal cord	TRUE	Tmprss2 (-47851), Ripk4 (+104691)
chr17	3406909	3407688	Intron (ENSMUST00000169838.7/ENSMUSG00000023800.14, intron 1 of 26)	17	3397207	3519397	122191	1	ENSMUSG00000023800.14	ENSMUST00000072156.6	10091	24001	Tiam2	T cell lymphoma invasion and metastasis 2	NMP	TRUE	Cldn20 (-125255), Tiam2 (+80726)
chr17	3411497	3411843	Intron (ENSMUST00000169838.7/ENSMUSG00000023800.14, intron 1 of 26)	17	3397207	3519397	122191	1	ENSMUSG00000023800.14	ENSMUST00000072156.6	14463	24001	Tiam2	T cell lymphoma invasion and metastasis 2	Spinal cord	FALSE	Cldn20 (-120884), Tiam2 (+85097)
chr17	10491674	10492082	Exon (ENSMUST00000159602.1/ENSMUSG00000089633.1, exon 2 of 2)	17	10496446	10569396	72951	1	ENSMUSG00000089941.1	ENSMUST00000161274.1	-4568	NA	NA	NA	Spinal cord	TRUE	Qk (-171649), Pacrg (+348433)
chr17	10614076	10614440	Intron (ENSMUST00000041463.6/ENSMUSG00000037196.6, intron 2 of 4)	17	10576478	10631067	54590	2	ENSMUSG00000037196.6	ENSMUST00000160599.1	16809	69310	Pacrg	PARK2 co-regulated	Spinal cord	TRUE	Qk (-294029), Pacrg (+226053)
chr17	10769653	10770267	Intron (ENSMUST00000041463.6/ENSMUSG00000037196.6, intron 2 of 4)	17	10807834	10826625	18792	1	ENSMUSG00000089907.1	ENSMUST00000162432.1	-37874	NA	NA	NA	Spinal cord	TRUE	Qk (-449731), Pacrg (+70351)
chr17	12029633	12031027	Promoter (<=1kb)	17	12029916	12063358	33443	1	ENSMUSG00000023826.15	ENSMUST00000190894.1	414	50873	Park2	Parkinson disease (autosomal recessive, juvenile) 2, parkin	Spinal cord	TRUE	Agpat4 (-88954), Park2 (+191728)
chr17	12668624	12669850	Intron (ENSMUST00000024596.8/ENSMUSG00000023829.8, intron 1 of 10)	17	12648874	12675838	26965	2	ENSMUSG00000023829.8	ENSMUST00000024596.8	6601	20517	Slc22a1	solute carrier family 22 (organic cation transporter), member 1	Spinal cord	TRUE	Slc22a1 (+6601), Slc22a2 (+85048)
chr17	13548107	13548878	Intron (ENSMUST00000137459.7/ENSMUSG00000038347.14, intron 2 of 5)	17	13534064	13534169	106	2	ENSMUSG00000095184.1	ENSMUST00000101829.2	-14323	NA	NA	NA	NMP-SC	FALSE	Mllt4 (-212055), Smok4a (+27037)
chr17	14517385	14517764	Distal Intergenic	17	14665500	14694262	28763	2	ENSMUSG00000023885.8	ENSMUST00000170872.1	176688	21826	Thbs2	thrombospondin 2	Spinal cord	FALSE	Thbs2 (+176687), Smoc2 (+238069)
chr17	15108396	15109450	Distal Intergenic	17	15065615	15074752	9138	1	ENSMUSG00000100536.1	ENSMUST00000186130.1	43308	NA	NA	NA	Spinal cord	FALSE	2210404J11Rik (+67282), Dll1 (+267053)
chr17	15185036	15185789	Distal Intergenic	17	15231585	15240783	9199	2	ENSMUSG00000097624.1	ENSMUST00000181658.1	55371	328747	Gm5091	predicted gene 5091	Spinal cord	FALSE	2210404J11Rik (+143772), Dll1 (+190563)
chr17	15440252	15441350	Distal Intergenic	17	15396246	15433580	37335	1	ENSMUSG00000014763.7	ENSMUST00000055352.6	44555	67544	Fam120b	family with sequence similarity 120, member B	NMP-SC	FALSE	Fam120b (+44555), Psmb1 (+57475)
chr17	16612385	16612947	Distal Intergenic	17	16951539	16974157	22619	1	ENSMUSG00000060149.6	ENSMUST00000190415.1	-338873	213811	BC002059	cDNA sequence BC002059	Spinal cord	TRUE	Rgmb (-786080), BC002059 (-360244)
chr17	16621880	16622824	Distal Intergenic	17	16951539	16974157	22619	1	ENSMUSG00000060149.6	ENSMUST00000190415.1	-329187	213811	BC002059	cDNA sequence BC002059	Spinal cord	TRUE	Rgmb (-795766), BC002059 (-350558)
chr17	23982837	23983114	Distal Intergenic	17	23972126	23975230	3105	2	ENSMUSG00000024124.9	ENSMUST00000024936.9	-7745	30943	Prss30	protease, serine 30	NMP-SC	FALSE	Prss30 (-7746), Prss22 (+15124)
chr17	25880211	25880775	Promoter (<=1kb)	17	25877630	25880305	2676	2	ENSMUSG00000071192.5	ENSMUST00000095487.5	-188	215001	Wfikkn1	WAP, FS, Ig, KU, and NTR-containing protein 1	NMP-SC	FALSE	Wfikkn1 (-188)
chr17	26113050	26114053	Promoter (<=1kb)	17	26113316	26123254	9939	1	ENSMUSG00000024180.13	ENSMUST00000025010.13	235	60455	Tmem8	transmembrane protein 8 (five membrane-spanning domains)	NMP	FALSE	Tmem8 (+236)
chr17	27534633	27535467	Distal Intergenic	17	27530067	27530409	343	1	ENSMUSG00000082741.1	ENSMUST00000119573.1	4983	NA	NA	NA	NMP	FALSE	Grm4 (-31746), Hmga1 (-21570)
chr17	27642447	27643061	Distal Intergenic	17	27630424	27636629	6206	2	ENSMUSG00000052146.15	ENSMUST00000114881.7	-6125	67097	Rps10	ribosomal protein S10	NMP-SC	FALSE	Pacsin1 (-12834), Rps10 (-7478)
chr17	29246203	29246374	Distal Intergenic	17	29156550	29237797	81248	2	ENSMUSG00000024008.15	ENSMUST00000024805.13	-8491	240058	Cpne5	copine V	NMP	FALSE	Cpne5 (-8492), Ppil1 (+17869)
chr17	29463505	29465055	Intron (ENSMUST00000181920.1/ENSMUSG00000097125.1, intron 3 of 4)	17	29490812	29496111	5300	1	ENSMUSG00000024014.7	ENSMUST00000024811.7	-26532	18712	Pim1	proviral integration site 1	Spinal cord	FALSE	Pim1 (-26532), Fgd2 (+103338)
chr17	29755887	29756614	Distal Intergenic	17	29703332	29717012	13681	2	ENSMUSG00000024018.17	ENSMUST00000128751.1	-39238	68597	Ccdc167	coiled-coil domain containing 167	Spinal cord	TRUE	Ccdc167 (-39242), Mdga1 (+131631)
chr17	29889056	29889303	Promoter (<=1kb)	17	29827956	29888629	60674	2	ENSMUSG00000043557.15	ENSMUST00000171691.7	-550	74762	Mdga1	MAM domain containing glycosylphosphatidylinositol anchor 1	NMP-SC	FALSE	Mdga1 (-1298)
chr17	30008408	30008800	Intron (ENSMUST00000057897.7/ENSMUSG00000044477.10, intron 1 of 4)	17	30005087	30210019	204933	1	ENSMUSG00000044477.10	ENSMUST00000057897.7	3517	21769	Zfand3	zinc finger, AN1-type domain 3	Spinal cord	TRUE	Gm9874 (-476907), Zfand3 (+3517)
chr17	30454298	30454513	Intron (ENSMUST00000079924.6/ENSMUSG00000062202.13, intron 6 of 11)	17	30484661	30486124	1464	1	ENSMUSG00000103207.1	ENSMUST00000194957.1	-30256	NA	NA	NA	NMP-SC	FALSE	Gm9874 (-31105), Zfand3 (+449319)
chr17	30499105	30499706	Intron (ENSMUST00000079924.6/ENSMUSG00000062202.13, intron 6 of 11)	17	30485511	30485963	453	1	ENSMUSG00000103207.1	ENSMUST00000194024.1	13894	NA	NA	NA	NMP	FALSE	Gm9874 (+13895), Btbd9 (+76881)
chr17	31404904	31405451	Intron (ENSMUST00000047168.11/ENSMUSG00000041119.11, intron 1 of 18)	17	31386294	31455122	68829	1	ENSMUSG00000041119.11	ENSMUST00000141314.7	18883	18585	Pde9a	phosphodiesterase 9A	NMP-SC	FALSE	Pde9a (+18944), Wdr4 (+107573)
chr17	31432593	31433631	Promoter (<=1kb)	17	31433071	31459129	26059	1	ENSMUSG00000041119.11	ENSMUST00000136384.7	41	18585	Pde9a	phosphodiesterase 9A	Spinal cord	TRUE	Pde9a (+46878), Wdr4 (+79639)
chr17	31434028	31434596	Promoter (1-2kb)	17	31433071	31459129	26059	1	ENSMUSG00000041119.11	ENSMUST00000136384.7	1241	18585	Pde9a	phosphodiesterase 9A	NMP-SC	FALSE	Pde9a (+48078), Wdr4 (+78439)
chr17	41125587	41126241	Distal Intergenic	17	40923051	40935047	11997	2	ENSMUSG00000023919.7	ENSMUST00000087114.3	-190867	83815	Cenpq	centromere protein Q	Spinal cord	TRUE	Cenpq (-190867)
chr17	41368250	41368432	Distal Intergenic	17	41345997	41346997	1001	1	ENSMUSG00000098030.1	ENSMUST00000182716.1	22344	NA	NA	NA	Spinal cord	TRUE	Ptchd4 (-947606), Cenpq (-433294)
chr17	43147146	43148619	Distal Intergenic	17	43270329	43324737	54409	1	ENSMUSG00000041293.5	ENSMUST00000047399.5	-122447	77596	Adgrf1	adhesion G protein-coupled receptor F1	Spinal cord	TRUE	Gpr110 (-122446), Tnfrsf21 (+131328)
chr17	45020321	45020799	Intron (ENSMUST00000050630.13/ENSMUSG00000038954.14, intron 6 of 11)	17	45209966	45210091	126	1	ENSMUSG00000096425.1	ENSMUST00000178626.1	-189406	NA	NA	NA	Spinal cord	TRUE	Runx2 (-205763), Cdc5l (+413147)
chr17	45118537	45119534	Intron (ENSMUST00000050630.13/ENSMUSG00000038954.14, intron 11 of 11)	17	45209966	45210091	126	1	ENSMUSG00000096425.1	ENSMUST00000178626.1	-90931	NA	NA	NA	Spinal cord	FALSE	Runx2 (-304239), Cdc5l (+314671)
chr17	45820560	45820842	Distal Intergenic	17	45756710	45788594	31885	1	ENSMUSG00000097727.7	ENSMUST00000180519.1	63991	433111	F630040K05Rik	RIKEN cDNA F630040K05 gene	Spinal cord	TRUE	1600014C23Rik (-86857), Vegfa (+211668)
chr17	45829017	45829834	Distal Intergenic	17	45756710	45788594	31885	1	ENSMUSG00000097727.7	ENSMUST00000180519.1	72715	433111	F630040K05Rik	RIKEN cDNA F630040K05 gene	NMP-SC	TRUE	1600014C23Rik (-95582), Vegfa (+202943)
chr17	46455197	46455885	Intron (ENSMUST00000047034.8/ENSMUSG00000015599.8, intron 13 of 14)	17	46439578	46440099	522	2	ENSMUSG00000091742.1	ENSMUST00000166852.1	-15442	328825	Gm5093	predicted gene 5093	NMP-SC	FALSE	Gm5093 (-15442), Ttbk1 (+32134)
chr17	46628620	46630768	Promoter (<=1kb)	17	46564451	46629504	65054	2	ENSMUSG00000023972.9	ENSMUST00000044442.8	-190	71461	Ptk7	PTK7 protein tyrosine kinase 7	NMP	FALSE	Ptk7 (-190)
chr17	46915187	46915695	Intron (ENSMUST00000024773.5/ENSMUSG00000023978.5, intron 1 of 2)	17	46910478	46920347	9870	1	ENSMUSG00000023978.5	ENSMUST00000162469.1	4963	19133	Prph2	peripherin 2	NMP	FALSE	Prph2 (+4982), Ubr2 (+95091)
chr17	47966161	47966507	Distal Intergenic	17	47936090	47936446	357	1	ENSMUSG00000084288.1	ENSMUST00000117186.1	30244	NA	NA	NA	Spinal cord	FALSE	Foxp4 (-41899), 1700122O11Rik (+71959)
chr17	48006671	48007099	Distal Intergenic	17	48003379	48003572	194	2	ENSMUSG00000082492.1	ENSMUST00000119056.1	-3313	NA	NA	NA	Spinal cord	FALSE	Foxp4 (-82450), 1700122O11Rik (+31408)
chr17	48030906	48032438	Distal Intergenic	17	48036745	48038293	1549	2	ENSMUSG00000094928.1	ENSMUST00000178823.1	6621	76651	1700122O11Rik	RIKEN cDNA 1700122O11 gene	NMP-SC	FALSE	Foxp4 (-107237), 1700122O11Rik (+6621)
chr17	48437262	48437847	Distal Intergenic	17	48419231	48432728	13498	2	ENSMUSG00000040694.3	ENSMUST00000046549.3	-4826	11811	Apobec2	apolipoprotein B mRNA editing enzyme, catalytic polypeptide 2	NMP-SC	FALSE	Apobec2 (-4827)
chr17	48925387	48926111	Distal Intergenic	17	48932379	49097588	165210	1	ENSMUSG00000040490.4	ENSMUST00000046254.2	-6630	70530	Lrfn2	leucine rich repeat and fibronectin type III domain containing 2	Spinal cord	TRUE	Lrfn2 (-6630), Unc5cl (+470848)
chr17	49043881	49045135	Intron (ENSMUST00000046254.2/ENSMUSG00000040490.4, intron 1 of 2)	17	49096289	49096433	145	2	ENSMUSG00000105424.1	ENSMUST00000200509.1	51925	NA	NA	NA	Spinal cord	TRUE	Mocs1 (-383902), Lrfn2 (+112129)
chr17	49278907	49279834	Distal Intergenic	17	49292742	49292901	160	1	ENSMUSG00000064541.1	ENSMUST00000082607.1	-13372	NA	NA	NA	Spinal cord	FALSE	Mocs1 (-149039), Lrfn2 (+346992)
chr17	63171273	63172614	Intron (ENSMUST00000024761.12/ENSMUSG00000023965.13, intron 7 of 8)	17	63202738	63202854	117	1	ENSMUSG00000088853.1	ENSMUST00000158228.1	-30795	NA	NA	NA	NMP-SC	TRUE	Efna5 (-290627), Fbxl17 (+328073)
chr17	64742759	64743512	Intron (ENSMUST00000086723.9/ENSMUSG00000024085.13, intron 20 of 21)	17	64748850	64754096	5247	2	ENSMUSG00000091160.1	ENSMUST00000170636.1	10961	NA	NA	NA	NMP	TRUE	4930583I09Rik (+92935), Man2a1 (+142400)
chr17	65200104	65200512	Distal Intergenic	17	64944721	64944852	132	2	ENSMUSG00000077691.1	ENSMUST00000104503.1	-255456	NA	NA	NA	Spinal cord	FALSE	4930583I09Rik (-364237), Tmem232 (+340468)
chr17	66595785	66596530	Promoter (1-2kb)	17	66555252	66594621	39370	2	ENSMUSG00000024105.2	ENSMUST00000024914.2	-1536	74556	Themis3	thymocyte selection associated family member 3	NMP	TRUE	Themis3 (-1537)
chr17	67440777	67441296	Distal Intergenic	17	66666848	67354459	687612	2	ENSMUSG00000033278.9	ENSMUST00000037974.8	-86577	19274	Ptprm	protein tyrosine phosphatase, receptor type, M	NMP	TRUE	Ptprm (-86578), Lrrc30 (+191686)
chr17	68024561	68025097	Distal Intergenic	17	67842713	68004120	161408	2	ENSMUSG00000024043.13	ENSMUST00000024840.11	-20709	268970	Arhgap28	Rho GTPase activating protein 28	Spinal cord	FALSE	L3mbtl4 (-248968), Arhgap28 (-20709)
chr17	69198832	69199340	Intron (ENSMUST00000112680.7/ENSMUSG00000024044.16, intron 1 of 21)	17	69156810	69289989	133180	1	ENSMUSG00000024044.16	ENSMUST00000080208.6	42276	13823	Epb41l3	erythrocyte membrane protein band 4.1 like 3	NMP	FALSE	Zbtb14 (-184754), Epb4.1l3 (+42276)
chr17	70812003	70812520	Intron (ENSMUST00000133983.7/ENSMUSG00000003279.16, intron 12 of 13)	17	70834664	70836044	1381	1	ENSMUSG00000093622.1	ENSMUST00000175668.1	-22403	NA	NA	NA	Spinal cord	TRUE	Tgif1 (+39472), Dlgap1 (+387468)
chr17	70849422	70849986	Promoter (<=1kb)	17	70846181	70849644	3464	2	ENSMUSG00000047407.17	ENSMUST00000134654.1	-60	21815	Tgif1	TGFB-induced factor homeobox 1	Spinal cord	FALSE	Tgif1 (+2030), Dlgap1 (+424910)
chr17	72997334	72997997	Distal Intergenic	17	72987798	72987904	107	1	ENSMUSG00000095729.1	ENSMUST00000179007.1	9867	NA	NA	NA	Spinal cord	FALSE	Lclat1 (-110328), Lbh (+79361)
chr17	74264200	74265769	Intron (ENSMUST00000078459.6/ENSMUSG00000058704.7, intron 1 of 8)	17	74200706	74294883	94178	2	ENSMUSG00000058704.7	ENSMUST00000078459.6	29899	76890	Memo1	mediator of cell motility 1	NMP	TRUE	Srd5a2 (-217069), Memo1 (+29898)
chr17	74922424	74923400	Distal Intergenic	17	75005568	75391767	386200	1	ENSMUSG00000001870.15	ENSMUST00000001927.11	-82656	268977	Ltbp1	latent transforming growth factor beta binding protein 1	NMP-SC	TRUE	Ltbp1 (-82656), Ttc27 (+205162)
chr17	78224031	78224255	Intron (ENSMUST00000112498.2/ENSMUSG00000024074.7, intron 1 of 16)	17	78200248	78376592	176345	1	ENSMUSG00000024074.7	ENSMUST00000112498.2	23895	50766	Crim1	cysteine rich transmembrane BMP regulator 1 (chordin like)	Spinal cord	FALSE	Crim1 (+23895), Fez2 (+193988)
chr17	79053611	79054551	Promoter (2-3kb)	17	79051906	79090243	38338	1	ENSMUSG00000024084.7	ENSMUST00000040789.4	2175	70536	Qpct	glutaminyl-peptide cyclotransferase (glutaminyl cyclase)	NMP-SC	TRUE	Qpct (+2175), Cdc42ep3 (+301010)
chr17	79457675	79457909	Distal Intergenic	17	79334025	79355091	21067	2	ENSMUSG00000036533.8	ENSMUST00000068958.7	-102701	260409	Cdc42ep3	CDC42 effector protein (Rho GTPase binding) 3	Spinal cord	FALSE	Rmdn2 (-157108), Cdc42ep3 (-102701)
chr17	79869749	79870393	Intron (ENSMUST00000068282.6/ENSMUSG00000059811.13, intron 2 of 12)	17	79848392	79856130	7739	2	ENSMUSG00000059811.13	ENSMUST00000223273.1	-13941	56298	Atl2	atlastin GTPase 2	NMP-SC	TRUE	Cyp1b1 (-155030), Atl2 (+25957)
chr17	79883093	79883902	Intron (ENSMUST00000068282.6/ENSMUSG00000059811.13, intron 1 of 12)	17	79849319	79896051	46733	2	ENSMUSG00000059811.13	ENSMUST00000222193.1	12554	56298	Atl2	atlastin GTPase 2	Spinal cord	TRUE	Cyp1b1 (-168457), Atl2 (+12530)
chr17	79982080	79983232	Distal Intergenic	17	80033514	80033609	96	1	ENSMUSG00000088183.1	ENSMUST00000157558.1	-50858	NA	NA	NA	NMP	TRUE	Atl2 (-86628), Hnrpll (+79678)
chr17	80159538	80159901	Intron (ENSMUST00000039205.10/ENSMUSG00000035473.10, intron 4 of 6)	17	80145152	80183528	38377	1	ENSMUSG00000035473.10	ENSMUST00000133955.1	14567	319625	Galm	galactose mutarotase	Spinal cord	FALSE	Galm (+32249), Srsf7 (+47585)
chr17	80993134	80993731	Intron (ENSMUST00000025092.4/ENSMUSG00000024245.4, intron 3 of 3)	17	80944632	81001816	57185	1	ENSMUSG00000024245.4	ENSMUST00000025092.4	48800	68027	Tmem178	transmembrane protein 178	NMP-SC	FALSE	Tmem178 (+48801), Thumpd2 (+71652)
chr17	82453896	82454405	Distal Intergenic	17	82539258	82539545	288	1	ENSMUSG00000073371.3	ENSMUST00000097278.3	-85108	NA	NA	NA	Spinal cord	TRUE	Slc8a1 (-804544), Gm6594 (-85107)
chr17	82513585	82514573	Distal Intergenic	17	82539258	82539545	288	1	ENSMUSG00000073371.3	ENSMUST00000097278.3	-25179	NA	NA	NA	NMP	TRUE	Slc8a1 (-864472), Gm6594 (-25179)
chr17	83019892	83020381	Distal Intergenic	17	83068905	83070632	1728	1	ENSMUSG00000100154.1	ENSMUST00000187700.1	-48769	NA	NA	NA	NMP	FALSE	Pkdcc (-195155), Gm6594 (+480879)
chr17	83100646	83101495	Distal Intergenic	17	83068905	83070632	1728	1	ENSMUSG00000100154.1	ENSMUST00000187700.1	32165	NA	NA	NA	Spinal cord	TRUE	Pkdcc (-114221), Gm6594 (+561813)
chr17	83156386	83157418	Distal Intergenic	17	83215292	83225070	9779	1	ENSMUSG00000024247.14	ENSMUST00000170794.7	-58390	106522	Pkdcc	protein kinase domain containing, cytoplasmic	Spinal cord	FALSE	Pkdcc (-58390), Gm6594 (+617644)
chr17	83222079	83223270	Promoter (1-2kb)	17	83221035	83224575	3541	1	ENSMUSG00000024247.14	ENSMUST00000168118.1	1639	106522	Pkdcc	protein kinase domain containing, cytoplasmic	Spinal cord	TRUE	Eml4 (-128256), Pkdcc (+7383)
chr17	83889751	83890626	Distal Intergenic	17	83851675	83854393	2719	2	ENSMUSG00000097254.1	ENSMUST00000180515.1	-35795	NA	NA	NA	Spinal cord	FALSE	Haao (-43399), Zfp36l2 (+297758)
chr17	84156350	84156982	Distal Intergenic	17	84183931	84187947	4017	2	ENSMUSG00000045817.8	ENSMUST00000060366.6	31281	12193	Zfp36l2	zinc finger protein 36, C3H type-like 2	NMP	TRUE	Haao (-309876), Zfp36l2 (+31281)
chr17	84323591	84323984	Intron (ENSMUST00000047524.8/ENSMUSG00000024251.9, intron 28 of 37)	17	84287641	84287747	107	2	ENSMUSG00000065732.1	ENSMUST00000083798.1	-36040	NA	NA	NA	Spinal cord	FALSE	Zfp36l2 (-135841), Thada (+142408)
chr17	85142559	85143303	Intron (ENSMUST00000095188.5/ENSMUSG00000071037.5, intron 3 of 10)	17	85090726	85458139	367414	1	ENSMUSG00000071037.5	ENSMUST00000095188.5	52205	73582	Camkmt	calmodulin-lysine N-methyltransferase	Spinal cord	TRUE	Six3 (-477983), Camkmt (+52205)
chr17	86330550	86331640	Intron (ENSMUST00000097275.8/ENSMUSG00000045038.14, intron 1 of 14)	17	86285164	86287178	2015	2	ENSMUSG00000100738.1	ENSMUST00000191222.1	-43917	72104	2010106C02Rik	RIKEN cDNA 2010106C02 gene	NMP-SC	FALSE	Prkce (+163310), Gm10309 (+174137)
chr17	86484461	86484747	Intron (ENSMUST00000097275.8/ENSMUSG00000045038.14, intron 6 of 14)	17	86490562	86496112	5551	1	ENSMUSG00000045038.14	ENSMUST00000150486.1	-5958	18754	Prkce	protein kinase C, epsilon	NMP-SC	FALSE	Gm10309 (+20628), Prkce (+316819)
chr17	86937572	86938483	Distal Intergenic	17	86944109	86947887	3779	2	ENSMUSG00000053375.7	ENSMUST00000065758.7	9860	74915	Atp6v1e2	ATPase, H+ transporting, lysosomal V1 subunit E2	NMP-SC	FALSE	Atp6v1e2 (+9859), Tmem247 (+20680)
chr17	88400144	88401021	Distal Intergenic	17	88392826	88392932	107	2	ENSMUSG00000095624.1	ENSMUST00000093636.2	-7650	NA	NA	NA	Spinal cord	TRUE	Fbxo11 (-335292), Foxn2 (-40128)
chr17	94656217	94656793	Distal Intergenic	17	94727080	94749892	22813	2	ENSMUSG00000055660.8	ENSMUST00000171284.1	93387	76781	Mettl4	methyltransferase like 4	Spinal cord	FALSE	Mettl4 (+93387)
chr18	8812435	8812915	Distal Intergenic	18	8698253	8698356	104	2	ENSMUSG00000093342.1	ENSMUST00000175601.1	-114319	NA	NA	NA	Spinal cord	FALSE	Fzd8 (-400181), Gm5819 (+118598)
chr18	9981386	9982308	Intron (ENSMUST00000025137.7/ENSMUSG00000024287.7, intron 11 of 20)	18	9996900	10000532	3633	2	ENSMUSG00000047879.16	ENSMUST00000133594.1	18685	59025	Usp14	ubiquitin specific peptidase 14	Spinal cord	TRUE	Thoc1 (+23667), Usp14 (+48294)
chr18	10450737	10451457	Intron (ENSMUST00000173356.7/ENSMUSG00000042942.15, intron 2 of 8)	18	10458225	10538289	80065	1	ENSMUSG00000042942.15	ENSMUST00000172532.7	-7128	381157	Greb1l	growth regulation by estrogen in breast cancer-like	Spinal cord	TRUE	Greb1l (+125918), Esco1 (+159255)
chr18	11966874	11967540	Intron (ENSMUST00000209628.1/ENSMUSG00000049411.14, intron 9 of 9)	18	11964450	12074631	110182	2	ENSMUSG00000049411.14	ENSMUST00000209628.1	107424	338363	Tmem241	transmembrane protein 241	NMP	TRUE	Cables1 (+127987), Tmem241 (+154273)
chr18	13671554	13672023	Distal Intergenic	18	13687013	13972733	285721	2	ENSMUSG00000024420.8	ENSMUST00000025288.7	300945	225207	Zfp521	zinc finger protein 521	Spinal cord	TRUE	Zfp521 (+300944), Hrh4 (+664799)
chr18	14305251	14306227	Distal Intergenic	18	14424868	14425311	444	1	ENSMUSG00000055795.5	ENSMUST00000069552.5	-119129	NA	NA	NA	Spinal cord	TRUE	Zfp521 (-333006), Gm5160 (-119129)
chr18	14989121	14989813	Intron (ENSMUST00000168989.7/ENSMUSG00000036225.14, intron 2 of 4)	18	15011246	15011692	447	1	ENSMUSG00000071867.5	ENSMUST00000096579.5	-21779	NA	NA	NA	Spinal cord	TRUE	Kctd1 (+74115), Taf4b (+206222)
chr18	15281048	15282022	Distal Intergenic	18	15389394	15403684	14291	2	ENSMUSG00000024411.9	ENSMUST00000079081.6	122149	11829	Aqp4	aquaporin 4	Spinal cord	FALSE	Kctd1 (-217953), Aqp4 (+122149)
chr18	16008672	16009108	Distal Intergenic	18	15988368	15989339	972	1	ENSMUSG00000043223.7	ENSMUST00000155839.1	20522	NA	NA	NA	Spinal cord	TRUE	Gm10036 (+176096), Cdh2 (+800356)
chr18	16740620	16740961	Intron (ENSMUST00000025166.13/ENSMUSG00000024304.14, intron 2 of 15)	18	16728733	16729678	946	1	ENSMUSG00000085575.1	ENSMUST00000149095.1	12057	NA	NA	NA	Spinal cord	FALSE	Cdh2 (+68455), Gm10036 (+907997)
chr18	17154176	17155635	Distal Intergenic	18	17126571	17126802	232	2	ENSMUSG00000088350.1	ENSMUST00000157725.1	-28103	NA	NA	NA	Spinal cord	TRUE	Cdh2 (-345660)
chr18	20640078	20641488	Intron (ENSMUST00000130296.1/ENSMUSG00000085595.1, intron 1 of 2)	18	20665250	20674324	9075	1	ENSMUSG00000061808.3	ENSMUST00000075312.3	-24467	22139	Ttr	transthyretin	Spinal cord	TRUE	Ttr (-24467), Dsg2 (+82709)
chr18	20643063	20643300	Intron (ENSMUST00000130296.1/ENSMUSG00000085595.1, intron 1 of 2)	18	20665250	20674324	9075	1	ENSMUSG00000061808.3	ENSMUST00000075312.3	-22069	22139	Ttr	transthyretin	Spinal cord	FALSE	Ttr (-22068), Dsg2 (+85108)
chr18	20936516	20937209	Distal Intergenic	18	20944625	20983848	39224	1	ENSMUSG00000033107.5	ENSMUST00000050004.1	-7763	67664	Rnf125	ring finger protein 125	Spinal cord	TRUE	Trappc8 (-40785), Rnf125 (-7762)
chr18	21373415	21373817	Distal Intergenic	18	21380825	21380931	107	2	ENSMUSG00000096341.1	ENSMUST00000093714.1	7315	NA	NA	NA	Spinal cord	TRUE	Garem (-73478), Klhl14 (+281102)
chr18	21374815	21375696	Distal Intergenic	18	21380825	21380931	107	2	ENSMUSG00000096341.1	ENSMUST00000093714.1	5676	NA	NA	NA	Spinal cord	TRUE	Garem (-75118), Klhl14 (+279462)
chr18	22337951	22339266	Distal Intergenic	18	22344883	22378950	34068	1	ENSMUSG00000045215.16	ENSMUST00000153836.1	-6275	211961	Asxl3	additional sex combs like 3 (Drosophila)	Spinal cord	TRUE	Ccdc178 (-167213), Asxl3 (-6480)
chr18	24690824	24691570	Intron (ENSMUST00000068006.7/ENSMUSG00000039616.9, intron 11 of 14)	18	24686168	24686282	115	2	ENSMUSG00000084472.1	ENSMUST00000122523.1	-4915	NA	NA	NA	NMP	FALSE	Gm9955 (+18151), Mocos (+37506)
chr18	26782665	26783723	Distal Intergenic	18	26928102	26928329	228	2	ENSMUSG00000087879.1	ENSMUST00000157254.1	145135	NA	NA	NA	NMP	TRUE	Gm7729 (-815450)
chr18	30144010	30144346	Distal Intergenic	18	30272747	30348126	75380	1	ENSMUSG00000033628.15	ENSMUST00000115812.9	-128569	225326	Pik3c3	phosphoinositide-3-kinase, class 3	Spinal cord	TRUE	Pik3c3 (-128569)
chr18	30472417	30473246	Distal Intergenic	18	30476407	30476518	112	1	ENSMUSG00000088126.1	ENSMUST00000157501.1	-3576	NA	NA	NA	Spinal cord	TRUE	Pik3c3 (+200085), Rit2 (+844301)
chr18	33552296	33553340	Distal Intergenic	18	33464163	33472448	8286	1	ENSMUSG00000073610.3	ENSMUST00000097634.3	88655	NA	NA	NA	Spinal cord	TRUE	Gm10549 (+88655), Epb4.1l4a (+454388)
chr18	34052872	34053414	Distal Intergenic	18	34024220	34024280	61	2	ENSMUSG00000088501.1	ENSMUST00000157876.1	-28863	NA	NA	NA	Spinal cord	FALSE	Apc (-167841), Epb4.1l4a (-45937)
chr18	34132142	34133146	Distal Intergenic	18	34093445	34093570	126	1	ENSMUSG00000077263.1	ENSMUST00000104075.1	39199	NA	NA	NA	NMP	FALSE	Epb4.1l4a (-125438), Apc (-88340)
chr18	34560820	34561960	Downstream (1-2kb)	18	34567038	34579083	12046	2	ENSMUSG00000035984.14	ENSMUST00000154342.1	17693	75533	Nme5	NME/NM23 family member 5	NMP	TRUE	Nme5 (+17725), Wnt8a (+19077)
chr18	34721422	34722243	Promoter (1-2kb)	18	34689903	34720387	30485	2	ENSMUSG00000024366.7	ENSMUST00000025224.7	-1445	14587	Gfra3	glial cell line derived neurotrophic factor family receptor alpha 3	Spinal cord	TRUE	Gfra3 (-1446)
chr18	35056452	35057258	Distal Intergenic	18	35118888	35254773	135886	1	ENSMUSG00000037815.6	ENSMUST00000042345.6	-62033	12385	Ctnna1	catenin (cadherin associated protein), alpha 1	Spinal cord	TRUE	Hspa9 (-102498), Ctnna1 (-62033)
chr18	35918625	35921107	Distal Intergenic	18	35952824	35952907	84	1	ENSMUSG00000080529.1	ENSMUST00000116879.1	-32958	NA	NA	NA	NMP-SC	FALSE	Psd2 (-44964), Cxxc5 (+90048)
chr18	36363164	36363816	Promoter (2-3kb)	18	36365781	36402540	36760	1	ENSMUSG00000046727.12	ENSMUST00000144158.1	-2291	66060	Cystm1	cysteine-rich transmembrane module containing 1	Spinal cord	FALSE	Cystm1 (+14716), Pfdn1 (+91005)
chr18	36411294	36411981	Intron (ENSMUST00000025204.5/ENSMUSG00000024346.5, intron 3 of 3)	18	36403679	36454495	50817	2	ENSMUSG00000024346.5	ENSMUST00000025204.5	42858	67199	Pfdn1	prefoldin 1	NMP-SC	TRUE	Pfdn1 (+42857), Cystm1 (+62864)
chr18	38205384	38205617	Promoter (1-2kb)	18	38203444	38203840	397	2	ENSMUSG00000051375.15	ENSMUST00000194312.1	-1660	75599	Pcdh1	protocadherin 1	Spinal cord	FALSE	Arap3 (-207927), Pcdh1 (+4261)
chr18	42469810	42470674	Distal Intergenic	18	42441019	42441507	489	1	ENSMUSG00000056849.6	ENSMUST00000080097.6	29223	NA	NA	NA	NMP	TRUE	Tcerg1 (-41268), Pou4f3 (+75703)
chr18	44960013	44960466	Distal Intergenic	18	44855235	44855753	519	1	ENSMUSG00000034653.11	ENSMUST00000202176.1	105004	240255	Ythdc2	YTH domain containing 2	Spinal cord	TRUE	Kcnn2 (-308765), Ythdc2 (+131575)
chr18	46360551	46361217	Distal Intergenic	18	46367365	46367485	121	1	ENSMUSG00000095541.1	ENSMUST00000116705.1	-6481	NA	NA	NA	Spinal cord	TRUE	Ccdc112 (-48956), Fem1c (+165087)
chr18	47169907	47170510	Distal Intergenic	18	47154373	47154422	50	1	ENSMUSG00000093158.1	ENSMUST00000175417.1	15835	NA	NA	NA	Spinal cord	TRUE	Sema6a (+198621), Commd10 (+211347)
chr18	47440723	47441772	Distal Intergenic	18	47275658	47368870	93213	2	ENSMUSG00000019647.16	ENSMUST00000151382.7	-72377	20358	Sema6a	sema domain, transmembrane domain (TM), and cytoplasmic domain, (semaphorin) 6A	Spinal cord	FALSE	Gm5506 (-604087), Sema6a (-72418)
chr18	47567195	47567515	Distal Intergenic	18	47275658	47368870	93213	2	ENSMUSG00000019647.16	ENSMUST00000151382.7	-198485	20358	Sema6a	sema domain, transmembrane domain (TM), and cytoplasmic domain, (semaphorin) 6A	NMP-SC	TRUE	Gm5506 (-477980), Sema6a (-198525)
chr18	47703466	47704586	Distal Intergenic	18	47275658	47368870	93213	2	ENSMUSG00000019647.16	ENSMUST00000151382.7	-335156	20358	Sema6a	sema domain, transmembrane domain (TM), and cytoplasmic domain, (semaphorin) 6A	Spinal cord	TRUE	Gm5506 (-341309), Sema6a (-335196)
chr18	49869122	49869938	Intron (ENSMUST00000180611.7/ENSMUSG00000037416.12, intron 15 of 42)	18	49894096	49933274	39179	1	ENSMUSG00000037416.12	ENSMUST00000181907.1	-24566	240283	Dmxl1	Dmx-like 1	Spinal cord	FALSE	Tnfaip8 (-183752), Dmxl1 (+36533)
chr18	53479741	53480730	Intron (ENSMUST00000091900.9/ENSMUSG00000069378.13, intron 2 of 6)	18	53472981	53575907	102927	1	ENSMUSG00000069378.13	ENSMUST00000115399.7	7254	225518	Prdm6	PR domain containing 6	Spinal cord	TRUE	Prdm6 (+15690), Cep120 (+264311)
chr18	53595836	53596580	Distal Intergenic	18	53551594	53575857	24264	1	ENSMUSG00000069378.13	ENSMUST00000115398.1	44614	225518	Prdm6	PR domain containing 6	Spinal cord	TRUE	Prdm6 (+131662), Cep120 (+148339)
chr18	54119015	54120314	Distal Intergenic	18	53984321	53985328	1008	1	ENSMUSG00000069376.2	ENSMUST00000091897.2	135343	NA	NA	NA	Spinal cord	TRUE	Csnk1g3 (+257552), Zfp608 (+870515)
chr18	54784979	54785812	Distal Intergenic	18	54981435	54987689	6255	1	ENSMUSG00000097707.1	ENSMUST00000181829.1	-196040	NA	NA	NA	Spinal cord	FALSE	Zfp608 (+204784), Csnk1g3 (+923283)
chr18	54885246	54886269	Downstream (2-3kb)	18	54981435	54987689	6255	1	ENSMUSG00000097707.1	ENSMUST00000181829.1	-95678	NA	NA	NA	Spinal cord	TRUE	Zfp608 (+104422)
chr18	54947694	54948638	Intron (ENSMUST00000064763.5/ENSMUSG00000052713.8, intron 2 of 9)	18	54981435	54987689	6255	1	ENSMUSG00000097707.1	ENSMUST00000181829.1	-33269	NA	NA	NA	Spinal cord	TRUE	Zfp608 (+42014)
chr18	54978580	54979861	Promoter (2-3kb)	18	54981435	54987689	6255	1	ENSMUSG00000097707.1	ENSMUST00000181829.1	-2215	NA	NA	NA	Spinal cord	TRUE	Zfp608 (+10959)
chr18	55014929	55015955	Intron (ENSMUST00000181538.1/ENSMUSG00000096948.1, intron 1 of 4)	18	54990310	55077337	87028	1	ENSMUSG00000096948.1	ENSMUST00000181538.1	25132	NA	NA	NA	Spinal cord	TRUE	Zfp608 (-25262)
chr18	55206824	55207719	Distal Intergenic	18	55179840	55179919	80	1	ENSMUSG00000088227.1	ENSMUST00000157602.1	27431	NA	NA	NA	Spinal cord	FALSE	Zfp608 (-217092)
chr18	57386135	57386964	Intron (ENSMUST00000025490.8/ENSMUSG00000024594.8, intron 8 of 8)	18	57354733	57392719	37987	1	ENSMUSG00000024594.8	ENSMUST00000025490.8	31816	73137	Prrc1	proline-rich coiled-coil 1	Spinal cord	TRUE	Ctxn3 (-81936), Prrc1 (+31817)
chr18	57854613	57854873	Distal Intergenic	18	57878678	57946821	68144	1	ENSMUSG00000024597.10	ENSMUST00000115366.2	-23935	20496	Slc12a2	solute carrier family 12, member 2	NMP-SC	FALSE	Slc12a2 (-23935), 1700011I03Rik (+320963)
chr18	58124888	58125638	Intron (ENSMUST00000025497.6/ENSMUSG00000024598.8, intron 7 of 64)	18	58008623	58209926	201304	2	ENSMUSG00000024598.8	ENSMUST00000025497.6	84663	14119	Fbn2	fibrillin 2	Spinal cord	TRUE	Fbn2 (+84663), Slc12a2 (+246585)
chr18	58204504	58204715	Intron (ENSMUST00000025497.6/ENSMUSG00000024598.8, intron 2 of 64)	18	58008623	58209926	201304	2	ENSMUSG00000024598.8	ENSMUST00000025497.6	5317	14119	Fbn2	fibrillin 2	Spinal cord	FALSE	Fbn2 (+5316), Slc12a2 (+325932)
chr18	59809751	59810424	Distal Intergenic	18	59738064	59738357	294	2	ENSMUSG00000089285.1	ENSMUST00000158660.1	-71730	NA	NA	NA	Spinal cord	FALSE	Gm4951 (-401992), Chsy3 (+634687)
chr18	60661357	60661878	Promoter (1-2kb)	18	60605883	60660142	54260	2	ENSMUSG00000043079.17	ENSMUST00000137894.1	-1475	104027	Synpo	synaptopodin	Spinal cord	TRUE	Synpo (-37282), Ndst1 (+51771)
chr18	61039599	61040262	Distal Intergenic	18	61018862	61036199	17338	2	ENSMUSG00000024619.8	ENSMUST00000025521.8	-3731	12590	Cdx1	caudal type homeobox 1	NMP	FALSE	Cdx1 (-3732)
chr18	61657125	61658028	Intron (ENSMUST00000182244.7/ENSMUSG00000097324.8, intron 1 of 3)	18	61649625	61665490	15866	2	ENSMUSG00000097324.8	ENSMUST00000182244.7	7914	NA	NA	NA	NMP-SC	FALSE	Il17b (-30358), Csnk1a1 (+102303)
chr18	64437404	64438135	Distal Intergenic	18	64448519	64450014	1496	2	ENSMUSG00000060096.4	ENSMUST00000072796.4	12245	NA	NA	NA	Spinal cord	TRUE	Fech (+51296), Onecut2 (+97406)
chr18	65149516	65150436	Intron (ENSMUST00000163516.7/ENSMUSG00000024589.15, intron 6 of 30)	18	65248861	65248926	66	1	ENSMUSG00000065402.1	ENSMUST00000083468.1	-98885	387231	Mir122	microRNA 122	Spinal cord	FALSE	Alpk2 (+243911), Nedd4l (+262220)
chr18	65519594	65521626	Distal Intergenic	18	65580230	65689443	109214	1	ENSMUSG00000042439.12	ENSMUST00000049016.11	-59620	328977	Zfp532	zinc finger protein 532	Spinal cord	TRUE	Zfp532 (-59620), Malt1 (+89647)
chr18	66075555	66075842	Intron (ENSMUST00000146610.1/ENSMUSG00000046318.15, intron 5 of 9)	18	65993138	66022580	29443	2	ENSMUSG00000041891.15	ENSMUST00000143990.1	-53118	70361	Lman1	lectin, mannose-binding, 1	Spinal cord	FALSE	Lman1 (-73062), Ccbe1 (+216139)
chr18	66113257	66113864	Intron (ENSMUST00000146610.1/ENSMUSG00000046318.15, intron 1 of 9)	18	65993138	66022580	29443	2	ENSMUSG00000041891.15	ENSMUST00000143990.1	-90980	70361	Lman1	lectin, mannose-binding, 1	Spinal cord	FALSE	Lman1 (-110924), Ccbe1 (+178277)
chr18	66123745	66124462	Intron (ENSMUST00000146610.1/ENSMUSG00000046318.15, intron 1 of 9)	18	66219264	66219333	70	2	ENSMUSG00000076147.1	ENSMUST00000102193.1	95230	751558	Mir694	microRNA 694	Spinal cord	FALSE	Lman1 (-121467), Ccbe1 (+167734)
chr18	67257991	67258435	Distal Intergenic	18	67225530	67245830	20301	2	ENSMUSG00000062526.3	ENSMUST00000073054.3	-12383	225651	Mppe1	metallophosphoesterase 1	NMP	TRUE	Impa2 (-31040), Mppe1 (-12383)
chr18	69044185	69044873	Distal Intergenic	18	69022199	69022273	75	2	ENSMUSG00000098366.1	ENSMUST00000184434.1	-22256	102465187	Mir145b	microRNA 145b	Spinal cord	TRUE	Tcf4 (-299981), 4930546C10Rik (-94388)
chr18	69383309	69384953	Intron (ENSMUST00000203002.3/ENSMUSG00000053477.16, intron 3 of 6)	18	69415897	69683439	267543	1	ENSMUSG00000053477.16	ENSMUST00000202458.3	-31766	21413	Tcf4	transcription factor 4	Spinal cord	FALSE	Ccdc68 (-541335), Tcf4 (+39621)
chr18	69462536	69463385	Intron (ENSMUST00000203002.3/ENSMUSG00000053477.16, intron 4 of 6)	18	69499389	69636886	137498	1	ENSMUSG00000053477.16	ENSMUST00000201181.3	-36429	21413	Tcf4	transcription factor 4	Spinal cord	FALSE	Ccdc68 (-462505), Tcf4 (+118451)
chr18	70116366	70116879	Intron (ENSMUST00000121693.7/ENSMUSG00000024511.15, intron 2 of 6)	18	70138164	70141574	3411	2	ENSMUSG00000024511.15	ENSMUST00000127217.1	24952	80718	Rab27b	RAB27B, member RAS oncogene family	Spinal cord	FALSE	Rab27b (+24982), Ccdc68 (+191157)
chr18	70579047	70579608	Promoter (1-2kb)	18	70580789	70622721	41933	1	ENSMUSG00000024513.16	ENSMUST00000127260.7	-1462	17191	Mbd2	methyl-CpG binding domain protein 2	Spinal cord	TRUE	Mbd2 (+11139)
chr18	72817006	72817222	Distal Intergenic	18	72899882	72899987	106	2	ENSMUSG00000080635.1	ENSMUST00000116985.1	82873	NA	NA	NA	Spinal cord	FALSE	Mex3c (-755930), Dcc (-466045)
chr18	73433984	73434380	Distal Intergenic	18	73533403	73533550	148	2	ENSMUSG00000065922.1	ENSMUST00000083988.1	99368	NA	NA	NA	Spinal cord	FALSE	Mex3c (-138862)
chr18	74515689	74515874	Intron (ENSMUST00000125882.7/ENSMUSG00000025885.18, intron 1 of 4)	18	74525253	74531106	5854	2	ENSMUSG00000086333.1	ENSMUST00000137034.1	15325	NA	NA	NA	Spinal cord	TRUE	Acaa2 (-263415), Myo5b (+73245)
chr18	74706885	74708333	Promoter (<=1kb)	18	74707506	74717075	9570	1	ENSMUSG00000025885.18	ENSMUST00000140904.7	103	17919	Myo5b	myosin VB	NMP	FALSE	Acaa2 (-71588), Myo5b (+265072)
chr18	74811405	74811664	Distal Intergenic	18	74779197	74806207	27011	1	ENSMUSG00000036880.9	ENSMUST00000041053.9	32337	52538	Acaa2	acetyl-Coenzyme A acyltransferase 2 (mitochondrial 3-oxoacyl-Coenzyme A thiolase)	NMP	FALSE	Acaa2 (+32338), Lipg (+149728)
chr18	75264409	75265463	Intron (ENSMUST00000039608.7/ENSMUSG00000035765.9, intron 16 of 16)	18	75288926	75289183	258	2	ENSMUSG00000102047.1	ENSMUST00000185628.1	24247	100503117	2010010A06Rik	RIKEN cDNA 2010010A06 gene	Spinal cord	TRUE	Smad7 (-102593), Dym (+246164)
chr18	75368957	75369366	Promoter (<=1kb)	18	75368990	75393986	24997	1	ENSMUSG00000025880.11	ENSMUST00000174843.7	171	17131	Smad7	SMAD family member 7	Spinal cord	FALSE	Smad7 (+1633), Ctif (+328534)
chr18	78897689	78898624	Intron (ENSMUST00000025430.10/ENSMUSG00000024548.11, intron 3 of 5)	18	78750380	79109391	359012	2	ENSMUSG00000024548.11	ENSMUST00000025430.10	211235	240427	Setbp1	SET binding protein 1	NMP	FALSE	Setbp1 (+211234), Gm6133 (+548403)
chr18	79070254	79072055	Intron (ENSMUST00000025430.10/ENSMUSG00000024548.11, intron 2 of 5)	18	78750380	79109391	359012	2	ENSMUSG00000024548.11	ENSMUST00000025430.10	38237	240427	Setbp1	SET binding protein 1	Spinal cord	TRUE	Setbp1 (+38236), Gm6133 (+721401)
chr18	80442662	80442979	Promoter (1-2kb)	18	80407965	80440859	32895	2	ENSMUSG00000033323.13	ENSMUST00000161003.1	-1961	67655	Ctdp1	CTD (carboxy-terminal domain, RNA polymerase II, polypeptide A) phosphatase, subunit 1	Spinal cord	TRUE	Kcng2 (-78567), Ctdp1 (+26874)
chr18	80849448	80850292	Intron (ENSMUST00000091790.3/ENSMUSG00000024566.8, intron 8 of 28)	18	80925736	80925805	70	2	ENSMUSG00000092973.1	ENSMUST00000175232.1	75935	NA	NA	NA	Spinal cord	TRUE	Nfatc1 (-136799), Atp9b (+84188)
chr18	80950769	80951184	Distal Intergenic	18	80734143	80934058	199916	2	ENSMUSG00000024566.8	ENSMUST00000091790.3	-16918	50771	Atp9b	ATPase, class II, type 9B	NMP	TRUE	Atp9b (-16919), Sall3 (+35601)
chr18	81020546	81020819	Distal Intergenic	18	81026773	81026890	118	1	ENSMUSG00000089257.1	ENSMUST00000158632.1	-6091	NA	NA	NA	NMP-SC	TRUE	Sall3 (-34105)
chr18	81528166	81528898	Distal Intergenic	18	81226204	81236066	9863	2	ENSMUSG00000097181.1	ENSMUST00000181204.1	-292466	NA	NA	NA	NMP-SC	TRUE	Sall3 (-541954), Galr1 (+878245)
chr18	81647551	81647995	Distal Intergenic	18	81981069	81981196	128	1	ENSMUSG00000077599.1	ENSMUST00000104411.1	-333296	NA	NA	NA	Spinal cord	FALSE	Sall3 (-661195), Galr1 (+759004)
chr18	82871231	82871452	Distal Intergenic	18	82855897	82859162	3266	1	ENSMUSG00000097738.1	ENSMUST00000180631.1	15444	73985	4930445N18Rik	RIKEN cDNA 4930445N18 gene	NMP	TRUE	Zfp236 (-178459), Zfp516 (-39537)
chr18	83115649	83116886	Distal Intergenic	18	83106528	83107860	1333	2	ENSMUSG00000100430.1	ENSMUST00000185460.1	-8407	NA	NA	NA	Spinal cord	TRUE	Zfp516 (+205389), Tshz1 (+970136)
chr18	83185255	83186317	Distal Intergenic	18	83106528	83107860	1333	2	ENSMUSG00000100430.1	ENSMUST00000185460.1	-77926	NA	NA	NA	Spinal cord	TRUE	Zfp516 (+274907), Tshz1 (+900618)
chr18	83443566	83444508	Distal Intergenic	18	83355199	83355364	166	2	ENSMUSG00000088143.1	ENSMUST00000157518.1	-88673	NA	NA	NA	Spinal cord	FALSE	Zfp516 (+533158), Tshz1 (+642367)
chr18	83634281	83634773	Distal Intergenic	18	83355199	83355364	166	2	ENSMUSG00000088143.1	ENSMUST00000157518.1	-279163	NA	NA	NA	NMP-SC	TRUE	Tshz1 (+451877), Zfp516 (+723648)
chr19	5067937	5068141	Promoter (<=1kb)	19	5068078	5070637	2560	1	ENSMUSG00000056481.6	ENSMUST00000070630.6	-39	70445	Cd248	CD248 antigen, endosialin	NMP	FALSE	Cd248 (-39)
chr19	5601394	5602810	Promoter (<=1kb)	19	5601975	5602932	958	1	ENSMUSG00000024925.10	ENSMUST00000155639.1	127	68209	Rnaseh2c	ribonuclease H2, subunit C	NMP	FALSE	Rnaseh2c (+229)
chr19	6502065	6503081	Intron (ENSMUST00000113462.7/ENSMUSG00000033768.16, intron 17 of 22)	19	6497835	6544169	46335	1	ENSMUSG00000033768.16	ENSMUST00000113459.1	4738	18190	Nrxn2	neurexin II	NMP-SC	TRUE	Slc22a12 (+40446), Nrxn2 (+83842)
chr19	7185926	7186866	Intron (ENSMUST00000040261.5/ENSMUSG00000036278.6, intron 4 of 10)	19	7199540	7200464	925	2	ENSMUSG00000024767.11	ENSMUST00000127241.1	14068	107260	Otub1	OTU domain, ubiquitin aldehyde binding 1	Spinal cord	FALSE	Flrt1 (-80667), Otub1 (+19920)
chr19	10277137	10278501	Intron (ENSMUST00000039327.10/ENSMUSG00000035735.10, intron 1 of 19)	19	10253330	10256871	3542	2	ENSMUSG00000035735.10	ENSMUST00000156361.1	-20948	269060	Dagla	diacylglycerol lipase, alpha	NMP-SC	FALSE	Myrf (-37071), Dagla (+27058)
chr19	12600789	12601522	Promoter (1-2kb)	19	12600016	12628251	28236	1	ENSMUSG00000071633.11	ENSMUST00000092931.6	1139	240549	Gm4952	predicted gene 4952	Spinal cord	FALSE	Glyat (-32152), Gm4952 (+1140)
chr19	14368451	14369020	Distal Intergenic	19	14448072	14597983	149912	2	ENSMUSG00000024642.16	ENSMUST00000052011.13	229248	21888	Tle4	transducin-like enhancer of split 4	Spinal cord	FALSE	Tle4 (+229247), Olfr1505 (+449794)
chr19	15500139	15500848	Distal Intergenic	19	15680004	15680110	107	1	ENSMUSG00000094850.1	ENSMUST00000083389.1	-179511	NA	NA	NA	NMP	TRUE	Tle4 (-902511), Psat1 (+424565)
chr19	15827644	15828522	Distal Intergenic	19	15905130	15909712	4583	2	ENSMUSG00000024640.9	ENSMUST00000161707.1	81629	107272	Psat1	phosphoserine aminotransferase 1	Spinal cord	FALSE	Psat1 (+96976)
chr19	15836311	15838462	Distal Intergenic	19	15905130	15909712	4583	2	ENSMUSG00000024640.9	ENSMUST00000161707.1	72326	107272	Psat1	phosphoserine aminotransferase 1	Spinal cord	TRUE	Psat1 (+87672)
chr19	17650548	17651291	Intron (ENSMUST00000025618.14/ENSMUSG00000024713.15, intron 8 of 37)	19	17432832	17837632	404801	2	ENSMUSG00000024713.15	ENSMUST00000025618.14	186713	18552	Pcsk5	proprotein convertase subtilisin/kexin type 5	Spinal cord	TRUE	Pcsk5 (+186712), Rfk (+256877)
chr19	18032954	18033259	Distal Intergenic	19	17928111	17928226	116	1	ENSMUSG00000076303.1	ENSMUST00000102348.1	104995	NA	NA	NA	Spinal cord	FALSE	Pcsk5 (-195475), Ostf1 (+598682)
chr19	18188933	18189571	Distal Intergenic	19	17928111	17928226	116	1	ENSMUSG00000076303.1	ENSMUST00000102348.1	261141	NA	NA	NA	Spinal cord	TRUE	Pcsk5 (-351620), Ostf1 (+442537)
chr19	24134520	24135172	Intron (ENSMUST00000099558.4/ENSMUSG00000024812.9, intron 3 of 22)	19	24064793	24066452	1660	1	ENSMUSG00000096796.1	ENSMUST00000178667.1	70053	NA	NA	NA	Spinal cord	FALSE	1700021P04Rik (+70053), Tjp2 (+90180)
chr19	24159530	24159945	Intron (ENSMUST00000099558.4/ENSMUSG00000024812.9, intron 1 of 22)	19	24094523	24225026	130504	2	ENSMUSG00000024812.9	ENSMUST00000099558.4	65289	21873	Tjp2	tight junction protein 2	Spinal cord	FALSE	Tjp2 (+65288), 1700021P04Rik (+94945)
chr19	24391659	24392211	Intron (ENSMUST00000112673.8/ENSMUSG00000024867.14, intron 4 of 13)	19	24416009	24430329	14321	1	ENSMUSG00000085003.1	ENSMUST00000126936.1	-24074	NA	NA	NA	Spinal cord	TRUE	Fxn (-111330), Fam122a (+85421)
chr19	24714123	24714630	Intron (ENSMUST00000047666.4/ENSMUSG00000041731.13, intron 9 of 10)	19	24692400	24693370	971	2	ENSMUSG00000097950.1	ENSMUST00000182466.1	-21006	NA	NA	NA	Spinal cord	FALSE	Tmem252 (+40369), Pgm5 (+147478)
chr19	24844795	24845497	Intron (ENSMUST00000047666.4/ENSMUSG00000041731.13, intron 1 of 10)	19	24816231	24861652	45422	2	ENSMUSG00000041731.13	ENSMUST00000129127.1	16506	226041	Pgm5	phosphoglucomutase 5	Spinal cord	TRUE	Pgm5 (+16709), Tmem252 (+171138)
chr19	25144544	25145602	Intron (ENSMUST00000025831.6/ENSMUSG00000052085.6, intron 24 of 47)	19	25166085	25166216	132	2	ENSMUSG00000065634.1	ENSMUST00000083700.1	21143	NA	NA	NA	Spinal cord	TRUE	Kank1 (-91902), Dock8 (+145544)
chr19	26864842	26866328	Distal Intergenic	19	26885925	26888639	2715	1	ENSMUSG00000074913.2	ENSMUST00000099536.2	-20340	329047	Gm815	predicted gene 815	Spinal cord	TRUE	Gm815 (-20340), Smarca2 (+260470)
chr19	29309389	29309610	Intron (ENSMUST00000025705.6/ENSMUSG00000024789.12, intron 21 of 23)	19	29321344	29325356	4013	2	ENSMUSG00000050957.4	ENSMUST00000052380.4	15857	27356	Insl6	insulin-like 6	Spinal cord	TRUE	Insl6 (+15856), Jak2 (+57672)
chr19	29470545	29471447	3' UTR	19	29503663	29521989	18327	2	ENSMUSG00000097855.7	ENSMUST00000180737.1	50993	77779	A930007I19Rik	RIKEN cDNA A930007I19 gene	NMP	TRUE	C030046E11Rik (-51286), Pdcd1lg2 (+60077)
chr19	30947521	30948373	Intron (ENSMUST00000065067.12/ENSMUSG00000052920.14, intron 4 of 17)	19	31082841	31086590	3750	1	ENSMUSG00000053536.6	ENSMUST00000066039.6	-134894	83410	Cstf2t	cleavage stimulation factor, 3' pre-RNA subunit 2, tau	Spinal cord	FALSE	Dkk1 (-398282), Cstf2t (-134894)
chr19	32337642	32338108	Intron (ENSMUST00000099514.9/ENSMUSG00000040451.17, intron 2 of 9)	19	32122730	32349316	226587	2	ENSMUSG00000040451.17	ENSMUST00000142618.7	11441	208449	Sgms1	sphingomyelin synthase 1	Spinal cord	TRUE	Asah2 (-276406), Sgms1 (+11441)
chr19	36300543	36301400	Distal Intergenic	19	36379067	36456192	77126	1	ENSMUSG00000024805.15	ENSMUST00000071267.12	-78096	76073	Pcgf5	polycomb group ring finger 5	Spinal cord	TRUE	Ankrd1 (-181128), Pcgf5 (-108776)
chr19	36372989	36373426	Distal Intergenic	19	36379067	36456192	77126	1	ENSMUSG00000024805.15	ENSMUST00000071267.12	-5860	76073	Pcgf5	polycomb group ring finger 5	Spinal cord	TRUE	Ankrd1 (-253364), Pcgf5 (-36540)
chr19	36911543	36912204	Distal Intergenic	19	36917550	36919615	2066	2	ENSMUSG00000047632.10	ENSMUST00000057337.7	7742	72514	Fgfbp3	fibroblast growth factor binding protein 3	NMP-SC	TRUE	Fgfbp3 (+7741), Tnks2 (+77642)
chr19	37730758	37731522	Distal Intergenic	19	37697808	37701528	3721	1	ENSMUSG00000024987.5	ENSMUST00000025946.5	33332	13082	Cyp26a1	cytochrome P450, family 26, subfamily a, polypeptide 1	Spinal cord	TRUE	Cyp26a1 (+33332), Myof (+312437)
chr19	37739818	37740544	Distal Intergenic	19	37697808	37701528	3721	1	ENSMUSG00000024987.5	ENSMUST00000025946.5	42373	13082	Cyp26a1	cytochrome P450, family 26, subfamily a, polypeptide 1	NMP-SC	TRUE	Cyp26a1 (+42373), Myof (+303396)
chr19	37790088	37791402	Distal Intergenic	19	37697808	37701528	3721	1	ENSMUSG00000024987.5	ENSMUST00000025946.5	92937	13082	Cyp26a1	cytochrome P450, family 26, subfamily a, polypeptide 1	Spinal cord	TRUE	Cyp26a1 (+92937), Myof (+252832)
chr19	43599150	43600364	Distal Intergenic	19	43609077	43610625	1549	2	ENSMUSG00000092250.1	ENSMUST00000172872.1	10868	102638028	Gm20467	predicted gene 20467	Spinal cord	FALSE	Got1 (-75152), Nkx2-3 (-12568)
chr19	43882877	43883387	Intron (ENSMUST00000212396.1/ENSMUSG00000025195.9, intron 4 of 15)	19	43846822	43879768	32947	2	ENSMUSG00000025195.9	ENSMUST00000212592.1	-3364	71972	Dnmbp	dynamin binding protein	NMP-SC	FALSE	Dnmbp (+29260), Abcc2 (+100940)
chr19	44265861	44267725	Distal Intergenic	19	44293676	44306864	13189	1	ENSMUSG00000025203.5	ENSMUST00000026221.5	-26883	20250	Scd2	stearoyl-Coenzyme A desaturase 2	Spinal cord	TRUE	Scd2 (-26883), Scd3 (+63505)
chr19	44437342	44438082	Distal Intergenic	19	44394451	44407709	13259	2	ENSMUSG00000037071.2	ENSMUST00000041331.2	-30003	20249	Scd1	stearoyl-Coenzyme A desaturase 1	Spinal cord	FALSE	Wnt8b (-55760), Scd1 (-30003)
chr19	44511288	44512378	Exon (ENSMUST00000041163.4/ENSMUSG00000036961.4, exon 6 of 6)	19	44517644	44520593	2950	2	ENSMUSG00000051984.13	ENSMUST00000165758.1	8760	240667	Sec31b	Sec31 homolog B (S. cerevisiae)	NMP-SC	FALSE	Wnt8b (+18361), Sec31b (+34031)
chr19	44669572	44669963	Distal Intergenic	19	44692367	44695275	2909	2	ENSMUSG00000097683.1	ENSMUST00000181365.1	25508	NA	NA	NA	NMP	FALSE	Pax2 (-86281), Hif1an (+106918)
chr19	44724004	44724226	Distal Intergenic	19	44692367	44695275	2909	2	ENSMUSG00000097683.1	ENSMUST00000181365.1	-28840	NA	NA	NA	NMP	FALSE	Pax2 (-31934), Hif1an (+161265)
chr19	44742260	44742654	Distal Intergenic	19	44756045	44837851	81807	1	ENSMUSG00000004231.15	ENSMUST00000174490.8	-13588	18504	Pax2	paired box 2	NMP	FALSE	Pax2 (-13592), Hif1an (+179607)
chr19	44749789	44750900	Distal Intergenic	19	44756045	44837851	81807	1	ENSMUSG00000004231.15	ENSMUST00000174490.8	-5701	18504	Pax2	paired box 2	NMP	FALSE	Pax2 (-5704), Hif1an (+187495)
chr19	45310640	45311406	Promoter (<=1kb)	19	45300454	45311011	10558	2	ENSMUSG00000100618.1	ENSMUST00000186981.1	-12	NA	NA	NA	NMP-SC	FALSE	Lbx1 (-75212), Btrc (-52711)
chr19	45616165	45617361	Intron (ENSMUST00000046869.10/ENSMUSG00000040913.10, intron 5 of 8)	19	45579762	45631139	51378	2	ENSMUSG00000040913.10	ENSMUST00000160718.7	14376	30838	Fbxw4	F-box and WD-40 domain protein 4	NMP	TRUE	Fbxw4 (+43549), Dpcd (+56148)
chr19	46587706	46588395	Intron (ENSMUST00000026011.6/ENSMUSG00000025036.6, intron 5 of 11)	19	46599084	46657389	58306	1	ENSMUSG00000047731.17	ENSMUST00000138302.8	-11034	226178	Wbp1l	WW domain binding protein 1 like	NMP-SC	FALSE	Wbp1l (-11063), Sfxn2 (+14686)
chr19	47337644	47338392	Intron (ENSMUST00000081619.8/ENSMUSG00000053617.11, intron 6 of 14)	19	47273519	47273589	71	2	ENSMUSG00000098786.1	ENSMUST00000183658.1	-64429	102466782	Mir6995	microRNA 6995	NMP-SC	FALSE	Sh3pxd2a (+126393), Neurl1a (+159198)
chr19	47909345	47910875	Intron (ENSMUST00000026048.9/ENSMUSG00000044948.16, intron 1 of 13)	19	47919192	47919273	82	2	ENSMUSG00000092966.1	ENSMUST00000175225.1	9163	NA	NA	NA	NMP	FALSE	Itprip (+9189), Gsto2 (+44343)
chr19	48115663	48116040	Distal Intergenic	19	48206025	48805505	599481	1	ENSMUSG00000063434.5	ENSMUST00000078880.5	-90174	66673	Sorcs3	sortilin-related VPS10 domain containing receptor 3	Spinal cord	FALSE	Sorcs3 (-90173), Ccdc147 (+178140)
chr19	53240152	53240378	Intron (ENSMUST00000111741.8/ENSMUSG00000025026.14, intron 12 of 14)	19	53310506	53375810	65305	1	ENSMUSG00000025025.13	ENSMUST00000003870.13	-70241	17859	Mxi1	MAX interactor 1, dimerization protein	Spinal cord	FALSE	Mxi1 (-70241), Add3 (+99820)
chr19	53444266	53445181	Promoter (2-3kb)	19	53444014	53447314	3301	2	ENSMUSG00000097636.7	ENSMUST00000180667.1	2591	381232	Mirt1	myocardial infarction associated transcript 1	Spinal cord	TRUE	Dusp5 (-84385), Smndc1 (-54151)
chr19	53454015	53454606	Promoter (<=1kb)	19	53451641	53454094	2454	2	ENSMUSG00000097636.7	ENSMUST00000181539.1	-216	381232	Mirt1	myocardial infarction associated transcript 1	NMP	FALSE	Dusp5 (-74798), Smndc1 (-63738)
chr19	53511220	53512132	Distal Intergenic	19	53529109	53542431	13323	1	ENSMUSG00000034765.6	ENSMUST00000038287.6	-17433	240672	Dusp5	dual specificity phosphatase 5	NMP	TRUE	Smndc1 (-121103), Dusp5 (-17433)
chr19	53578987	53579348	Distal Intergenic	19	53588204	53589067	864	2	ENSMUSG00000071497.3	ENSMUST00000095978.3	9900	621832	Nutf2-ps2	nuclear transport factor 2, pseudogene 2	NMP-SC	FALSE	Nutf2-ps1 (+9899), Dusp5 (+50059)
chr19	54076817	54077165	Distal Intergenic	19	54045182	54048982	3801	1	ENSMUSG00000033717.5	ENSMUST00000036700.5	31809	11551	Adra2a	adrenergic receptor, alpha 2a	Spinal cord	FALSE	Adra2a (+31809)
chr19	56105399	56106158	Distal Intergenic	19	56277518	56277645	128	2	ENSMUSG00000077223.1	ENSMUST00000104035.1	171867	NA	NA	NA	Spinal cord	TRUE	Habp2 (-182143), Tcf7l2 (+363969)
chr19	57089939	57090999	Intron (ENSMUST00000079360.11/ENSMUSG00000025085.16, intron 6 of 25)	19	57036479	57118913	82435	2	ENSMUSG00000025085.16	ENSMUST00000111526.7	28444	226251	Ablim1	actin-binding LIM protein 1	Spinal cord	TRUE	Afap1l2 (-82259), Ablim1 (+125563)
chr19	57411525	57412478	Distal Intergenic	19	57452906	57488910	36005	1	ENSMUSG00000025086.12	ENSMUST00000026072.3	-40905	72133	Trub1	TruB pseudouridine (psi) synthase family member 1	NMP-SC	TRUE	Trub1 (-40904), Fam160b1 (+50993)
chr19	57506741	57507168	Distal Intergenic	19	57459572	57461553	1982	2	ENSMUSG00000097374.1	ENSMUST00000181959.1	-45401	NA	NA	NA	Spinal cord	TRUE	Atrnl1 (-104079), Trub1 (+54049)
chr19	57961962	57962773	Intron (ENSMUST00000077282.5/ENSMUSG00000054843.8, intron 27 of 28)	19	58051167	58051236	70	1	ENSMUSG00000093757.1	ENSMUST00000176631.1	-88800	100885835	Mir5623	microRNA 5623	Spinal cord	TRUE	Atrnl1 (+351334), Gfra1 (+493030)
chr19	58118580	58119203	Intron (ENSMUST00000077282.5/ENSMUSG00000054843.8, intron 28 of 28)	19	58051167	58051236	70	1	ENSMUSG00000093757.1	ENSMUST00000176631.1	67724	100885835	Mir5623	microRNA 5623	Spinal cord	FALSE	Gfra1 (+336506), Atrnl1 (+507858)
chr2	4249593	4250296	Intron (ENSMUST00000177457.7/ENSMUSG00000026657.16, intron 2 of 24)	2	4217081	4219353	2273	1	ENSMUSG00000102357.1	ENSMUST00000191718.1	32863	NA	NA	NA	Spinal cord	TRUE	Frmd4a (+97073), Prpf18 (+402141)
chr2	6506112	6507521	Distal Intergenic	2	6479690	6483110	3421	1	ENSMUSG00000102599.1	ENSMUST00000194293.1	27126	NA	NA	NA	Spinal cord	FALSE	Usp6nl (+154084), Celf2 (+378179)
chr2	9516434	9517941	Distal Intergenic	2	9575836	9576343	508	1	ENSMUSG00000081202.1	ENSMUST00000121535.1	-58649	NA	NA	NA	Spinal cord	TRUE	Gata3 (+361412)
chr2	9852699	9853578	Distal Intergenic	2	9863183	9873672	10490	2	ENSMUSG00000015619.10	ENSMUST00000151456.1	20534	14462	Gata3	GATA binding protein 3	Spinal cord	FALSE	Gata3 (+25461)
chr2	13501409	13501984	Distal Intergenic	2	13276338	13491813	215476	2	ENSMUSG00000026726.10	ENSMUST00000091436.6	-9883	65969	Cubn	cubilin (intrinsic factor-cobalamin receptor)	Spinal cord	TRUE	Cubn (-9773), Trdmt1 (+42967)
chr2	16977148	16978165	Promoter (2-3kb)	2	16978821	16979831	1011	2	ENSMUSG00000082235.3	ENSMUST00000118730.1	2175	NA	NA	NA	Spinal cord	TRUE	Plxdc2 (+621353), Nebl (+753386)
chr2	17549810	17550570	Intron (ENSMUST00000028080.11/ENSMUSG00000053702.16, intron 3 of 6)	2	17559060	17559998	939	1	ENSMUSG00000085100.1	ENSMUST00000148607.1	-8870	NA	NA	NA	Spinal cord	TRUE	Nebl (+180853)
chr2	17811549	17812816	Distal Intergenic	2	17796834	17797984	1151	2	ENSMUSG00000081851.1	ENSMUST00000120245.1	-14198	NA	NA	NA	NMP-SC	TRUE	Nebl (-81140), H2afb1 (+184763)
chr2	18558065	18558545	Distal Intergenic	2	18568126	18568198	73	1	ENSMUSG00000081181.1	ENSMUST00000120891.1	-9821	NA	NA	NA	Spinal cord	FALSE	Dnajc1 (-165475), Commd3 (-114079)
chr2	18895955	18896576	Intron (ENSMUST00000006912.11/ENSMUSG00000026737.12, intron 3 of 9)	2	18847497	18906274	58778	2	ENSMUSG00000026737.12	ENSMUST00000152981.1	10009	18718	Pip4k2a	phosphatidylinositol-5-phosphate 4-kinase, type II, alpha	Spinal cord	TRUE	Pip4k2a (+101860), BC061194 (+197243)
chr2	20025232	20025562	Intron (ENSMUST00000114610.7/ENSMUSG00000036617.16, intron 1 of 7)	2	20037096	20037894	799	2	ENSMUSG00000082164.1	ENSMUST00000121607.1	12497	NA	NA	NA	Spinal cord	TRUE	Etl4 (-264516), Otud1 (+367335)
chr2	20290919	20292595	Promoter (1-2kb)	2	20289913	20810535	520623	1	ENSMUSG00000036617.16	ENSMUST00000114627.7	1844	208618	Etl4	enhancer trap locus 4	NMP-SC	FALSE	Etl4 (+1844), Arhgap21 (+675964)
chr2	20938555	20938943	Intron (ENSMUST00000154230.8/ENSMUSG00000036591.15, intron 1 of 24)	2	20889900	20943419	53520	2	ENSMUSG00000036591.15	ENSMUST00000140230.1	4670	71435	Arhgap21	Rho GTPase activating protein 21	Spinal cord	TRUE	Arhgap21 (+28972), Etl4 (+648836)
chr2	22104766	22105697	Distal Intergenic	2	22067826	22069419	1594	1	ENSMUSG00000081467.1	ENSMUST00000119183.1	37405	NA	NA	NA	Spinal cord	TRUE	Myo3a (-122271), Gpr158 (+737690)
chr2	22118223	22118412	Distal Intergenic	2	22067826	22069419	1594	1	ENSMUSG00000081467.1	ENSMUST00000119183.1	50491	NA	NA	NA	NMP	TRUE	Myo3a (-109185), Gpr158 (+750776)
chr2	24084141	24085617	Intron (ENSMUST00000080453.7/ENSMUSG00000061809.8, intron 5 of 6)	2	24071915	24096532	24618	2	ENSMUSG00000061809.8	ENSMUST00000153338.1	11653	227606	Tbpl2	TATA box binding protein like 2	Spinal cord	FALSE	Hnmt (-35485), Tbpl2 (+11716)
chr2	24467124	24467711	Intron (ENSMUST00000135829.7/ENSMUSG00000085057.7, intron 3 of 5)	2	24421520	24475097	53578	2	ENSMUSG00000026976.15	ENSMUST00000149294.7	7680	18510	Pax8	paired box 8	Spinal cord	TRUE	Pax8 (+8181), Psd4 (+99808)
chr2	26175026	26175652	Distal Intergenic	2	26186729	26191678	4950	2	ENSMUSG00000085545.1	ENSMUST00000133025.1	16339	NA	NA	NA	Spinal cord	FALSE	Nacc2 (-83162), Lhx3 (+31236)
chr2	26198688	26199115	Downstream (1-2kb)	2	26200216	26202866	2651	2	ENSMUSG00000026934.15	ENSMUST00000127035.1	3965	16871	Lhx3	LIM homeobox protein 3	NMP	FALSE	Nacc2 (-106725), Lhx3 (+7673)
chr2	26207893	26208749	Promoter (<=1kb)	2	26200212	26208289	8078	2	ENSMUSG00000026934.15	ENSMUST00000054099.15	-32	16871	Lhx3	LIM homeobox protein 3	NMP	FALSE	Lhx3 (-1746)
chr2	26486214	26486973	Intron (ENSMUST00000028288.4/ENSMUSG00000026923.15, intron 2 of 33)	2	26469825	26470498	674	2	ENSMUSG00000026923.15	ENSMUST00000129506.1	-16095	18128	Notch1	notch 1	NMP	FALSE	Sec16a (-41378), Notch1 (+17228)
chr2	27361737	27362284	Intron (ENSMUST00000185188.7/ENSMUSG00000009621.18, intron 1 of 29)	2	27302025	27344480	42456	2	ENSMUSG00000009621.18	ENSMUST00000132642.1	-17530	22325	Vav2	vav 2 oncogene	Spinal cord	FALSE	Sardh (-114745), Vav2 (+65022)
chr2	28917479	28918350	Promoter (1-2kb)	2	28908969	28916668	7700	2	ENSMUSG00000026805.14	ENSMUST00000113847.2	-1246	54422	Barhl1	BarH-like 1 (Drosophila)	NMP-SC	FALSE	Barhl1 (-1503)
chr2	29764754	29765538	Intron (ENSMUST00000113807.9/ENSMUSG00000039826.13, intron 6 of 6)	2	29761561	29763967	2407	1	ENSMUSG00000075425.10	ENSMUST00000113809.2	3585	433416	Gm13547	predicted gene 13547	NMP	FALSE	Coq4 (-23113), Gm13547 (+3618)
chr2	30784392	30785203	Distal Intergenic	2	30795468	30796664	1197	2	ENSMUSG00000044320.14	ENSMUST00000130396.7	11867	73598	1700001O22Rik	RIKEN cDNA 1700001O22 gene	NMP	FALSE	1700001O22Rik (+16909), Cstad (+189758)
chr2	30892945	30893685	Intron (ENSMUST00000102852.5/ENSMUSG00000050737.13, intron 2 of 2)	2	30892488	30897469	4982	2	ENSMUSG00000050737.13	ENSMUST00000126588.1	4154	64292	Ptges	prostaglandin E synthase	Spinal cord	FALSE	Ptges (+9982), Prrx2 (+48256)
chr2	32822992	32823753	Intron (ENSMUST00000050000.15/ENSMUSG00000026797.16, intron 2 of 18)	2	32816514	32817596	1083	2	ENSMUSG00000026797.16	ENSMUST00000192333.1	-5776	20910	Stxbp1	syntaxin binding protein 1	NMP-SC	FALSE	1700019L03Rik (-38945), Stxbp1 (+23791)
chr2	32965996	32968018	Distal Intergenic	2	32963291	32963420	130	1	ENSMUSG00000065124.1	ENSMUST00000083190.1	3716	104367	Snora65	small nucleolar RNA, H/ACA box 65	NMP	FALSE	Lrsam1 (-5393), Slc2a8 (+15075)
chr2	33067484	33067710	Intron (ENSMUST00000102810.9/ENSMUSG00000038860.15, intron 2 of 28)	2	32986374	33086366	99993	2	ENSMUSG00000038860.15	ENSMUST00000049618.8	18769	99326	Garnl3	GTPase activating RANGAP domain-like 3	NMP	FALSE	Slc2a8 (-85515), Garnl3 (+19656)
chr2	33700609	33701914	Distal Intergenic	2	33716361	33718899	2539	2	ENSMUSG00000085463.1	ENSMUST00000130532.1	17638	NA	NA	NA	NMP	TRUE	Lmx1b (-60751), Mvb12b (+186684)
chr2	33918906	33919235	Distal Intergenic	2	33935788	33942113	6326	2	ENSMUSG00000085987.2	ENSMUST00000127936.1	23043	NA	NA	NA	NMP-SC	TRUE	Mvb12b (-31125), Pbx3 (+453179)
chr2	35432098	35432525	Promoter (<=1kb)	2	35400179	35432633	32455	2	ENSMUSG00000035778.17	ENSMUST00000079424.10	322	14594	Ggta1	glycoprotein galactosyltransferase alpha 1, 3	Spinal cord	FALSE	4930402F06Rik (-35137), Ggta1 (+29137)
chr2	37763663	37764347	Distal Intergenic	2	37776249	37799103	22855	1	ENSMUSG00000035403.10	ENSMUST00000050372.9	-12244	241324	Crb2	crumbs family member 2	NMP-SC	TRUE	Strbp (-116720), Crb2 (-12244)
chr2	38822876	38823468	Promoter (<=1kb)	2	38823257	38838600	15344	1	ENSMUSG00000085201.1	ENSMUST00000129089.1	-85	NA	NA	NA	Spinal cord	TRUE	Nr5a1 (-110938), Nr6a1 (+104516)
chr2	38880986	38881643	Intron (ENSMUST00000112877.7/ENSMUSG00000063972.13, intron 3 of 11)	2	38862163	38865533	3371	1	ENSMUSG00000107468.1	ENSMUST00000204297.1	19151	NA	NA	NA	Spinal cord	TRUE	Nr5a1 (-169081), Nr6a1 (+46373)
chr2	44966451	44967361	Distal Intergenic	2	44635264	44927657	292394	2	ENSMUSG00000036890.13	ENSMUST00000148279.7	-39249	227835	Gtdc1	glycosyltransferase-like domain containing 1	Spinal cord	TRUE	Gtdc1 (-105284), Zeb2 (+146373)
chr2	48317848	48319417	Intron (ENSMUST00000127672.1/ENSMUSG00000086353.1, intron 1 of 5)	2	48298908	48299161	254	1	ENSMUSG00000083966.1	ENSMUST00000119842.1	19724	NA	NA	NA	Spinal cord	FALSE	Acvr2a (-495476)
chr2	49824877	49825946	Intron (ENSMUST00000028103.12/ENSMUSG00000026765.12, intron 1 of 9)	2	49805976	49812948	6973	2	ENSMUSG00000085357.1	ENSMUST00000125095.1	-12463	NA	NA	NA	NMP	TRUE	Lypd6 (-241052), Lypd6b (+37724)
chr2	49918550	49919244	Intron (ENSMUST00000028103.12/ENSMUSG00000026765.12, intron 4 of 9)	2	49906771	49906880	110	2	ENSMUSG00000088825.1	ENSMUST00000158200.1	-12017	NA	NA	NA	Spinal cord	FALSE	Lypd6 (-147567), Lypd6b (+131209)
chr2	50046705	50047272	Distal Intergenic	2	50066429	50193569	127141	1	ENSMUSG00000050447.15	ENSMUST00000112712.9	-19441	320343	Lypd6	LY6/PLAUR domain containing 6	NMP-SC	TRUE	Lypd6 (-19475), Lypd6b (+259301)
chr2	51725848	51726275	Intron (ENSMUST00000143870.1/ENSMUSG00000085014.1, intron 1 of 6)	2	51656966	51732009	75044	2	ENSMUSG00000085014.1	ENSMUST00000143870.1	5948	433426	Gm13490	predicted gene 13490	NMP	TRUE	Tas2r134 (+98551), Rbm43 (+209101)
chr2	52927587	52928589	Intron (ENSMUST00000090952.10/ENSMUSG00000036053.16, intron 1 of 25)	2	52859723	52863516	3794	2	ENSMUSG00000097857.1	ENSMUST00000181380.1	-64572	NA	NA	NA	Spinal cord	TRUE	Fmnl2 (+70220), Prpf40a (+263137)
chr2	59599594	59600374	Distal Intergenic	2	59612042	59845717	233676	1	ENSMUSG00000035168.16	ENSMUST00000112568.7	-12058	66860	Tanc1	tetratricopeptide repeat, ankyrin repeat and coiled-coil containing 1	NMP-SC	TRUE	Tanc1 (-12060), Dapl1 (+115331)
chr2	59992729	59993453	Promoter (<=1kb)	2	59991951	59992344	394	2	ENSMUSG00000081236.1	ENSMUST00000120482.1	-747	NA	NA	NA	Spinal cord	FALSE	Wdsub1 (-110507), Baz2b (+132606)
chr2	60504759	60505526	Intron (ENSMUST00000112525.4/ENSMUSG00000054580.14, intron 6 of 29)	2	60550757	60553923	3167	1	ENSMUSG00000086578.2	ENSMUST00000151931.1	-45615	NA	NA	NA	NMP-SC	FALSE	Ly75 (-121912), Pla2r1 (+48165)
chr2	60766137	60767075	Intron (ENSMUST00000028347.12/ENSMUSG00000026970.16, intron 6 of 13)	2	60753560	60762321	8762	2	ENSMUSG00000026970.16	ENSMUST00000123046.7	-4285	56878	Rbms1	RNA binding motif, single stranded interacting protein 1	Spinal cord	TRUE	Itgb6 (-92895), Rbms1 (+114832)
chr2	61194043	61195077	Distal Intergenic	2	61224792	61225082	291	1	ENSMUSG00000083197.1	ENSMUST00000120675.1	-30232	NA	NA	NA	Spinal cord	TRUE	Tank (-384026), Rbms1 (-313122)
chr2	64074051	64075662	Intron (ENSMUST00000131615.8/ENSMUSG00000075324.13, intron 2 of 2)	2	63980447	64097988	117542	2	ENSMUSG00000075324.13	ENSMUST00000126042.1	23132	60344	Fign	fidgetin	Spinal cord	TRUE	Kcnh7 (-890579), Fign (+23155)
chr2	64172381	64173111	Distal Intergenic	2	63977337	64098038	120702	2	ENSMUSG00000075324.13	ENSMUST00000102728.3	-74708	60344	Fign	fidgetin	Spinal cord	TRUE	Fign (-74734), Grb14 (+850036)
chr2	64671913	64672453	Distal Intergenic	2	64569863	64570640	778	2	ENSMUSG00000081065.1	ENSMUST00000120851.1	-101543	NA	NA	NA	Spinal cord	FALSE	Fign (-574171), Grb14 (+350599)
chr2	65930077	65930373	Promoter (<=1kb)	2	65930137	66023946	93810	1	ENSMUSG00000044647.16	ENSMUST00000176109.7	88	77771	Csrnp3	cysteine-serine-rich nuclear protein 3	Spinal cord	TRUE	Csrnp3 (+84458), Galnt3 (+194769)
chr2	68404420	68405534	Intron (ENSMUST00000102715.3/ENSMUSG00000027030.15, intron 2 of 17)	2	68358986	68386681	27696	2	ENSMUSG00000027030.15	ENSMUST00000149581.1	-18296	53416	Stk39	serine/threonine kinase 39	Spinal cord	TRUE	Stk39 (+67291), B3galt1 (+287264)
chr2	69053239	69053956	Intron (ENSMUST00000028426.8/ENSMUSG00000027035.10, intron 6 of 9)	2	69018096	69021867	3772	1	ENSMUSG00000102662.1	ENSMUST00000193253.1	35501	NA	NA	NA	Spinal cord	FALSE	Nostrin (-82202), Cers6 (+192157)
chr2	69500033	69500430	Intron (ENSMUST00000080953.11/ENSMUSG00000027070.14, intron 30 of 78)	2	69507623	69509145	1523	2	ENSMUSG00000027070.14	ENSMUST00000128742.1	8914	14725	Lrp2	low density lipoprotein receptor-related protein 2	Spinal cord	TRUE	Lrp2 (+85833), Dhrs9 (+119787)
chr2	70456834	70457195	Promoter (1-2kb)	2	70458982	70459560	579	1	ENSMUSG00000047965.9	ENSMUST00000140507.1	-1968	NA	NA	NA	Spinal cord	FALSE	Sp5 (-17908), Myo3b (+417889)
chr2	70473898	70475354	Promoter (<=1kb)	2	70474923	70477729	2807	1	ENSMUSG00000075304.2	ENSMUST00000100043.2	-297	64406	Sp5	trans-acting transcription factor 5	NMP-SC	TRUE	Sp5 (-297)
chr2	70484609	70485153	Distal Intergenic	2	70490244	70491468	1225	2	ENSMUSG00000087264.1	ENSMUST00000154284.1	6587	68986	Gad1os	glutamate decarboxylase 1, opposite strand	Spinal cord	FALSE	Erich2 (-23938), Sp5 (+9958)
chr2	71628725	71630469	Distal Intergenic	2	71543408	71546754	3347	2	ENSMUSG00000023391.8	ENSMUST00000024159.7	-82843	13392	Dlx2	distal-less homeobox 2	Spinal cord	TRUE	Gm1631 (-89820), Dlx2 (-82843)
chr2	72474526	72475178	Promoter (1-2kb)	2	72476159	72486893	10735	1	ENSMUSG00000055612.15	ENSMUST00000102691.10	-1307	66953	Cdca7	cell division cycle associated 7	Spinal cord	TRUE	Cdca7 (-1307)
chr2	73266158	73266389	Distal Intergenic	2	73271925	73277471	5547	1	ENSMUSG00000068859.5	ENSMUST00000090813.5	-5652	381373	Sp9	trans-acting transcription factor 9	NMP	TRUE	Ola1 (-51827), Sp9 (-5651)
chr2	73450157	73450860	Promoter (2-3kb)	2	73444452	73452710	8259	2	ENSMUSG00000075284.10	ENSMUST00000151939.1	2202	215280	Wipf1	WAS/WASL interacting protein family, member 1	Spinal cord	TRUE	Gpr155 (-63937), Wipf1 (+79225)
chr2	74697507	74698772	Promoter (<=1kb)	2	74697727	74700208	2482	1	ENSMUSG00000043342.9	ENSMUST00000059272.9	412	15438	Hoxd9	homeobox D9	Spinal cord	FALSE	Hoxd9 (+460), Hoxd13 (+29830)
chr2	74704065	74706046	Promoter (<=1kb)	2	74705152	74707307	2156	1	ENSMUSG00000027102.4	ENSMUST00000074721.5	-97	15437	Hoxd8	homeobox D8	Spinal cord	TRUE	Hoxd8 (+151), Hoxd13 (+36746)
chr2	74711524	74712649	Promoter (<=1kb)	2	74703248	74712054	8807	2	ENSMUSG00000052371.5	ENSMUST00000132326.1	-32	NA	NA	NA	Spinal cord	TRUE	Hoxd3 (-14641), Hoxd8 (+7182), Hoxd13 (+43777)
chr2	74720955	74722140	Promoter (<=1kb)	2	74721978	74729160	7183	1	ENSMUSG00000101174.6	ENSMUST00000047904.3	-431	15436	Hoxd4	homeobox D4	Spinal cord	TRUE	Hoxd3 (-5180), Hoxd8 (+16643), Hoxd13 (+53238)
chr2	74734436	74734956	Promoter (1-2kb)	2	74732913	74744214	11302	1	ENSMUSG00000079277.9	ENSMUST00000144544.2	1783	15434	Hoxd3	homeobox D3	Spinal cord	TRUE	Hoxd1 (-28284), Hoxd3 (+7968), Hoxd13 (+66386)
chr2	74740370	74741838	Promoter (1-2kb)	2	74739619	74747900	8282	1	ENSMUSG00000079277.9	ENSMUST00000047830.7	1485	15434	Hoxd3	homeobox D3	Spinal cord	TRUE	Hoxd1 (-21876), Hoxd3 (+14376), Hoxd13 (+72794)
chr2	74746155	74747516	Promoter (1-2kb)	2	74745722	74748442	2721	1	ENSMUSG00000079277.9	ENSMUST00000190553.1	1113	15434	Hoxd3	homeobox D3	NMP	TRUE	Hoxd1 (-16144), Hoxd3 (+20108), Hoxd13 (+78526)
chr2	74970681	74971307	Distal Intergenic	2	74935415	74935514	100	2	ENSMUSG00000084574.1	ENSMUST00000122625.1	-35480	NA	NA	NA	Spinal cord	TRUE	Hnrnpa3 (-688267), Mtx2 (+145191)
chr2	76080099	76080870	Intron (ENSMUST00000099992.9/ENSMUSG00000075270.11, intron 10 of 19)	2	75989141	76006043	16903	2	ENSMUSG00000075270.11	ENSMUST00000124825.1	-74441	241489	Pde11a	phosphodiesterase 11A	NMP	TRUE	Ttc30a1 (-98518), Pde11a (+258289)
chr2	81238098	81238866	Distal Intergenic	2	80984083	80984189	107	2	ENSMUSG00000065261.1	ENSMUST00000083327.1	-254293	NA	NA	NA	NMP	FALSE	Zfp804a (-814740), Nup35 (+599666)
chr2	83681179	83682642	Distal Intergenic	2	83700657	83701116	460	2	ENSMUSG00000085450.1	ENSMUST00000122851.1	19206	NA	NA	NA	Spinal cord	TRUE	Itgav (-42486), Zc3h15 (+37476)
chr2	84961937	84962384	Distal Intergenic	2	84980461	84983632	3172	1	ENSMUSG00000027073.5	ENSMUST00000028467.5	-18301	19074	Prg2	proteoglycan 2, bone marrow	Spinal cord	FALSE	Prg2 (-18300), Slc43a3 (+25497)
chr2	85161228	85162095	Promoter (<=1kb)	2	85160778	85193325	32548	1	ENSMUSG00000085135.7	ENSMUST00000139377.1	883	NA	NA	NA	Spinal cord	FALSE	Aplnr (+25302), Lrrc55 (+35037)
chr2	85163322	85164149	Promoter (2-3kb)	2	85160778	85193325	32548	1	ENSMUSG00000085135.7	ENSMUST00000139377.1	2957	NA	NA	NA	Spinal cord	FALSE	Aplnr (+27376), Lrrc55 (+32963)
chr2	90507533	90507790	Intron (ENSMUST00000168621.2/ENSMUSG00000025314.16, intron 1 of 23)	2	90479250	90488425	9176	1	ENSMUSG00000085471.1	ENSMUST00000126953.1	28411	NA	NA	NA	NMP-SC	FALSE	Ptprj (+72985), Gm13769 (+185440)
chr2	90629534	90630092	Distal Intergenic	2	90677215	90736328	59114	1	ENSMUSG00000051329.13	ENSMUST00000057481.6	-47402	59015	Nup160	nucleoporin 160	NMP-SC	FALSE	Ptprj (-49166), Nup160 (-47402)
chr2	90953048	90953230	Intron (ENSMUST00000150546.1/ENSMUSG00000005506.16, intron 1 of 1)	2	90965092	90987816	22725	1	ENSMUSG00000005506.16	ENSMUST00000133657.1	-11953	13046	Celf1	CUGBP, Elav-like family member 1	Spinal cord	FALSE	Ndufs3 (-48312), Celf1 (-34481)
chr2	91028150	91028642	Promoter (2-3kb)	2	91030778	91031122	345	2	ENSMUSG00000082108.3	ENSMUST00000118208.1	2726	NA	NA	NA	Spinal cord	FALSE	Rapsn (-7245), Celf1 (+40776)
chr2	91399721	91400057	Intron (ENSMUST00000064652.13/ENSMUSG00000040591.18, intron 2 of 8)	2	91407054	91407136	83	2	ENSMUSG00000080507.2	ENSMUST00000116857.2	7247	NA	NA	NA	Spinal cord	FALSE	1110051M20Rik (+44753), Arfgap2 (+134596)
chr2	91462302	91462555	Intron (ENSMUST00000143874.7/ENSMUSG00000027253.15, intron 1 of 11)	2	91457511	91513779	56269	1	ENSMUSG00000027253.15	ENSMUST00000028689.3	4917	228357	Lrp4	low density lipoprotein receptor-related protein 4	Spinal cord	FALSE	Ckap5 (-64333), Lrp4 (+4918)
chr2	92676711	92676934	Distal Intergenic	2	92742230	92759208	16979	1	ENSMUSG00000085976.1	ENSMUST00000152230.1	-65408	NA	NA	NA	Spinal cord	FALSE	Syt13 (-238275), Chst1 (+77116)
chr2	92845038	92845399	Distal Intergenic	2	92872887	92873309	423	2	ENSMUSG00000082700.1	ENSMUST00000121350.1	28091	NA	NA	NA	Spinal cord	FALSE	Syt13 (-69879), Chst1 (+245512)
chr2	92901473	92902371	Intron (ENSMUST00000123263.1/ENSMUSG00000086980.1, intron 1 of 1)	2	92856167	92913663	57497	2	ENSMUSG00000086980.1	ENSMUST00000123263.1	11741	NA	NA	NA	NMP	TRUE	Syt13 (-13176), Chst1 (+302215)
chr2	93005142	93005630	Intron (ENSMUST00000111274.7/ENSMUSG00000075028.11, intron 4 of 6)	2	93009973	93013910	3938	2	ENSMUSG00000075028.11	ENSMUST00000130441.1	8524	100042784	Prdm11	PR domain containing 11	NMP	TRUE	Prdm11 (+40185), Syt13 (+90288)
chr2	93014098	93015416	Promoter (<=1kb)	2	93009973	93013910	3938	2	ENSMUSG00000075028.11	ENSMUST00000130441.1	-847	100042784	Prdm11	PR domain containing 11	NMP-SC	FALSE	Prdm11 (+30814), Syt13 (+99659)
chr2	93226583	93227193	Promoter (<=1kb)	2	93204247	93227786	23540	2	ENSMUSG00000027217.13	ENSMUST00000028646.3	898	241556	Tspan18	tetraspanin 18	Spinal cord	FALSE	Trp53i11 (+39340), Tspan18 (+107599)
chr2	93227747	93228409	Promoter (<=1kb)	2	93204247	93227786	23540	2	ENSMUSG00000027217.13	ENSMUST00000028646.3	-292	241556	Tspan18	tetraspanin 18	NMP	FALSE	Trp53i11 (+40530), Tspan18 (+106409)
chr2	93257774	93258362	Intron (ENSMUST00000111265.8/ENSMUSG00000027217.13, intron 2 of 9)	2	93204247	93227786	23540	2	ENSMUSG00000027217.13	ENSMUST00000028646.3	-30282	241556	Tspan18	tetraspanin 18	NMP	TRUE	Trp53i11 (+70520), Tspan18 (+76419)
chr2	93277980	93278923	Intron (ENSMUST00000111265.8/ENSMUSG00000027217.13, intron 2 of 9)	2	93311263	93312515	1253	2	ENSMUSG00000027217.13	ENSMUST00000181716.7	34064	241556	Tspan18	tetraspanin 18	NMP-SC	TRUE	Tspan18 (+56035), Trp53i11 (+90904)
chr2	93779688	93780060	Intron (ENSMUST00000184931.7/ENSMUSG00000027198.16, intron 8 of 11)	2	93794570	93795080	511	1	ENSMUSG00000081353.2	ENSMUST00000119441.2	-14696	NA	NA	NA	NMP-SC	TRUE	Ext2 (+42694), Alx4 (+137490)
chr2	94234577	94235176	Intron (ENSMUST00000210851.1/ENSMUSG00000075020.6, intron 3 of 5)	2	94241378	94241442	65	1	ENSMUSG00000106336.1	ENSMUST00000197461.1	-6502	102465777	Mir129b	microRNA 129b	NMP-SC	TRUE	Hsd17b12 (-76913), Ttc17 (+171812)
chr2	94531045	94531946	Distal Intergenic	2	94537987	94538069	83	2	ENSMUSG00000106196.1	ENSMUST00000116740.2	6574	NA	NA	NA	Spinal cord	TRUE	Api5 (-93360)
chr2	95210196	95211008	Distal Intergenic	2	95394242	95397651	3410	1	ENSMUSG00000084906.1	ENSMUST00000148637.1	-183640	NA	NA	NA	Spinal cord	TRUE	Api5 (-772466)
chr2	101623102	101623663	Promoter (1-2kb)	2	101624718	101632529	7812	1	ENSMUSG00000032864.4	ENSMUST00000044031.3	-1336	19374	Rag2	recombination activating gene 2	Spinal cord	FALSE	Rag2 (-1335)
chr2	102212112	102212620	Promoter (1-2kb)	2	102209412	102210379	968	2	ENSMUSG00000081774.1	ENSMUST00000118901.1	-1987	NA	NA	NA	Spinal cord	TRUE	Ldlrad3 (-25981), Trim44 (+188534)
chr2	102797773	102798600	Distal Intergenic	2	102761173	102781557	20385	1	ENSMUSG00000005089.15	ENSMUST00000154446.1	37013	20511	Slc1a2	solute carrier family 1 (glial high affinity glutamate transporter), member 2	Spinal cord	TRUE	Cd44 (+103438), Slc1a2 (+139528)
chr2	103406586	103407539	Distal Intergenic	2	103411688	103450986	39299	1	ENSMUSG00000027186.14	ENSMUST00000164172.7	-4626	13711	Elf5	E74-like factor 5	Spinal cord	FALSE	Elf5 (-4625)
chr2	105132262	105132640	Promoter (1-2kb)	2	105130883	105173616	42734	1	ENSMUSG00000016458.14	ENSMUST00000111099.1	1568	22431	Wt1	Wilms tumor 1 homolog	Spinal cord	FALSE	0610012H03Rik (-91869), Wt1 (+5922)
chr2	105336348	105337253	Intron (ENSMUST00000068813.2/ENSMUSG00000055312.2, intron 3 of 3)	2	105386929	105395348	8420	2	ENSMUSG00000005973.6	ENSMUST00000127019.1	58548	19672	Rcn1	reticulocalbin 1	Spinal cord	FALSE	Rcn1 (+62518), 0610012H03Rik (+112481)
chr2	106773860	106775073	Intron (ENSMUST00000111063.7/ENSMUSG00000016386.15, intron 3 of 6)	2	106809335	106809458	124	1	ENSMUSG00000105886.1	ENSMUST00000200346.1	-34869	NA	NA	NA	Spinal cord	FALSE	Mpped2 (+81198), Arl14ep (+199957)
chr2	107065051	107066115	Distal Intergenic	2	107056140	107059656	3517	2	ENSMUSG00000027120.6	ENSMUST00000028533.6	-5927	14308	Fshb	follicle stimulating hormone beta	Spinal cord	FALSE	Kcna4 (-225056), Fshb (-5927)
chr2	110000971	110001534	Promoter (<=1kb)	2	110000528	110001460	933	1	ENSMUSG00000050199.13	ENSMUST00000142869.1	724	107515	Lgr4	leucine-rich repeat-containing G protein-coupled receptor 4	NMP-SC	TRUE	Ccdc34 (-16564), Lgr4 (+83606)
chr2	110644645	110645099	Intron (ENSMUST00000045972.12/ENSMUSG00000041644.14, intron 14 of 14)	2	110605724	110646584	40861	1	ENSMUSG00000041644.14	ENSMUST00000146664.1	39148	241612	Slc5a12	solute carrier family 5 (sodium/glucose cotransporter), member 12	Spinal cord	FALSE	Muc15 (-76468), Slc5a12 (+47574)
chr2	113415071	113415831	Intron (ENSMUST00000099576.8/ENSMUSG00000044042.18, intron 2 of 18)	2	113400459	113410250	9792	1	ENSMUSG00000085508.1	ENSMUST00000154834.1	14992	NA	NA	NA	NMP	TRUE	Fmn1 (+87669), Grem1 (+343195)
chr2	116001513	116001951	Intron (ENSMUST00000028639.12/ENSMUSG00000027210.20, intron 7 of 11)	2	115864273	116042046	177774	2	ENSMUSG00000027210.20	ENSMUST00000151279.7	40314	17536	Meis2	Meis homeobox 2	Spinal cord	TRUE	Meis2 (+63315), BC052040 (+420016)
chr2	116008895	116009944	Intron (ENSMUST00000028639.12/ENSMUSG00000027210.20, intron 7 of 11)	2	115864273	116042046	177774	2	ENSMUSG00000027210.20	ENSMUST00000151279.7	32627	17536	Meis2	Meis homeobox 2	Spinal cord	TRUE	Meis2 (+55627), BC052040 (+427704)
chr2	116045152	116046202	Intron (ENSMUST00000028639.12/ENSMUSG00000027210.20, intron 7 of 11)	2	116038425	116049212	10788	2	ENSMUSG00000027210.20	ENSMUST00000135543.2	3535	17536	Meis2	Meis homeobox 2	Spinal cord	FALSE	Meis2 (+19370), BC052040 (+463961)
chr2	117040273	117040718	Distal Intergenic	2	117055566	117056012	447	1	ENSMUSG00000074930.5	ENSMUST00000122360.1	-15071	NA	NA	NA	Spinal cord	FALSE	Spred1 (-80878), Tmco5 (+161788)
chr2	118532804	118533869	Intron (ENSMUST00000090219.12/ENSMUSG00000040093.15, intron 4 of 4)	2	118531974	118544587	12614	2	ENSMUSG00000040093.15	ENSMUST00000143583.1	11251	171543	Bmf	BCL2 modifying factor	Spinal cord	TRUE	Srp14 (-53626), Bmf (+16350)
chr2	119172939	119173411	Promoter (1-2kb)	2	119174509	119177575	3067	1	ENSMUSG00000055926.2	ENSMUST00000069711.2	-1334	623781	Gm14137	predicted gene 14137	NMP	TRUE	Gm14137 (-1334)
chr2	122850607	122851013	Distal Intergenic	2	122799762	122809559	9798	1	ENSMUSG00000005803.14	ENSMUST00000176343.1	51048	59010	Sqrdl	sulfide quinone reductase-like (yeast)	Spinal cord	FALSE	Sqrdl (+68811)
chr2	124070532	124071657	Distal Intergenic	2	124089969	124143353	53385	1	ENSMUSG00000027200.17	ENSMUST00000137172.1	-18875	214968	Sema6d	sema domain, transmembrane domain (TM), and cytoplasmic domain, (semaphorin) 6D	Spinal cord	TRUE	Sema6d (-539478)
chr2	125318230	125319116	Intron (ENSMUST00000028633.12/ENSMUSG00000027204.13, intron 54 of 65)	2	125282688	125283978	1291	2	ENSMUSG00000087682.1	ENSMUST00000130919.1	-34695	NA	NA	NA	Spinal cord	TRUE	Gm9913 (-186416), Dut (+71483)
chr2	128296881	128297748	Intron (ENSMUST00000143065.7/ENSMUSG00000074813.12, intron 2 of 3)	2	128237693	128239643	1951	2	ENSMUSG00000086879.1	ENSMUST00000136025.1	-57671	NA	NA	NA	Spinal cord	FALSE	Gm355 (-293894), Bcl2l11 (+171276)
chr2	128313851	128314264	Intron (ENSMUST00000143065.7/ENSMUSG00000074813.12, intron 2 of 3)	2	128237693	128239643	1951	2	ENSMUSG00000086879.1	ENSMUST00000136025.1	-74414	NA	NA	NA	Spinal cord	FALSE	Gm355 (-277151), Bcl2l11 (+188019)
chr2	128544182	128545282	Distal Intergenic	2	128557254	128558234	981	2	ENSMUSG00000082671.2	ENSMUST00000122132.2	13502	NA	NA	NA	NMP-SC	TRUE	Gm355 (-46477), Bcl2l11 (+418693)
chr2	128710874	128711212	Intron (ENSMUST00000014505.4/ENSMUSG00000014361.5, intron 1 of 18)	2	128698956	128802894	103939	1	ENSMUSG00000014361.5	ENSMUST00000014505.4	12087	17289	Mertk	c-mer proto-oncogene tyrosine kinase	Spinal cord	FALSE	Tmem87b (-107075), Mertk (+12087)
chr2	131891856	131892802	Distal Intergenic	2	131904086	131904959	874	1	ENSMUSG00000081229.1	ENSMUST00000119759.1	-11757	NA	NA	NA	Spinal cord	TRUE	Erv3 (-32582), Prnp (-17599)
chr2	132198272	132198870	Intron (ENSMUST00000131603.1/ENSMUSG00000086756.1, intron 2 of 2)	2	132239492	132247654	8163	2	ENSMUSG00000027341.10	ENSMUST00000110164.7	49083	70612	Tmem230	transmembrane protein 230	Spinal cord	FALSE	Slc23a2 (-53463), Tmem230 (+49083)
chr2	133419779	133420459	Distal Intergenic	2	133432095	133453362	21268	1	ENSMUSG00000086650.1	ENSMUST00000149965.1	-11976	NA	NA	NA	Spinal cord	TRUE	Fermt1 (-474213), Bmp2 (-132040)
chr2	133424183	133424587	Distal Intergenic	2	133432095	133453362	21268	1	ENSMUSG00000086650.1	ENSMUST00000149965.1	-7710	NA	NA	NA	Spinal cord	TRUE	Fermt1 (-478479), Bmp2 (-127774)
chr2	134825686	134827009	Intron (ENSMUST00000131552.4/ENSMUSG00000051177.16, intron 2 of 32)	2	134803949	134804428	480	1	ENSMUSG00000082399.1	ENSMUST00000118248.1	22398	NA	NA	NA	Spinal cord	FALSE	Plcb4 (-915482), Plcb1 (+40189)
chr2	137092426	137093166	Intron (ENSMUST00000028735.7/ENSMUSG00000027276.7, intron 9 of 25)	2	137082893	137085949	3057	2	ENSMUSG00000027276.7	ENSMUST00000133640.1	-6847	16449	Jag1	jagged 1	Spinal cord	FALSE	Jag1 (+23848), Slx4ip (+200628)
chr2	137096497	137096765	Intron (ENSMUST00000028735.7/ENSMUSG00000027276.7, intron 5 of 25)	2	137082893	137085949	3057	2	ENSMUSG00000027276.7	ENSMUST00000133640.1	-10682	16449	Jag1	jagged 1	Spinal cord	FALSE	Jag1 (+20013), Slx4ip (+204463)
chr2	139601418	139602329	Intron (ENSMUST00000110083.7/ENSMUSG00000039092.9, intron 9 of 11)	2	139588227	139588330	104	1	ENSMUSG00000098486.1	ENSMUST00000184747.1	13646	NA	NA	NA	Spinal cord	FALSE	Ism1 (-76304), Sptlc3 (+107954)
chr2	140653529	140654388	Intron (ENSMUST00000110067.7/ENSMUSG00000068205.14, intron 3 of 16)	2	140659325	140671400	12076	2	ENSMUSG00000051379.12	ENSMUST00000056760.3	17442	71436	Flrt3	fibronectin leucine rich transmembrane protein 3	Spinal cord	TRUE	Flrt3 (+17491), Macrod2 (+258603)
chr2	141013357	141014425	Intron (ENSMUST00000110067.7/ENSMUSG00000068205.14, intron 4 of 16)	2	141024062	141147910	123849	1	ENSMUSG00000068205.14	ENSMUST00000139039.1	-10171	72899	Macrod2	MACRO domain containing 2	Spinal cord	FALSE	Flrt3 (-342422)
chr2	143018394	143019146	Distal Intergenic	2	143063039	143072853	9815	1	ENSMUSG00000008333.12	ENSMUST00000008477.12	-44269	20639	Snrpb2	U2 small nuclear ribonucleoprotein B	NMP-SC	TRUE	Kif16b (-117239), Snrpb2 (-44269)
chr2	143971906	143972199	Intron (ENSMUST00000016072.11/ENSMUSG00000027422.15, intron 4 of 23)	2	143960706	143967593	6888	2	ENSMUSG00000027422.15	ENSMUST00000132434.7	-4459	81910	Rrbp1	ribosome binding protein 1	NMP	FALSE	Rrbp1 (+39210), Dstn (+56733)
chr2	144388134	144388807	Promoter (<=1kb)	2	144388975	144393467	4493	1	ENSMUSG00000027425.18	ENSMUST00000143318.1	-505	228714	Csrp2bp	cysteine and glycine-rich protein 2 binding protein	NMP	FALSE	Csrp2bp (+19488), Dzank1 (+138943)
chr2	147429492	147430318	Distal Intergenic	2	147402954	147403262	309	2	ENSMUSG00000083126.1	ENSMUST00000118814.1	-26643	NA	NA	NA	NMP	TRUE	Pax1 (+64911), Foxa2 (+617064)
chr2	147620107	147620670	Distal Intergenic	2	147642848	147643177	330	2	ENSMUSG00000080844.1	ENSMUST00000117774.1	22789	NA	NA	NA	Spinal cord	FALSE	Pax1 (+255395), Foxa2 (+426580)
chr2	147723208	147723358	Distal Intergenic	2	147710693	147717632	6940	1	ENSMUSG00000051986.6	ENSMUST00000152542.1	12590	381384	A530006G24Rik	RIKEN cDNA A530006G24 gene	Spinal cord	FALSE	Foxa2 (+323686), Pax1 (+358289)
chr2	147886183	147886569	Distal Intergenic	2	147874772	147874878	107	2	ENSMUSG00000065791.1	ENSMUST00000083857.1	-11498	NA	NA	NA	Spinal cord	TRUE	Foxa2 (+160593), Pax1 (+521382)
chr2	147934628	147935622	Distal Intergenic	2	147944740	147976185	31446	2	ENSMUSG00000086141.7	ENSMUST00000129082.1	41060	NA	NA	NA	Spinal cord	TRUE	Foxa2 (+111844), Pax1 (+570131)
chr2	148036787	148037342	Promoter (1-2kb)	2	147972830	148038270	65441	2	ENSMUSG00000086141.7	ENSMUST00000132070.1	1206	NA	NA	NA	Spinal cord	TRUE	Foxa2 (+9904), Pax1 (+672071)
chr2	150924490	150925468	Intron (ENSMUST00000152991.7/ENSMUSG00000027454.10, intron 4 of 4)	2	150933533	150933889	357	1	ENSMUSG00000082341.1	ENSMUST00000121686.1	-8554	NA	NA	NA	NMP-SC	TRUE	Gins1 (+15385), Ninl (+84419)
chr2	153596410	153596807	Distal Intergenic	2	153618834	153632731	13898	2	ENSMUSG00000056941.17	ENSMUST00000147822.7	36123	99311	Commd7	COMM domain containing 7	Spinal cord	FALSE	8430427H17Rik (-66638), Commd7 (+36172)
chr2	154706751	154706981	Distal Intergenic	2	154703809	154704699	891	1	ENSMUSG00000082064.3	ENSMUST00000119057.1	3057	NA	NA	NA	NMP-SC	FALSE	C130057N11Rik (-84267), Chmp4b (+49848)
chr2	156110729	156112257	Promoter (<=1kb)	2	156078900	156111863	32964	2	ENSMUSG00000074643.12	ENSMUST00000154889.7	370	266692	Cpne1	copine I	NMP-SC	FALSE	Cpne1 (+450), Rbm12 (+463)
chr2	156814369	156814878	Distal Intergenic	2	156789812	156790403	592	2	ENSMUSG00000082196.3	ENSMUST00000120090.1	-24220	NA	NA	NA	Spinal cord	FALSE	Tgif2 (-25453), Myl9 (+39204)
chr2	157087833	157088169	Promoter (<=1kb)	2	157088453	157096482	8030	1	ENSMUSG00000074628.9	ENSMUST00000099140.2	-452	383766	Tldc2	TBC/LysM associated domain containing 2	NMP	FALSE	Tldc2 (+946)
chr2	157836967	157838435	Intron (ENSMUST00000029178.6/ENSMUSG00000027649.15, intron 11 of 15)	2	157789864	157836575	46712	1	ENSMUSG00000027649.15	ENSMUST00000156300.1	47837	66642	Ctnnbl1	catenin, beta like 1	NMP-SC	TRUE	Vstm2l (-76952), Ctnnbl1 (+100300)
chr2	157882013	157882388	Intron (ENSMUST00000029178.6/ENSMUSG00000027649.15, intron 13 of 15)	2	157901536	157902012	477	1	ENSMUSG00000062846.7	ENSMUST00000121302.1	-19336	NA	NA	NA	NMP-SC	FALSE	Vstm2l (-32452), Ctnnbl1 (+144800)
chr2	157886962	157888177	Intron (ENSMUST00000029178.6/ENSMUSG00000027649.15, intron 15 of 15)	2	157901536	157902012	477	1	ENSMUSG00000062846.7	ENSMUST00000121302.1	-13967	NA	NA	NA	Spinal cord	TRUE	Vstm2l (-27083), Ctnnbl1 (+150169)
chr2	157974806	157975928	Distal Intergenic	2	157995280	158007212	11933	2	ENSMUSG00000027650.12	ENSMUST00000126541.1	31845	75425	Tti1	TELO2 interacting protein 1	NMP	TRUE	Tti1 (+53066), Vstm2l (+60714)
chr2	158898367	158899407	Distal Intergenic	2	158850629	158857368	6740	1	ENSMUSG00000027655.14	ENSMUST00000143195.1	48258	71715	Dhx35	DEAH (Asp-Glu-Ala-His) box polypeptide 35	NMP	TRUE	Dhx35 (+104080)
chr2	158972135	158972818	Distal Intergenic	2	159069863	159069955	93	1	ENSMUSG00000104628.1	ENSMUST00000196974.1	-97387	NA	NA	NA	Spinal cord	FALSE	Dhx35 (+177670)
chr2	160804873	160805422	Intron (ENSMUST00000133937.8/ENSMUSG00000035877.17, intron 2 of 2)	2	160845613	160846470	858	1	ENSMUSG00000081854.1	ENSMUST00000118983.1	-40466	NA	NA	NA	Spinal cord	TRUE	Zhx3 (+54483), Plcg1 (+73838)
chr2	163288539	163289596	Intron (ENSMUST00000109428.8/ENSMUSG00000074607.11, intron 3 of 8)	2	163320378	163323102	2725	1	ENSMUSG00000074607.11	ENSMUST00000148599.1	-31311	269389	Tox2	TOX high mobility group box family member 2	Spinal cord	TRUE	Gtsf1l (-201285), Jph2 (+108881)
chr2	164970509	164971364	Promoter (2-3kb)	2	164968281	164990275	21995	1	ENSMUSG00000017740.17	ENSMUST00000202136.1	2655	57138	Slc12a5	solute carrier family 12, member 5	NMP	FALSE	Slc12a5 (+2954), Ncoa5 (+63930)
chr2	165195394	165196333	Intron (ENSMUST00000065438.12/ENSMUSG00000053166.14, intron 1 of 11)	2	165112327	165181459	69133	2	ENSMUSG00000053166.14	ENSMUST00000138643.1	-14404	104010	Cdh22	cadherin 22	Spinal cord	FALSE	1700025C18Rik (-105114), Cdh22 (+38989)
chr2	165653316	165653906	Promoter (1-2kb)	2	165655298	165771727	116430	1	ENSMUSG00000017897.18	ENSMUST00000063433.7	-1687	14049	Eya2	EYA transcriptional coactivator and phosphatase 2	NMP-SC	FALSE	Eya2 (-1687)
chr2	165874549	165876089	Promoter (<=1kb)	2	165827129	165875777	48649	2	ENSMUSG00000039671.18	ENSMUST00000153655.7	458	228880	Zmynd8	zinc finger, MYND-type containing 8	NMP-SC	TRUE	Ncoa3 (-117318), Zmynd8 (-17146)
chr2	166377638	166377870	Distal Intergenic	2	166380828	166398157	17330	2	ENSMUSG00000087617.1	ENSMUST00000151070.1	20403	NA	NA	NA	NMP-SC	FALSE	Sulf2 (-222091), Prex1 (+336078)
chr2	167129630	167129988	Intron (ENSMUST00000207917.1/ENSMUSG00000050556.9, intron 1 of 1)	2	167098794	167101826	3033	2	ENSMUSG00000050556.9	ENSMUST00000144351.1	-27983	16500	Kcnb1	potassium voltage gated channel, Shab-related subfamily, member 1	NMP-SC	FALSE	Znfx1 (-66794), Kcnb1 (+58990)
chr2	167527398	167528108	Distal Intergenic	2	167535166	167535442	277	2	ENSMUSG00000082687.1	ENSMUST00000120814.1	7689	NA	NA	NA	Spinal cord	FALSE	Spata2 (-34866), Snai1 (-10442)
chr2	167606060	167606373	Exon (ENSMUST00000127006.1/ENSMUSG00000085596.1, exon 4 of 4)	2	167608946	167610648	1703	2	ENSMUSG00000078923.10	ENSMUST00000144628.1	4432	66589	Ube2v1	ubiquitin-conjugating enzyme E2 variant 1	NMP	FALSE	Ube2v1 (+25878), Snai1 (+68022)
chr2	167860597	167861161	Promoter (2-3kb)	2	167858585	167862542	3958	1	ENSMUSG00000085411.1	ENSMUST00000142937.1	2294	NA	NA	NA	NMP-SC	FALSE	Ptpn1 (-71448), Cebpb (+171964)
chr2	168762217	168762864	Promoter (2-3kb)	2	168756181	168765246	9066	2	ENSMUSG00000027547.17	ENSMUST00000137536.1	2706	99377	Sall4	sal-like 4 (Drosophila)	Spinal cord	TRUE	Atp9a (-20741), Sall4 (+4660)
chr2	168795739	168796564	Distal Intergenic	2	168756614	168767943	11330	2	ENSMUSG00000027547.17	ENSMUST00000125138.1	-28208	99377	Sall4	sal-like 4 (Drosophila)	NMP	TRUE	Sall4 (-28951), Zfp64 (+159120)
chr2	168803615	168804340	Distal Intergenic	2	168756614	168767943	11330	2	ENSMUSG00000027547.17	ENSMUST00000125138.1	-36034	99377	Sall4	sal-like 4 (Drosophila)	Spinal cord	TRUE	Sall4 (-36777), Zfp64 (+151294)
chr2	169620639	169621789	Downstream (2-3kb)	2	169624056	169628318	4263	2	ENSMUSG00000103662.1	ENSMUST00000191912.1	7104	NA	NA	NA	Spinal cord	TRUE	Gm11011 (-33469), Tshz2 (-12462)
chr2	169826092	169826368	Intron (ENSMUST00000109159.2/ENSMUSG00000047907.11, intron 1 of 2)	2	169884893	170071816	186924	1	ENSMUSG00000047907.11	ENSMUST00000123300.2	-58663	228911	Tshz2	teashirt zinc finger family member 2	Spinal cord	FALSE	AY702102 (+136757), Tshz2 (+192554)
chr2	169831836	169832670	Intron (ENSMUST00000109159.2/ENSMUSG00000047907.11, intron 1 of 2)	2	169884893	170071816	186924	1	ENSMUSG00000047907.11	ENSMUST00000123300.2	-52640	228911	Tshz2	teashirt zinc finger family member 2	Spinal cord	TRUE	AY702102 (+130734), Tshz2 (+198577)
chr2	169906107	169907125	Intron (ENSMUST00000109159.2/ENSMUSG00000047907.11, intron 2 of 2)	2	169633676	169888503	254828	2	ENSMUSG00000096972.7	ENSMUST00000180945.1	-18113	NA	NA	NA	Spinal cord	FALSE	AY702102 (+56371), Tshz2 (+272940)
chr2	170547492	170548763	Distal Intergenic	2	170576054	170578424	2371	1	ENSMUSG00000085225.1	ENSMUST00000156516.1	-27927	NA	NA	NA	Spinal cord	FALSE	Pfdn4 (+36893), 4930470P17Rik (+53889)
chr2	170557636	170558558	Distal Intergenic	2	170576054	170578424	2371	1	ENSMUSG00000085225.1	ENSMUST00000156516.1	-17957	NA	NA	NA	Spinal cord	FALSE	4930470P17Rik (+43920), Pfdn4 (+46862)
chr2	171734323	171735537	Distal Intergenic	2	171958188	171962131	3944	2	ENSMUSG00000086823.7	ENSMUST00000151904.1	227201	75655	1700028P15Rik	RIKEN cDNA 1700028P15 gene	NMP-SC	TRUE	Cbln4 (+308536)
chr2	172839362	172839785	Distal Intergenic	2	172864264	172864341	78	2	ENSMUSG00000093160.1	ENSMUST00000175419.1	24768	NA	NA	NA	NMP-SC	FALSE	Bmp7 (+100747), Tfap2c (+288583)
chr2	173171010	173172176	Distal Intergenic	2	173153082	173159271	6190	1	ENSMUSG00000027513.11	ENSMUST00000136885.1	18511	18534	Pck1	phosphoenolpyruvate carboxykinase 1, cytosolic	Spinal cord	TRUE	Pck1 (+18545), Zbp1 (+47330)
chr2	173254024	173254562	Intron (ENSMUST00000036248.12/ENSMUSG00000038400.15, intron 1 of 3)	2	173228211	173234722	6512	2	ENSMUSG00000038400.15	ENSMUST00000124124.1	-19571	65112	Pmepa1	prostate transmembrane protein, androgen induced 1	Spinal cord	FALSE	Zbp1 (-35370), Pmepa1 (+22240)
chr2	174606731	174607671	Distal Intergenic	2	174591230	174591802	573	1	ENSMUSG00000082353.1	ENSMUST00000118738.1	15971	NA	NA	NA	Spinal cord	FALSE	Slmo2 (-134120), Zfp831 (-36333)
chr2	174865029	174865825	Intron (ENSMUST00000131690.1/ENSMUSG00000086177.1, intron 2 of 2)	2	174856289	174866531	10243	1	ENSMUSG00000086177.1	ENSMUST00000131690.1	9138	NA	NA	NA	Spinal cord	FALSE	Gm14444 (-144892), Edn3 (+104808)
chr2	178256905	178257607	Intron (ENSMUST00000108917.7/ENSMUSG00000027525.17, intron 2 of 12)	2	178193084	178336491	143408	1	ENSMUSG00000027525.17	ENSMUST00000103065.1	64172	74189	Phactr3	phosphatase and actin regulator 3	NMP-SC	TRUE	Phactr3 (+81907), Sycp2 (+150429)
chr2	178454795	178455704	Intron (ENSMUST00000108912.8/ENSMUSG00000039155.15, intron 3 of 13)	2	178460630	178466572	5943	1	ENSMUSG00000039155.15	ENSMUST00000176869.1	-5381	381409	Cdh26	cadherin-like 26	Spinal cord	TRUE	Cdh4 (-987181), Cdh26 (+24643)
chr2	180506031	180507134	Intron (ENSMUST00000029084.8/ENSMUSG00000027568.9, intron 1 of 3)	2	180500227	180544219	43993	1	ENSMUSG00000027568.9	ENSMUST00000170448.1	6355	18216	Ntsr1	neurotensin receptor 1	Spinal cord	FALSE	Mrgbp (-76129), Ntsr1 (+6607)
chr2	180745157	180745925	Distal Intergenic	2	180738274	180741416	3143	1	ENSMUSG00000023393.15	ENSMUST00000140955.1	7267	228993	Slc17a9	solute carrier family 17, member 9	NMP-SC	FALSE	Slc17a9 (+20278), Bhlhe23 (+31359)
chr2	180902253	180902929	Downstream (1-2kb)	2	180894105	180895220	1116	1	ENSMUSG00000098051.1	ENSMUST00000183124.1	8486	NA	NA	NA	NMP	FALSE	Bhlhe23 (-125691), Ythdf1 (+18358)
chr2	181679821	181681043	Promoter (<=1kb)	2	181680310	181688071	7762	1	ENSMUSG00000059540.15	ENSMUST00000103042.9	122	21400	Tcea2	transcription elongation factor A (SII), 2	NMP	FALSE	Tcea2 (+122)
chr3	5387725	5388895	Intron (ENSMUST00000175866.7/ENSMUSG00000025255.18, intron 5 of 10)	3	5512995	5515333	2339	2	ENSMUSG00000093557.1	ENSMUST00000176666.1	127023	78039	4930555M17Rik	RIKEN cDNA 4930555M17 gene	Spinal cord	TRUE	Zfhx4 (+169756), Pex2 (+187840)
chr3	9027562	9028305	Distal Intergenic	3	9047171	9047492	322	2	ENSMUSG00000103461.1	ENSMUST00000193974.1	19559	NA	NA	NA	Spinal cord	TRUE	Zbtb10 (-222668), Tpd52 (-63886)
chr3	9580067	9580322	Intron (ENSMUST00000041124.12/ENSMUSG00000040209.12, intron 1 of 8)	3	9438292	9565299	127008	2	ENSMUSG00000040209.12	ENSMUST00000193947.1	-14895	170753	Zfp704	zinc finger protein 704	Spinal cord	TRUE	Zfp704 (+29890), Zbtb10 (+329593)
chr3	10776257	10777046	Promoter (1-2kb)	3	10772919	10774899	1981	2	ENSMUSG00000102470.1	ENSMUST00000191748.1	-1752	NA	NA	NA	Spinal cord	FALSE	Snx16 (-336528)
chr3	15163669	15164169	Intron (ENSMUST00000194008.1/ENSMUSG00000103912.1, intron 2 of 4)	3	15153065	15171442	18378	2	ENSMUSG00000103912.1	ENSMUST00000194008.1	7523	NA	NA	NA	Spinal cord	FALSE	Gm9733 (+168383), Car2 (+277493)
chr3	18749834	18750195	Distal Intergenic	3	18753077	18753365	289	1	ENSMUSG00000103264.1	ENSMUST00000194363.1	-3063	NA	NA	NA	Spinal cord	TRUE	Cyp7b1 (-506677), Armc1 (+413050)
chr3	22023663	22024870	Distal Intergenic	3	22021197	22021629	433	1	ENSMUSG00000106527.1	ENSMUST00000200422.1	3069	NA	NA	NA	Spinal cord	TRUE	Tbl1xr1 (-52385)
chr3	28505147	28505661	Intron (ENSMUST00000160934.7/ENSMUSG00000027692.16, intron 3 of 31)	3	28538278	28540092	1815	1	ENSMUSG00000027692.16	ENSMUST00000193721.1	-32874	665113	Tnik	TRAF2 and NCK interacting kinase	NMP	TRUE	Slc2a2 (-192499), Tnik (+241841)
chr3	30050820	30051386	Exon (ENSMUST00000125611.7/ENSMUSG00000085702.8, exon 4 of 4)	3	30017528	30023216	5689	1	ENSMUSG00000085702.8	ENSMUST00000173827.1	33575	NA	NA	NA	Spinal cord	TRUE	Mecom (-37947), Gm10258 (+218844)
chr3	30192595	30193406	Intron (ENSMUST00000173495.7/ENSMUSG00000027684.16, intron 1 of 15)	3	30160253	30161886	1634	2	ENSMUSG00000104486.1	ENSMUST00000193223.1	-31114	NA	NA	NA	Spinal cord	FALSE	Mecom (-179845), Gm10258 (+76946)
chr3	30380233	30380711	Intron (ENSMUST00000173495.7/ENSMUSG00000027684.16, intron 1 of 15)	3	30272322	30274385	2064	2	ENSMUSG00000103870.1	ENSMUST00000192999.1	-106087	NA	NA	NA	Spinal cord	FALSE	Gm10258 (-110525), Actrt3 (+219467)
chr3	30418615	30419166	Intron (ENSMUST00000173495.7/ENSMUSG00000027684.16, intron 1 of 15)	3	30488426	30489293	868	1	ENSMUSG00000104079.1	ENSMUST00000192224.1	-69536	NA	NA	NA	Spinal cord	TRUE	Gm10258 (-148944), Actrt3 (+181048)
chr3	31342812	31343002	Promoter (1-2kb)	3	31341012	31345280	4269	1	ENSMUSG00000103998.1	ENSMUST00000193926.1	1895	NA	NA	NA	Spinal cord	FALSE	Kcnmb2 (-559796), Slc7a14 (-32529)
chr3	32052247	32052821	Intron (ENSMUST00000119310.7/ENSMUSG00000037610.15, intron 1 of 4)	3	31954764	31957798	3035	1	ENSMUSG00000103539.1	ENSMUST00000194517.1	97770	NA	NA	NA	Spinal cord	TRUE	Kcnmb2 (+149831), Zmat3 (+313144)
chr3	32979267	32979480	Intron (ENSMUST00000192259.1/ENSMUSG00000104283.1, intron 8 of 9)	3	32974676	32979836	5161	1	ENSMUSG00000104283.1	ENSMUST00000195007.1	4697	NA	NA	NA	Spinal cord	FALSE	Pex5l (+103655), Usp13 (+161828)
chr3	34656818	34657188	Promoter (<=1kb)	3	34656036	34676146	20111	1	ENSMUSG00000105265.4	ENSMUST00000198758.1	967	320478	Sox2ot	SOX2 overlapping transcript (non-protein coding)	Spinal cord	TRUE	Sox2 (+6998)
chr3	34666324	34667059	Promoter (1-2kb)	3	34665243	34677995	12753	1	ENSMUSG00000105265.4	ENSMUST00000197697.1	1448	320478	Sox2ot	SOX2 overlapping transcript (non-protein coding)	Spinal cord	FALSE	Sox2 (+16687)
chr3	35220599	35221638	Distal Intergenic	3	35256462	35276131	19670	2	ENSMUSG00000105651.1	ENSMUST00000198307.1	55013	76398	1700017M07Rik	RIKEN cDNA 1700017M07 gene	Spinal cord	TRUE	Atp11b (-533015), Sox2 (+571114)
chr3	37906904	37907257	Intron (ENSMUST00000196893.1/ENSMUSG00000106461.1, intron 1 of 3)	3	37898813	37992728	93916	1	ENSMUSG00000106461.1	ENSMUST00000196893.1	8267	626410	Gm20755	predicted gene, 20755	Spinal cord	FALSE	Gm5148 (-182752), Ankrd50 (+577763)
chr3	37916889	37917680	Intron (ENSMUST00000196893.1/ENSMUSG00000106461.1, intron 1 of 3)	3	37898813	37992728	93916	1	ENSMUSG00000106461.1	ENSMUST00000196893.1	18471	626410	Gm20755	predicted gene, 20755	Spinal cord	TRUE	Gm5148 (-192956), Ankrd50 (+567559)
chr3	38684340	38684803	Distal Intergenic	3	38614247	38615558	1312	1	ENSMUSG00000106168.1	ENSMUST00000200416.1	70324	NA	NA	NA	NMP-SC	TRUE	Fat4 (-202368), Ankrd50 (-199728)
chr3	41130365	41130862	Distal Intergenic	3	41163048	41172663	9616	2	ENSMUSG00000105258.1	ENSMUST00000197878.1	42050	NA	NA	NA	Spinal cord	TRUE	Phf17 (-432769), Pgrmc2 (-47568)
chr3	41194532	41195871	Distal Intergenic	3	41163048	41172663	9616	2	ENSMUSG00000105258.1	ENSMUST00000197878.1	-22538	NA	NA	NA	Spinal cord	FALSE	Phf17 (-368181), Pgrmc2 (-112156)
chr3	41317652	41318988	Distal Intergenic	3	41286061	41290590	4530	2	ENSMUSG00000106000.1	ENSMUST00000197066.1	-27730	NA	NA	NA	NMP	TRUE	Phf17 (-245063), Pgrmc2 (-235274)
chr3	51778290	51779517	Intron (ENSMUST00000118075.6/ENSMUSG00000061143.15, intron 1 of 3)	3	51757124	51762088	4965	2	ENSMUSG00000102732.1	ENSMUST00000194588.1	-16815	NA	NA	NA	Spinal cord	TRUE	Gm10729 (+85133), Maml3 (+325987)
chr3	52033664	52034449	Intron (ENSMUST00000121440.3/ENSMUSG00000061143.15, intron 1 of 4)	3	52000736	52004025	3290	2	ENSMUSG00000102423.1	ENSMUST00000192845.1	-30031	NA	NA	NA	NMP-SC	FALSE	Maml3 (+70834), Gm10729 (+340286)
chr3	52184880	52186170	Promoter (1-2kb)	3	52186573	52187957	1385	1	ENSMUSG00000104055.1	ENSMUST00000193358.1	-1048	NA	NA	NA	Spinal cord	TRUE	Foxo1 (-82812), Maml3 (-80634)
chr3	52187315	52187806	Promoter (<=1kb)	3	52186602	52187614	1013	1	ENSMUSG00000104055.1	ENSMUST00000195251.1	958	NA	NA	NA	NMP-SC	TRUE	Maml3 (-82670), Foxo1 (-80776)
chr3	52903884	52904116	Downstream (2-3kb)	3	52906756	52927666	20911	2	ENSMUSG00000104401.1	ENSMUST00000194274.1	23666	622124	Gm20750	predicted gene, 20750	NMP-SC	TRUE	Cog6 (+113223), Foxo1 (+635663)
chr3	53102388	53103118	Exon (ENSMUST00000198178.1/ENSMUSG00000104735.1, exon 1 of 1)	3	53099000	53103175	4176	1	ENSMUSG00000104735.1	ENSMUST00000198178.1	3753	NA	NA	NA	Spinal cord	TRUE	Lhfp (+61225), Nhlrc3 (+360538)
chr3	53590060	53591084	Intron (ENSMUST00000091137.5/ENSMUSG00000037016.11, intron 2 of 23)	3	53515852	53544268	28417	2	ENSMUSG00000037016.11	ENSMUST00000197519.4	-46304	242022	Frem2	Fras1 related extracellular matrix protein 2	NMP-SC	TRUE	Frem2 (+66783), Stoml3 (+101845)
chr3	53813266	53813821	Distal Intergenic	3	53843407	53843509	103	1	ENSMUSG00000088653.1	ENSMUST00000158028.1	-29864	NA	NA	NA	Spinal cord	TRUE	Frem2 (-156189), Gm10985 (-31542)
chr3	54372241	54372863	Intron (ENSMUST00000117373.7/ENSMUSG00000027750.16, intron 8 of 20)	3	54377560	54390647	13088	1	ENSMUSG00000027750.16	ENSMUST00000143258.1	-5008	50706	Postn	periostin, osteoblast specific factor	Spinal cord	TRUE	Gm5641 (-108877), Postn (+11427)
chr3	59530771	59531869	Intron (ENSMUST00000192696.1/ENSMUSG00000103598.1, intron 1 of 4)	3	59505581	59535226	29646	2	ENSMUSG00000103598.1	ENSMUST00000192696.1	3906	NA	NA	NA	Spinal cord	TRUE	Igsf10 (-187064), Gm5709 (+104413)
chr3	59899383	59899852	Distal Intergenic	3	59925214	59937949	12736	1	ENSMUSG00000036951.2	ENSMUST00000049476.2	-25597	229333	C130079G13Rik	RIKEN cDNA C130079G13 gene	Spinal cord	FALSE	C130079G13Rik (-25596), Gm8298 (+38567)
chr3	63612742	63614154	Distal Intergenic	3	63698933	63702043	3111	2	ENSMUSG00000036834.16	ENSMUST00000176861.1	88595	269437	Plch1	phospholipase C, eta 1	Spinal cord	TRUE	Plch1 (+237543), Mme (+317576)
chr3	65618074	65619331	Promoter (2-3kb)	3	65615368	65616174	807	2	ENSMUSG00000103294.1	ENSMUST00000194259.1	-2528	NA	NA	NA	Spinal cord	TRUE	4931440P22Rik (-89324), Lekr1 (-47525)
chr3	67613711	67614512	Distal Intergenic	3	67607206	67607781	576	2	ENSMUSG00000103206.1	ENSMUST00000194852.1	-6330	NA	NA	NA	NMP-SC	TRUE	Iqcj (-278108), Mfsd1 (+31344)
chr3	68550198	68550476	Promoter (2-3kb)	3	68547520	68547708	189	2	ENSMUSG00000084617.1	ENSMUST00000122668.1	-2629	NA	NA	NA	NMP-SC	FALSE	Il12a (-140307), Schip1 (+485535)
chr3	68787512	68788157	Distal Intergenic	3	68761495	68762667	1173	1	ENSMUSG00000102936.1	ENSMUST00000191767.1	26339	102639225	Gm35584	predicted gene, 35584	NMP	FALSE	1110032F04Rik (-81751), Il12a (+97191)
chr3	68824414	68825406	Distal Intergenic	3	68846079	68847403	1325	1	ENSMUSG00000102853.1	ENSMUST00000195818.1	-21169	NA	NA	NA	Spinal cord	TRUE	1110032F04Rik (-44676), Il12a (+134266)
chr3	69177552	69178297	Distal Intergenic	3	69222419	69223618	1200	1	ENSMUSG00000098207.1	ENSMUST00000183126.1	-44495	71619	Arl14	ADP-ribosylation factor-like 14	Spinal cord	TRUE	Ppm1l (-138936), Kpna4 (-50812)
chr3	69536213	69537050	Intron (ENSMUST00000029355.8/ENSMUSG00000027784.10, intron 2 of 3)	3	69542432	69552918	10487	1	ENSMUSG00000027784.10	ENSMUST00000134037.2	-5801	242083	Ppm1l	protein phosphatase 1 (formerly 2C)-like	NMP	FALSE	B3galnt1 (+62229), Ppm1l (+219771)
chr3	70410588	70411675	Promoter (2-3kb)	3	70413319	70413877	559	1	ENSMUSG00000102663.1	ENSMUST00000193699.1	-2188	NA	NA	NA	NMP-SC	TRUE	Otol1 (+403519)
chr3	75926709	75927284	Intron (ENSMUST00000038563.13/ENSMUSG00000034109.15, intron 1 of 14)	3	75894853	75902446	7594	2	ENSMUSG00000034109.15	ENSMUST00000150904.1	-24550	73124	Golim4	golgi integral membrane protein 4	Spinal cord	FALSE	Golim4 (+29932), Serpini1 (+369450)
chr3	78877039	78877677	Distal Intergenic	3	78864897	78865563	667	2	ENSMUSG00000102438.1	ENSMUST00000192061.1	-11795	NA	NA	NA	Spinal cord	FALSE	Gm5277 (+15093)
chr3	79818136	79818785	Intron (ENSMUST00000029568.6/ENSMUSG00000027956.11, intron 10 of 11)	3	79834933	79835035	103	1	ENSMUSG00000077461.1	ENSMUST00000104273.1	-16473	NA	NA	NA	NMP	TRUE	Rxfp1 (-80667), Tmem144 (+24201)
chr3	81535438	81536281	Distal Intergenic	3	81556041	81556825	785	2	ENSMUSG00000102710.1	ENSMUST00000192718.1	20966	NA	NA	NA	NMP-SC	TRUE	Gm9989 (+388603), Pdgfc (+499444)
chr3	81661158	81662024	Distal Intergenic	3	81721676	81724030	2355	1	ENSMUSG00000104732.1	ENSMUST00000198290.1	-60085	NA	NA	NA	Spinal cord	TRUE	Gm9989 (+262872), Pdgfc (+625175)
chr3	83076410	83077324	Distal Intergenic	3	83068973	83070164	1192	1	ENSMUSG00000027998.11	ENSMUST00000135813.1	7894	53317	Plrg1	pleiotropic regulator 1	Spinal cord	TRUE	Plrg1 (+21345), Gm10710 (+52379)
chr3	83112988	83113499	Distal Intergenic	3	83127948	83357209	229262	1	ENSMUSG00000102692.1	ENSMUST00000191829.1	-14705	NA	NA	NA	Spinal cord	TRUE	Gm10710 (+16002), Plrg1 (+57722)
chr3	83783692	83784933	Intron (ENSMUST00000180472.1/ENSMUSG00000097250.1, intron 1 of 2)	3	83773853	83789956	16104	2	ENSMUSG00000097250.1	ENSMUST00000180472.1	5644	NA	NA	NA	Spinal cord	TRUE	Sfrp2 (+17992), Tlr2 (+57454)
chr3	83988439	83988948	Intron (ENSMUST00000191758.5/ENSMUSG00000033767.14, intron 3 of 34)	3	83921365	83968228	46864	2	ENSMUSG00000033767.14	ENSMUST00000194432.5	-20465	229473	D930015E06Rik	RIKEN cDNA D930015E06 gene	NMP	FALSE	Tlr2 (-146927), D930015E06Rik (+51467)
chr3	84231101	84231701	Intron (ENSMUST00000107692.7/ENSMUSG00000027993.16, intron 1 of 11)	3	84160441	84220889	60449	2	ENSMUSG00000027993.16	ENSMUST00000107695.8	-10512	80890	Trim2	tripartite motif-containing 2	Spinal cord	TRUE	Mnd1 (-75615), Trim2 (+28411)
chr3	84264292	84264766	Intron (ENSMUST00000107692.7/ENSMUSG00000027993.16, intron 1 of 11)	3	84160440	84259812	99373	2	ENSMUSG00000027993.16	ENSMUST00000107691.7	-4717	80890	Trim2	tripartite motif-containing 2	Spinal cord	FALSE	Trim2 (-4717)
chr3	84269930	84271557	Promoter (<=1kb)	3	84163722	84270791	107070	2	ENSMUSG00000027993.16	ENSMUST00000054990.10	48	80890	Trim2	tripartite motif-containing 2	NMP-SC	TRUE	Trim2 (-10932), Fhdc1 (+208747)
chr3	84332787	84333017	Distal Intergenic	3	84304846	84306877	2032	2	ENSMUSG00000027993.16	ENSMUST00000197845.1	-26025	80890	Trim2	tripartite motif-containing 2	Spinal cord	FALSE	Trim2 (-73090), Fhdc1 (+146589)
chr3	84346672	84347001	Downstream (2-3kb)	3	84349376	84379921	30546	2	ENSMUSG00000104004.1	ENSMUST00000192777.1	33085	75309	4930565D16Rik	RIKEN cDNA 4930565D16 gene	Spinal cord	FALSE	Trim2 (-87025), Fhdc1 (+132654)
chr3	84512533	84513811	Intron (ENSMUST00000098990.9/ENSMUSG00000074513.9, intron 6 of 7)	3	84442198	84480429	38232	2	ENSMUSG00000041842.15	ENSMUST00000107689.6	-32743	229474	Fhdc1	FH2 domain containing 1	Spinal cord	TRUE	Fhdc1 (-33681), Arfip1 (+69453)
chr3	84525462	84526279	Intron (ENSMUST00000098990.9/ENSMUSG00000074513.9, intron 4 of 7)	3	84552858	84553452	595	2	ENSMUSG00000085625.1	ENSMUST00000155930.1	27582	NA	NA	NA	Spinal cord	TRUE	Fhdc1 (-46380), Arfip1 (+56754)
chr3	84744770	84746092	Intron (ENSMUST00000154148.7/ENSMUSG00000102805.5, intron 3 of 9)	3	84690223	84692544	2322	1	ENSMUSG00000056498.13	ENSMUST00000128344.1	55208	320782	Tmem154	transmembrane protein 154	NMP	TRUE	Fbxw7 (-69837), Tmem154 (+79239)
chr3	84867179	84868369	Intron (ENSMUST00000107679.7/ENSMUSG00000028086.15, intron 3 of 13)	3	84864145	84979198	115054	1	ENSMUSG00000028086.15	ENSMUST00000107678.7	3629	50754	Fbxw7	F-box and WD-40 domain protein 7	Spinal cord	TRUE	Pet112 (-706345), Fbxw7 (+52506)
chr3	85064006	85064318	Intron (ENSMUST00000154148.7/ENSMUSG00000102805.5, intron 3 of 9)	3	85152036	85152696	661	2	ENSMUSG00000104290.1	ENSMUST00000194445.1	88534	NA	NA	NA	Spinal cord	FALSE	Pet112 (-509957), Fbxw7 (+248894)
chr3	85516564	85517482	Intron (ENSMUST00000154148.7/ENSMUSG00000102805.5, intron 3 of 9)	3	85544316	85553389	9074	2	ENSMUSG00000106422.1	ENSMUST00000199844.1	36366	NA	NA	NA	Spinal cord	TRUE	Pet112 (-57096), Fbxw7 (+701755)
chr3	85863928	85865108	Intron (ENSMUST00000154148.7/ENSMUSG00000102805.5, intron 1 of 9)	3	85817123	85887368	70246	2	ENSMUSG00000102805.5	ENSMUST00000146862.1	22850	99889	Arfip1	ADP-ribosylation factor interacting protein 1	Spinal cord	TRUE	Fam160a1 (-118252), Glt28d2 (+22998)
chr3	86870033	86871019	Intron (ENSMUST00000191752.5/ENSMUSG00000028078.14, intron 2 of 13)	3	86864492	86865320	829	1	ENSMUSG00000104074.1	ENSMUST00000195159.1	6034	NA	NA	NA	NMP-SC	FALSE	Mab21l2 (-322243), Dclk2 (+50358)
chr3	86954521	86955637	Distal Intergenic	3	86933368	86933663	296	2	ENSMUSG00000103650.1	ENSMUST00000194284.1	-21416	NA	NA	NA	NMP-SC	TRUE	Dclk2 (-34195), Cd1d2 (-31507)
chr3	88943693	88944310	Intron (ENSMUST00000090938.10/ENSMUSG00000068921.14, intron 1 of 12)	3	88933603	88938521	4919	2	ENSMUSG00000068921.14	ENSMUST00000174491.1	-5480	65111	Dap3	death associated protein 3	Spinal cord	TRUE	Msto1 (-30003), Dap3 (+6412)
chr3	88983274	88984517	Exon (ENSMUST00000186583.6/ENSMUSG00000028053.13, exon 3 of 28)	3	88970623	88970729	107	2	ENSMUSG00000095712.1	ENSMUST00000178517.1	-13166	NA	NA	NA	Spinal cord	TRUE	Ash1l (+18084), Rusc1 (+109467)
chr3	89316918	89317199	Promoter (1-2kb)	3	89315439	89318907	3469	1	ENSMUSG00000086389.1	ENSMUST00000135144.1	1619	NA	NA	NA	Spinal cord	FALSE	Efna1 (-37414), Efna3 (+5906)
chr3	89320604	89323367	Promoter (<=1kb)	3	89315859	89321631	5773	2	ENSMUSG00000028039.11	ENSMUST00000139439.1	-354	13638	Efna3	ephrin A3	NMP-SC	FALSE	Efna3 (+979)
chr3	89653257	89653482	Intron (ENSMUST00000000811.7/ENSMUSG00000000794.9, intron 5 of 7)	3	89662518	89675132	12615	1	ENSMUSG00000000794.9	ENSMUST00000124584.3	-9149	140493	Kcnn3	potassium intermediate/small conductance calcium-activated channel, subfamily N, member 3	Spinal cord	FALSE	Adar (-77378), Kcnn3 (+133206)
chr3	95129315	95129497	Promoter (<=1kb)	3	95129722	95130288	567	2	ENSMUSG00000092607.9	ENSMUST00000199730.1	882	69269	Scnm1	sodium channel modifier 1	NMP-SC	FALSE	Lysmd1 (-4682), Scnm1 (+4605)
chr3	95502307	95502792	Intron (ENSMUST00000015664.4/ENSMUSG00000028111.4, intron 4 of 7)	3	95499256	95509362	10107	1	ENSMUSG00000028111.4	ENSMUST00000015664.4	3293	13038	Ctsk	cathepsin K	Spinal cord	FALSE	Ctss (-24236), Ctsk (+3264)
chr3	95891310	95892440	Promoter (<=1kb)	3	95884973	95891930	6958	2	ENSMUSG00000038543.13	ENSMUST00000171519.1	55	229600	BC028528	cDNA sequence BC028528	NMP-SC	FALSE	Aph1a (-2094), BC028528 (+130)
chr3	96273658	96274433	Intron (ENSMUST00000051089.3/ENSMUSG00000050936.5, intron 1 of 1)	3	96267075	96270289	3215	2	ENSMUSG00000093656.1	ENSMUST00000177363.1	-3756	NA	NA	NA	NMP	FALSE	Hist2h2bb (+4294), Fcgr1 (+19923)
chr3	96401631	96402856	Promoter (<=1kb)	3	96402381	96402948	568	1	ENSMUSG00000097299.1	ENSMUST00000180455.1	-138	NA	NA	NA	NMP	TRUE	Fcgr1 (-108275), BC107364 (+50062)
chr3	96823425	96824222	Intron (ENSMUST00000107074.7/ENSMUSG00000038304.14, intron 1 of 4)	3	96829284	96851655	22372	1	ENSMUSG00000038298.14	ENSMUST00000135031.7	-5461	59020	Pdzk1	PDZ domain containing 1	Spinal cord	TRUE	Cd160 (+5527), Rnf115 (+96213)
chr3	96937554	96938164	Intron (ENSMUST00000199597.1/ENSMUSG00000057123.14, intron 1 of 3)	3	96913566	96926020	12455	2	ENSMUSG00000049908.6	ENSMUST00000062944.6	-11839	14616	Gja8	gap junction protein, alpha 8	NMP	FALSE	Gja5 (-94557), Gja8 (-11839)
chr3	97025392	97025727	Intron (ENSMUST00000199597.1/ENSMUSG00000057123.14, intron 2 of 3)	3	97032416	97050873	18458	1	ENSMUSG00000057123.14	ENSMUST00000132256.7	-6857	14613	Gja5	gap junction protein, alpha 5	Spinal cord	TRUE	Gja8 (-99540), Gja5 (-6856)
chr3	97079046	97079354	Intron (ENSMUST00000197696.1/ENSMUSG00000104766.1, intron 1 of 3)	3	97046656	97092785	46130	2	ENSMUSG00000104766.1	ENSMUST00000197696.1	13585	75888	4930573H18Rik	RIKEN cDNA 4930573H18 gene	NMP-SC	FALSE	Acp6 (-79577), Gja5 (+46784)
chr3	97846324	97846610	Intron (ENSMUST00000168438.8/ENSMUSG00000038170.15, intron 1 of 45)	3	97820982	97868197	47216	2	ENSMUSG00000038170.15	ENSMUST00000163531.3	21730	83679	Pde4dip	phosphodiesterase 4D interacting protein (myomegalin)	Spinal cord	FALSE	Pde4dip (-78458), Sec22b (-54723)
chr3	98237363	98237709	Distal Intergenic	3	98248599	98249087	489	1	ENSMUSG00000104842.1	ENSMUST00000199771.1	-11063	NA	NA	NA	NMP-SC	FALSE	Hmgcs2 (-42899), Reg4 (+15380)
chr3	99818061	99819182	Distal Intergenic	3	99885406	99960121	74716	1	ENSMUSG00000027867.10	ENSMUST00000127518.1	-66785	74362	Spag17	sperm associated antigen 17	Spinal cord	FALSE	Spag17 (-66795), Tbx15 (+564862)
chr3	100820648	100821608	Distal Intergenic	3	100825459	100896922	71464	1	ENSMUSG00000051076.8	ENSMUST00000054791.8	-4331	242122	Vtcn1	V-set domain containing T cell activation inhibitor 1	Spinal cord	FALSE	Vtcn1 (-4331)
chr3	100989111	100989965	Distal Intergenic	3	100946350	100969663	23314	2	ENSMUSG00000033222.16	ENSMUST00000127357.1	-19875	74044	Ttf2	transcription termination factor, RNA polymerase II	Spinal cord	FALSE	Ttf2 (-19875), Cd101 (+40018)
chr3	101211719	101213172	Distal Intergenic	3	101206859	101207399	541	2	ENSMUSG00000082415.1	ENSMUST00000120887.1	-5046	NA	NA	NA	NMP-SC	TRUE	Ptgfrn (-102168), Cd2 (+75493)
chr3	101380556	101381143	Promoter (2-3kb)	3	101378338	101460156	81819	1	ENSMUSG00000042035.11	ENSMUST00000195164.1	2511	78908	Igsf3	immunoglobulin superfamily, member 3	NMP	TRUE	Igsf3 (+3725), Atp1a1 (+223753)
chr3	101398025	101399275	Intron (ENSMUST00000043983.10/ENSMUSG00000042035.11, intron 2 of 10)	3	101407793	101409997	2205	1	ENSMUSG00000104639.1	ENSMUST00000197514.1	-9143	NA	NA	NA	Spinal cord	FALSE	Igsf3 (+21525), Atp1a1 (+205953)
chr3	101805414	101806541	Distal Intergenic	3	101813076	101836223	23148	2	ENSMUSG00000044313.13	ENSMUST00000061831.10	30246	242125	Mab21l3	mab-21-like 3 (C. elegans)	Spinal cord	FALSE	Atp1a1 (-201375), Mab21l3 (+30245)
chr3	101963526	101963906	Distal Intergenic	3	101921015	101924453	3439	2	ENSMUSG00000033147.16	ENSMUST00000182040.1	-39263	242126	Slc22a15	solute carrier family 22 (organic anion/cation transporter), member 15	Spinal cord	FALSE	Nhlh2 (-46429), Slc22a15 (-39323)
chr3	102135482	102136002	Promoter (1-2kb)	3	102134615	102137496	2882	1	ENSMUSG00000106296.1	ENSMUST00000197326.1	1127	NA	NA	NA	Spinal cord	FALSE	Casq2 (+49327), Vangl1 (+68951)
chr3	102197743	102198154	Promoter (<=1kb)	3	102184356	102197905	13550	2	ENSMUSG00000027860.15	ENSMUST00000159586.1	-43	229658	Vangl1	vang-like 1 (van gogh, Drosophila)	Spinal cord	TRUE	Vangl1 (+6744), Casq2 (+111534)
chr3	103375241	103375955	Distal Intergenic	3	103392933	103393034	102	1	ENSMUSG00000089029.1	ENSMUST00000158404.1	-17335	NA	NA	NA	NMP	TRUE	Syt6 (-199683), Trim33 (+96305)
chr3	104059010	104059845	Promoter (1-2kb)	3	104057000	104058141	1142	2	ENSMUSG00000104721.1	ENSMUST00000199859.1	-1286	NA	NA	NA	Spinal cord	TRUE	Phtf1 (+91170), Magi3 (+160675)
chr3	104540655	104542556	Distal Intergenic	3	104457346	104511918	54573	2	ENSMUSG00000032913.13	ENSMUST00000196518.4	-29687	269473	Lrig2	leucine-rich repeats and immunoglobulin-like domains 2	Spinal cord	TRUE	Slc16a1 (-97062), Lrig2 (-29750)
chr3	104674322	104676012	Distal Intergenic	3	104667032	104670010	2979	2	ENSMUSG00000101641.1	ENSMUST00000191526.1	-5157	NA	NA	NA	NMP	FALSE	Slc16a1 (+36499), Fam19a3 (+102380)
chr3	105694427	105694925	Distal Intergenic	3	105678270	105687574	9305	2	ENSMUSG00000027905.15	ENSMUST00000090680.10	-7102	53975	Ddx20	DEAD (Asp-Glu-Ala-Asp) box polypeptide 20	Spinal cord	FALSE	Fam212b (-9923), Ddx20 (-7102)
chr3	107545473	107546667	Distal Intergenic	3	107553687	107555073	1387	2	ENSMUSG00000055891.7	ENSMUST00000052853.7	9003	67591	Ubl4b	ubiquitin-like 4B	Spinal cord	TRUE	Slc6a17 (-28052), Ubl4b (+9003)
chr3	108510678	108511872	Intron (ENSMUST00000106625.9/ENSMUSG00000040412.16, intron 1 of 21)	3	108498118	108498240	123	1	ENSMUSG00000080673.1	ENSMUST00000117023.1	13157	NA	NA	NA	NMP-SC	TRUE	Sars (-66106), 5330417C22Rik (+25242)
chr3	108653555	108654257	Promoter (<=1kb)	3	108653913	108678840	24928	1	ENSMUSG00000027884.16	ENSMUST00000106609.7	-7	229725	Clcc1	chloride channel CLIC-like 1	Spinal cord	FALSE	Clcc1 (-84)
chr3	116368873	116369278	Intron (ENSMUST00000106491.6/ENSMUSG00000033502.14, intron 4 of 13)	3	116350103	116352888	2786	1	ENSMUSG00000106005.1	ENSMUST00000196669.1	18972	NA	NA	NA	NMP	TRUE	Gpr88 (-115592), Cdc14a (+54956)
chr3	116390916	116391884	Intron (ENSMUST00000106491.6/ENSMUSG00000033502.14, intron 4 of 13)	3	116403387	116405488	2102	2	ENSMUSG00000033502.14	ENSMUST00000199454.1	14088	229776	Cdc14a	CDC14 cell division cycle 14A	Spinal cord	TRUE	Gpr88 (-137916), Cdc14a (+32632)
chr3	116411130	116411332	Intron (ENSMUST00000106491.6/ENSMUSG00000033502.14, intron 2 of 13)	3	116403387	116405488	2102	2	ENSMUSG00000033502.14	ENSMUST00000199454.1	-5743	229776	Cdc14a	CDC14 cell division cycle 14A	Spinal cord	FALSE	Gpr88 (-157747), Cdc14a (+12801)
chr3	116536507	116537738	Intron (ENSMUST00000000349.10/ENSMUSG00000000340.10, intron 5 of 10)	3	116532149	116532587	439	1	ENSMUSG00000105992.1	ENSMUST00000199796.1	4973	NA	NA	NA	Spinal cord	TRUE	Lrrc39 (-25855), Dbt (+24053)
chr3	119167888	119169039	Intron (ENSMUST00000039177.11/ENSMUSG00000033308.16, intron 16 of 22)	3	118868244	118870477	2234	1	ENSMUSG00000106542.1	ENSMUST00000197510.1	300219	NA	NA	NA	Spinal cord	TRUE	Dpyd (+606335), Ptbp2 (+614924)
chr3	121539322	121540851	Distal Intergenic	3	121459528	121532404	72877	2	ENSMUSG00000039865.8	ENSMUST00000039197.8	-7682	213603	Slc44a3	solute carrier family 44, member 3	Spinal cord	TRUE	Slc44a3 (-7743), A730020M07Rik (+103398)
chr3	121888991	121889569	Distal Intergenic	3	121862842	121863218	377	1	ENSMUSG00000104595.1	ENSMUST00000198469.1	26438	NA	NA	NA	Spinal cord	TRUE	Abcd3 (-73978), Arhgap29 (-63949)
chr3	121896782	121897617	Distal Intergenic	3	121862842	121863218	377	1	ENSMUSG00000104595.1	ENSMUST00000198469.1	34357	NA	NA	NA	Spinal cord	TRUE	Abcd3 (-81898), Arhgap29 (-56029)
chr3	122345122	122345502	Intron (ENSMUST00000196134.1/ENSMUSG00000028121.8, intron 6 of 6)	3	122377097	122391811	14715	2	ENSMUSG00000104554.1	ENSMUST00000198222.1	46499	NA	NA	NA	Spinal cord	FALSE	Bcar3 (-74468), Dnttip2 (+70898)
chr3	122375122	122375636	Intron (ENSMUST00000196134.1/ENSMUSG00000028121.8, intron 6 of 6)	3	122377097	122391811	14715	2	ENSMUSG00000104554.1	ENSMUST00000198222.1	16432	NA	NA	NA	NMP	TRUE	Bcar3 (-44401), Dnttip2 (+100965)
chr3	125744667	125745474	Distal Intergenic	3	125710086	125724702	14617	1	ENSMUSG00000027971.16	ENSMUST00000198101.1	34984	64580	Ndst4	N-deacetylase/N-sulfotransferase (heparin glucosaminyl) 4	NMP	TRUE	Ugt8a (+193479), Ndst4 (+340977)
chr3	127129998	127131266	Intron (ENSMUST00000182078.8/ENSMUSG00000032826.17, intron 2 of 45)	3	127137837	127140490	2654	2	ENSMUSG00000104963.1	ENSMUST00000199556.1	9858	NA	NA	NA	Spinal cord	TRUE	Ank2 (-132171), Larp7 (+422716)
chr3	127375544	127376795	Intron (ENSMUST00000182078.8/ENSMUSG00000032826.17, intron 1 of 45)	3	127390076	127393706	3631	2	ENSMUSG00000105822.1	ENSMUST00000199858.1	17537	NA	NA	NA	Spinal cord	FALSE	Ank2 (-377709), Larp7 (+177178)
chr3	127642098	127642669	Distal Intergenic	3	127633135	127635631	2497	1	ENSMUSG00000027967.8	ENSMUST00000029587.8	9248	11924	Neurog2	neurogenin 2	Spinal cord	TRUE	Neurog2 (+9248), Alpk1 (+138129)
chr3	127719688	127720775	Promoter (1-2kb)	3	127717206	127719186	1981	2	ENSMUSG00000105701.1	ENSMUST00000198462.1	-1045	NA	NA	NA	Spinal cord	FALSE	Alpk1 (+60281), Neurog2 (+87096)
chr3	127743670	127743998	Intron (ENSMUST00000029662.11/ENSMUSG00000028028.11, intron 1 of 13)	3	127731594	127731690	97	1	ENSMUSG00000088537.1	ENSMUST00000157912.1	12240	NA	NA	NA	Spinal cord	TRUE	Alpk1 (+36679), Neurog2 (+110698)
chr3	127745641	127746747	Intron (ENSMUST00000029662.11/ENSMUSG00000028028.11, intron 1 of 13)	3	127731594	127731690	97	1	ENSMUSG00000088537.1	ENSMUST00000157912.1	14600	NA	NA	NA	Spinal cord	FALSE	Alpk1 (+34319), Neurog2 (+113058)
chr3	129970779	129971068	Promoter (<=1kb)	3	129914960	129970206	55247	2	ENSMUSG00000027994.14	ENSMUST00000029624.14	-717	66815	Mcub	mitochondrial calcium uniporter dominant negative beta subunit	NMP	FALSE	Ccdc109b (-718)
chr3	130936462	130936986	Promoter (<=1kb)	3	130838455	130937337	98883	2	ENSMUSG00000106095.2	ENSMUST00000196438.2	613	NA	NA	NA	NMP-SC	FALSE	Rpl34 (-206387), Lef1 (-173747)
chr3	131014052	131014928	Distal Intergenic	3	131023839	131026370	2532	2	ENSMUSG00000104859.1	ENSMUST00000197848.1	11880	NA	NA	NA	Spinal cord	FALSE	Rpl34 (-284153), Lef1 (-95981)
chr3	131019270	131020286	Distal Intergenic	3	131023839	131026370	2532	2	ENSMUSG00000104859.1	ENSMUST00000197848.1	6592	NA	NA	NA	Spinal cord	FALSE	Rpl34 (-289441), Lef1 (-90693)
chr3	131089726	131090052	Distal Intergenic	3	131110471	131224356	113886	1	ENSMUSG00000027985.14	ENSMUST00000029611.13	-20582	16842	Lef1	lymphoid enhancer binding factor 1	NMP-SC	TRUE	Rpl34 (-359552), Lef1 (-20582)
chr3	131637710	131638325	Intron (ENSMUST00000029666.13/ENSMUSG00000028032.13, intron 11 of 11)	3	131610437	131613780	3344	2	ENSMUSG00000105973.1	ENSMUST00000198636.1	-24237	NA	NA	NA	Spinal cord	FALSE	Dkk2 (-447274), Papss1 (+73250)
chr3	134114214	134115294	Intron (ENSMUST00000181952.1/ENSMUSG00000097911.2, intron 1 of 2)	3	133830668	134102065	271398	2	ENSMUSG00000097911.2	ENSMUST00000200444.1	-12689	NA	NA	NA	Spinal cord	FALSE	Tet2 (-570364), Cxxc4 (-121737)
chr3	134368516	134369641	Promoter (2-3kb)	3	134365606	134366104	499	2	ENSMUSG00000104530.1	ENSMUST00000196008.1	-2974	NA	NA	NA	NMP	TRUE	Tacr3 (-459928), Cxxc4 (+132588)
chr3	137935276	137937007	Intron (ENSMUST00000029806.12/ENSMUSG00000028159.14, intron 7 of 8)	3	137926175	137928900	2726	1	ENSMUSG00000091512.5	ENSMUST00000200656.1	9966	56692	Lamtor3	late endosomal/lysosomal adaptor, MAPK and MTOR activator 3	NMP-SC	FALSE	Lamtor3 (+17616), Dapp1 (+45403)
chr3	138270371	138271648	Intron (ENSMUST00000162032.7/ENSMUSG00000074207.10, intron 2 of 5)	3	138277494	138290698	13205	1	ENSMUSG00000074207.10	ENSMUST00000004232.9	-6485	11522	Adh1	alcohol dehydrogenase 1 (class I)	Spinal cord	TRUE	Adh1 (-6484), Adh7 (+53187)
chr3	138874542	138875443	Intron (ENSMUST00000029800.8/ENSMUSG00000028152.10, intron 2 of 7)	3	138860493	138902657	42165	1	ENSMUSG00000028152.10	ENSMUST00000121826.2	14499	56224	Tspan5	tetraspanin 5	NMP	TRUE	Tspan5 (+132798), Rap1gds1 (+200206)
chr3	139860081	139861979	Distal Intergenic	3	139812111	139812764	654	2	ENSMUSG00000105880.1	ENSMUST00000197774.1	-48266	NA	NA	NA	Spinal cord	TRUE	Stpg2 (+655137), Gm6214 (+978607)
chr3	142439334	142439879	Distal Intergenic	3	142303328	142395696	92369	2	ENSMUSG00000028273.15	ENSMUST00000058626.8	-43910	56376	Pdlim5	PDZ and LIM domain 5	NMP	TRUE	Gbp5 (-57327), Pdlim5 (-43911)
chr3	142725156	142725825	Promoter (2-3kb)	3	142723115	142731291	8177	1	ENSMUSG00000040213.13	ENSMUST00000137623.2	2375	229905	Kyat3	kynurenine aminotransferase 3	NMP	TRUE	Gtf2b (-39735), Ccbl2 (+24411)
chr3	143947215	143948202	Intron (ENSMUST00000196668.1/ENSMUSG00000105811.1, intron 1 of 1)	3	143913659	143954398	40740	2	ENSMUSG00000105811.1	ENSMUST00000196620.1	6690	NA	NA	NA	Spinal cord	TRUE	Lmo4 (+257511)
chr3	143948890	143950276	Intron (ENSMUST00000196668.1/ENSMUSG00000105811.1, intron 1 of 1)	3	143913659	143954398	40740	2	ENSMUSG00000105811.1	ENSMUST00000196620.1	4815	NA	NA	NA	Spinal cord	TRUE	Lmo4 (+255637)
chr3	144049061	144050125	Distal Intergenic	3	144101904	144135754	33851	2	ENSMUSG00000106367.1	ENSMUST00000198202.1	86161	NA	NA	NA	Spinal cord	TRUE	Lmo4 (+155627)
chr3	144505887	144506734	Intron (ENSMUST00000043325.8/ENSMUSG00000040151.9, intron 1 of 6)	3	144493986	144497172	3187	2	ENSMUSG00000104903.1	ENSMUST00000196451.1	-9138	NA	NA	NA	NMP-SC	FALSE	Lmo4 (-301091), Hs2st1 (+63870)
chr3	144668968	144670497	Distal Intergenic	3	144684895	144697467	12573	2	ENSMUSG00000037062.13	ENSMUST00000199350.4	27735	54673	Sh3glb1	SH3-domain GRB2-like B1 (endophilin)	Spinal cord	FALSE	Sh3glb1 (+50590), Sep15 (+99307)
chr3	146199187	146199371	Distal Intergenic	3	146192083	146195140	3058	1	ENSMUSG00000011008.13	ENSMUST00000169984.1	7196	68279	Mcoln2	mucolipin 2	Spinal cord	FALSE	Lpar3 (-21682), Mcoln2 (+49446)
chr3	148398096	148398971	Distal Intergenic	3	148354087	148354218	132	2	ENSMUSG00000077441.1	ENSMUST00000104253.1	-44315	NA	NA	NA	Spinal cord	TRUE	Lphn2 (+556101)
chr3	148399840	148400187	Distal Intergenic	3	148354087	148354218	132	2	ENSMUSG00000077441.1	ENSMUST00000104253.1	-45795	NA	NA	NA	NMP	TRUE	Lphn2 (+554621)
chr3	148948186	148949106	Intron (ENSMUST00000106128.6/ENSMUSG00000028184.12, intron 1 of 22)	3	148815586	148954635	139050	2	ENSMUSG00000028184.12	ENSMUST00000106128.6	5989	99633	Adgrl2	adhesion G protein-coupled receptor L2	Spinal cord	FALSE	Lphn2 (+5989)
chr3	149461792	149462708	Distal Intergenic	3	149313164	149445301	132138	2	ENSMUSG00000106515.4	ENSMUST00000199503.1	-16949	NA	NA	NA	Spinal cord	TRUE	Gm9912 (-276755), Rpsa-ps10 (+611370)
chr3	151855537	151856318	Distal Intergenic	3	151796502	151837630	41129	2	ENSMUSG00000028036.6	ENSMUST00000029670.6	-18297	19220	Ptgfr	prostaglandin F receptor	Spinal cord	FALSE	Ptgfr (-18298), Gipc2 (+310302)
chr3	151891730	151892672	Intron (ENSMUST00000196418.1/ENSMUSG00000104909.1, intron 2 of 3)	3	151887303	151895101	7799	1	ENSMUSG00000104909.1	ENSMUST00000196418.1	4898	NA	NA	NA	Spinal cord	FALSE	Ptgfr (-54571), Gipc2 (+274029)
chr3	151993223	151993403	Distal Intergenic	3	151988454	151992332	3879	1	ENSMUSG00000104659.1	ENSMUST00000197267.1	4859	NA	NA	NA	Spinal cord	FALSE	Ptgfr (-155683), Gipc2 (+172917)
chr3	156353256	156354255	Distal Intergenic	3	156264586	156265051	466	1	ENSMUSG00000104573.1	ENSMUST00000199214.1	89169	NA	NA	NA	Spinal cord	TRUE	Negr1 (-208038)
chr3	156355389	156356537	Distal Intergenic	3	156264586	156265051	466	1	ENSMUSG00000104573.1	ENSMUST00000199214.1	91377	NA	NA	NA	Spinal cord	TRUE	Negr1 (-205831)
chr4	4852533	4853344	Distal Intergenic	4	4762484	4793355	30872	2	ENSMUSG00000066324.2	ENSMUST00000084949.2	-59583	242291	Impad1	inositol monophosphatase domain containing 1	Spinal cord	TRUE	Fam110b (-791182), Impad1 (-59584)
chr4	6600632	6600920	Distal Intergenic	4	6634164	6634295	132	2	ENSMUSG00000077302.1	ENSMUST00000104114.1	33519	NA	NA	NA	Spinal cord	FALSE	Nsmaf (-146505), Tox (+390023)
chr4	8009623	8010924	Distal Intergenic	4	8118620	8119736	1117	1	ENSMUSG00000083068.1	ENSMUST00000120050.1	-108347	NA	NA	NA	Spinal cord	TRUE	Car8 (+228767)
chr4	8910144	8910595	Distal Intergenic	4	8941259	8941656	398	1	ENSMUSG00000083786.1	ENSMUST00000119493.1	-30890	NA	NA	NA	NMP-SC	FALSE	Clvs1 (-358947), Chd7 (+219005)
chr4	8915990	8916294	Distal Intergenic	4	8941259	8941656	398	1	ENSMUSG00000083786.1	ENSMUST00000119493.1	-25117	NA	NA	NA	NMP	FALSE	Clvs1 (-353175), Chd7 (+224777)
chr4	8957709	8958560	Distal Intergenic	4	8941259	8941656	398	1	ENSMUSG00000083786.1	ENSMUST00000119493.1	16875	NA	NA	NA	NMP-SC	TRUE	Clvs1 (-311182), Chd7 (+266770)
chr4	8968235	8969202	Distal Intergenic	4	8941259	8941656	398	1	ENSMUSG00000083786.1	ENSMUST00000119493.1	27459	NA	NA	NA	Spinal cord	TRUE	Clvs1 (-300598), Chd7 (+277354)
chr4	9123035	9124065	Distal Intergenic	4	9210003	9210108	106	1	ENSMUSG00000075958.1	ENSMUST00000082782.1	-86453	NA	NA	NA	Spinal cord	FALSE	Clvs1 (-145767), Chd7 (+432185)
chr4	11887213	11887861	Distal Intergenic	4	11928424	11928739	316	1	ENSMUSG00000084518.1	ENSMUST00000122569.1	-40887	NA	NA	NA	Spinal cord	TRUE	Pdp1 (+78890), Cdh17 (+129390)
chr4	13363279	13364197	Distal Intergenic	4	13444770	13445141	372	1	ENSMUSG00000081327.1	ENSMUST00000122192.1	-81032	NA	NA	NA	Spinal cord	FALSE	Runx1t1 (-387559)
chr4	14772362	14773438	Intron (ENSMUST00000023917.7/ENSMUSG00000023151.9, intron 3 of 8)	4	14766335	14766565	231	1	ENSMUSG00000083280.1	ENSMUST00000121999.1	6565	NA	NA	NA	Spinal cord	TRUE	Slc26a7 (-151095), Lrrc69 (+23160)
chr4	15184634	15185856	Distal Intergenic	4	15154392	15154718	327	1	ENSMUSG00000083073.1	ENSMUST00000117886.1	30853	NA	NA	NA	NMP	TRUE	Tmem64 (-80586), Necab1 (-36114)
chr4	17803233	17804358	Distal Intergenic	4	17852893	18117457	264565	1	ENSMUSG00000028226.15	ENSMUST00000183662.7	-49098	17389	Mmp16	matrix metallopeptidase 16	Spinal cord	TRUE	Mmp16 (-49662)
chr4	18220698	18221123	Distal Intergenic	4	18193531	18193752	222	1	ENSMUSG00000083150.1	ENSMUST00000120806.1	27379	NA	NA	NA	NMP-SC	TRUE	Mmp16 (+367453), Cnbd1 (+901615)
chr4	22970618	22971466	Distal Intergenic	4	22928167	22938435	10269	2	ENSMUSG00000028244.6	ENSMUST00000123729.1	-32607	NA	NA	NA	Spinal cord	TRUE	Pou3f2 (-482676)
chr4	22986612	22987426	Distal Intergenic	4	22928167	22938435	10269	2	ENSMUSG00000028244.6	ENSMUST00000123729.1	-48584	NA	NA	NA	Spinal cord	TRUE	Pou3f2 (-498653)
chr4	23427453	23428378	Distal Intergenic	4	23484820	23486020	1201	1	ENSMUSG00000083785.1	ENSMUST00000120471.1	-56905	NA	NA	NA	Spinal cord	TRUE	Pou3f2 (-939550)
chr4	23636161	23636779	Distal Intergenic	4	23626656	23626745	90	2	ENSMUSG00000089323.1	ENSMUST00000158698.1	-9725	NA	NA	NA	Spinal cord	TRUE	Mms22l (-859981)
chr4	27887402	27887908	Distal Intergenic	4	27867149	27867655	507	2	ENSMUSG00000082674.1	ENSMUST00000117094.1	-20000	NA	NA	NA	Spinal cord	FALSE	Epha7 (-925476)
chr4	28227558	28228144	Distal Intergenic	4	28353783	28354789	1007	1	ENSMUSG00000082703.1	ENSMUST00000118918.1	-125932	NA	NA	NA	Spinal cord	FALSE	Epha7 (-585280)
chr4	28607613	28608113	Distal Intergenic	4	28612326	28612742	417	1	ENSMUSG00000081011.1	ENSMUST00000119094.1	-4463	NA	NA	NA	Spinal cord	FALSE	Epha7 (-205268)
chr4	29152153	29152847	Distal Intergenic	4	29125946	29126124	179	1	ENSMUSG00000080911.1	ENSMUST00000121660.1	26554	NA	NA	NA	Spinal cord	FALSE	Epha7 (+339369)
chr4	30756907	30757402	Intron (ENSMUST00000128925.1/ENSMUSG00000085522.1, intron 5 of 6)	4	30701973	30702535	563	2	ENSMUSG00000082949.1	ENSMUST00000118491.1	-54619	NA	NA	NA	NMP	TRUE	NONE
chr4	31924191	31924833	Distal Intergenic	4	31964097	32023467	59371	1	ENSMUSG00000028284.13	ENSMUST00000037607.10	-39585	26409	Map3k7	mitogen-activated protein kinase kinase kinase 7	Spinal cord	TRUE	Map3k7 (-39585)
chr4	32037140	32037784	Distal Intergenic	4	32051738	32052914	1177	1	ENSMUSG00000082398.1	ENSMUST00000118472.1	-14276	NA	NA	NA	Spinal cord	TRUE	Bach2 (-201342), Map3k7 (+73365)
chr4	32863208	32864527	Intron (ENSMUST00000035719.10/ENSMUSG00000040183.13, intron 2 of 16)	4	32827135	32860683	33549	2	ENSMUSG00000040183.13	ENSMUST00000149650.1	-3184	140577	Ankrd6	ankyrin repeat domain 6	Spinal cord	FALSE	Ankrd6 (+59587), Lyrm2 (+63615)
chr4	34969430	34969912	Intron (ENSMUST00000102975.9/ENSMUSG00000073910.10, intron 3 of 3)	4	34962220	34966965	4746	1	ENSMUSG00000086792.1	ENSMUST00000144419.1	7451	NA	NA	NA	Spinal cord	TRUE	Ifnk (-182385), Cga (+75892)
chr4	35012616	35013297	Intron (ENSMUST00000102975.9/ENSMUSG00000073910.10, intron 2 of 3)	4	34962220	34966965	4746	1	ENSMUSG00000086792.1	ENSMUST00000144419.1	50736	NA	NA	NA	Spinal cord	TRUE	Ifnk (-139099), Cga (+119178)
chr4	35052057	35052775	Intron (ENSMUST00000102975.9/ENSMUSG00000073910.10, intron 2 of 3)	4	34962220	34966965	4746	1	ENSMUSG00000086792.1	ENSMUST00000144419.1	90196	NA	NA	NA	Spinal cord	TRUE	Ifnk (-99640), Cga (+158637)
chr4	35807097	35808290	Intron (ENSMUST00000164772.7/ENSMUSG00000045083.14, intron 1 of 1)	4	35706647	35845204	138558	2	ENSMUSG00000045083.14	ENSMUST00000164772.7	37511	242384	Lingo2	leucine rich repeat and Ig domain containing 2	Spinal cord	TRUE	3110043O21Rik (-581814), Lingo2 (+37510)
chr4	38397861	38398270	Distal Intergenic	4	38263918	38264461	544	1	ENSMUSG00000084148.1	ENSMUST00000119012.1	134147	NA	NA	NA	Spinal cord	FALSE	NONE
chr4	45600642	45600890	Distal Intergenic	4	45639744	45646097	6354	1	ENSMUSG00000085980.2	ENSMUST00000211577.1	-38978	100040557	Gm12408	predicted gene 12408	Spinal cord	TRUE	Aldh1b1 (-198256), Shb (-70436)
chr4	45851429	45852212	Promoter (2-3kb)	4	45848997	45860016	11020	1	ENSMUSG00000028327.14	ENSMUST00000128947.1	2823	74152	Stra6l	STRA6-like	NMP	FALSE	E230008N13Rik (-38482), 1300002K09Rik (+3157)
chr4	47861244	47861482	Intron (ENSMUST00000195786.1/ENSMUSG00000102450.1, intron 2 of 3)	4	47920755	47920897	143	1	ENSMUSG00000089349.1	ENSMUST00000158724.1	-59392	NA	NA	NA	Spinal cord	FALSE	Nr4a3 (-183790), Sec61b (+386705)
chr4	47870734	47871085	Intron (ENSMUST00000195786.1/ENSMUSG00000102450.1, intron 2 of 3)	4	47920755	47920897	143	1	ENSMUSG00000089349.1	ENSMUST00000158724.1	-49846	NA	NA	NA	Spinal cord	FALSE	Nr4a3 (-174243), Sec61b (+396252)
chr4	47876961	47877274	Intron (ENSMUST00000195786.1/ENSMUSG00000102450.1, intron 2 of 3)	4	47920755	47920897	143	1	ENSMUSG00000089349.1	ENSMUST00000158724.1	-43638	NA	NA	NA	Spinal cord	FALSE	Nr4a3 (-168035), Sec61b (+402460)
chr4	48924588	48925047	Intron (ENSMUST00000131099.1/ENSMUSG00000084787.1, intron 2 of 3)	4	48898593	48963237	64645	1	ENSMUSG00000084787.1	ENSMUST00000131099.1	26224	102635202	Gm12436	predicted gene 12436	Spinal cord	TRUE	E130309F12Rik (-134464), Murc (+261304)
chr4	53030120	53031168	Downstream (<1kb)	4	53020976	53021505	530	1	ENSMUSG00000015247.10	ENSMUST00000132678.1	9668	66536	Nipsnap3b	nipsnap homolog 3B (C. elegans)	Spinal cord	TRUE	Nipsnap3b (+18764), Abca1 (+129251)
chr4	53303762	53304552	Distal Intergenic	4	53308226	53308672	447	1	ENSMUSG00000083735.1	ENSMUST00000119750.1	-4069	NA	NA	NA	Spinal cord	FALSE	Abca1 (-144262), Slc44a1 (-136256)
chr4	53306114	53306912	Promoter (1-2kb)	4	53308226	53308672	447	1	ENSMUSG00000083735.1	ENSMUST00000119750.1	-1713	NA	NA	NA	Spinal cord	TRUE	Abca1 (-146618), Slc44a1 (-133900)
chr4	56533214	56533683	Distal Intergenic	4	56678904	56679035	132	2	ENSMUSG00000077663.1	ENSMUST00000104475.1	145587	NA	NA	NA	NMP-SC	TRUE	Actl7b (+207976)
chr4	57798134	57799035	Intron (ENSMUST00000098066.8/ENSMUSG00000089945.13, intron 7 of 10)	4	57782180	57855202	73023	1	ENSMUSG00000038729.23	ENSMUST00000124581.1	16404	11641	Akap2	A kinase (PRKA) anchor protein 2	Spinal cord	FALSE	Akap2 (-55574), Gm20459 (+160762)
chr4	58570886	58572112	Distal Intergenic	4	58487100	58553898	66799	2	ENSMUSG00000038668.14	ENSMUST00000147354.7	-17601	14745	Lpar1	lysophosphatidic acid receptor 1	Spinal cord	TRUE	Lpar1 (-18188), Olfr267 (+214223)
chr4	59447025	59448048	Distal Intergenic	4	59314754	59438633	123880	2	ENSMUSG00000038578.15	ENSMUST00000107544.1	-8903	634731	Susd1	sushi domain containing 1	Spinal cord	TRUE	Susd1 (-8904), Ptbp3 (+101747)
chr4	62612406	62613802	Intron (ENSMUST00000065870.13/ENSMUSG00000059810.18, intron 7 of 19)	4	62619520	62703018	83499	1	ENSMUSG00000059810.18	ENSMUST00000084521.10	-6416	50780	Rgs3	regulator of G-protein signaling 3	NMP-SC	TRUE	Rgs3 (-6416), 4933430I17Rik (+87735)
chr4	62659218	62659681	3' UTR	4	62663622	62689823	26202	1	ENSMUSG00000059810.18	ENSMUST00000126338.1	-4173	50780	Rgs3	regulator of G-protein signaling 3	Spinal cord	FALSE	Zfp618 (-306124), Rgs3 (+39930)
chr4	62666083	62666470	Promoter (2-3kb)	4	62668892	62690282	21391	1	ENSMUSG00000059810.18	ENSMUST00000124082.1	-2616	50780	Rgs3	regulator of G-protein signaling 3	Spinal cord	FALSE	Zfp618 (-299297), Rgs3 (+46757)
chr4	62823281	62824221	Distal Intergenic	4	62812428	62812560	133	1	ENSMUSG00000077161.1	ENSMUST00000103973.1	11323	NA	NA	NA	NMP-SC	TRUE	Zfp618 (-141823), Rgs3 (+204231)
chr4	63144381	63144649	Intron (ENSMUST00000030041.4/ENSMUSG00000028356.4, intron 7 of 9)	4	63143275	63154173	10899	2	ENSMUSG00000028356.4	ENSMUST00000030041.4	9658	11699	Ambp	alpha 1 microglobulin/bikunin	NMP	FALSE	Ambp (+9658), Zfp618 (+178941)
chr4	65182670	65183273	Intron (ENSMUST00000084501.3/ENSMUSG00000028370.7, intron 4 of 21)	4	65124174	65357509	233336	1	ENSMUSG00000028370.7	ENSMUST00000084501.3	58797	18491	Pappa	pregnancy-associated plasma protein A	Spinal cord	TRUE	Trim32 (-422014), Pappa (+58798)
chr4	65366601	65367854	Distal Intergenic	4	65604986	65616238	11253	1	ENSMUSG00000051675.13	ENSMUST00000050850.13	-237759	69807	Trim32	tripartite motif-containing 32	Spinal cord	TRUE	Trim32 (-237758), Pappa (+243054)
chr4	65642641	65643102	Intron (ENSMUST00000084496.2/ENSMUSG00000028373.16, intron 15 of 21)	4	65605249	65613756	8508	1	ENSMUSG00000051675.13	ENSMUST00000156922.1	37622	69807	Trim32	tripartite motif-containing 32	Spinal cord	TRUE	Trim32 (+37886), Astn2 (+761739)
chr4	65686373	65687517	Intron (ENSMUST00000084496.2/ENSMUSG00000028373.16, intron 12 of 21)	4	65605249	65613756	8508	1	ENSMUSG00000051675.13	ENSMUST00000156922.1	81696	69807	Trim32	tripartite motif-containing 32	Spinal cord	TRUE	Trim32 (+81959), Astn2 (+717666)
chr4	71165672	71166470	Distal Intergenic	4	71075109	71131133	56025	2	ENSMUSG00000084937.1	ENSMUST00000143796.1	-34938	102634783	Gm11228	predicted gene 11228	Spinal cord	FALSE	Megf9 (-631143), Gm11232 (+591894)
chr4	71626429	71627501	Distal Intergenic	4	71678013	71679718	1706	1	ENSMUSG00000082432.1	ENSMUST00000117895.1	-51048	NA	NA	NA	Spinal cord	TRUE	Gm11232 (+131000)
chr4	74612531	74613456	Distal Intergenic	4	74635214	74635351	138	1	ENSMUSG00000099334.1	ENSMUST00000178125.2	-22221	NA	NA	NA	Spinal cord	TRUE	Kdm4c (+361058), 3110001D03Rik (+665311)
chr4	76244090	76244666	Intron (ENSMUST00000107289.8/ENSMUSG00000028399.18, intron 3 of 35)	4	75944958	76325243	380286	2	ENSMUSG00000028399.18	ENSMUST00000174831.7	80865	19266	Ptprd	protein tyrosine phosphatase, receptor type, D	Spinal cord	TRUE	3110001D03Rik (-966073), Ptprd (+349921)
chr4	76532342	76533123	Intron (ENSMUST00000173376.7/ENSMUSG00000028399.18, intron 1 of 30)	4	75944806	76594299	649494	2	ENSMUSG00000028399.18	ENSMUST00000173376.7	61567	19266	Ptprd	protein tyrosine phosphatase, receptor type, D	Spinal cord	TRUE	Ptprd (+61566)
chr4	76536455	76536780	Intron (ENSMUST00000173376.7/ENSMUSG00000028399.18, intron 1 of 30)	4	75944806	76594299	649494	2	ENSMUSG00000028399.18	ENSMUST00000173376.7	57682	19266	Ptprd	protein tyrosine phosphatase, receptor type, D	Spinal cord	TRUE	Ptprd (+57681)
chr4	76611568	76612045	Intron (ENSMUST00000107287.8/ENSMUSG00000028399.18, intron 9 of 14)	4	75944806	76594299	649494	2	ENSMUSG00000028399.18	ENSMUST00000173376.7	-17507	19266	Ptprd	protein tyrosine phosphatase, receptor type, D	Spinal cord	TRUE	Ptprd (-17508)
chr4	81579120	81580104	Distal Intergenic	4	81696441	81697159	719	1	ENSMUSG00000083385.1	ENSMUST00000117951.1	-116829	NA	NA	NA	Spinal cord	TRUE	Mpdz (-136805), Nfib (+925696)
chr4	82757282	82758077	Distal Intergenic	4	82498321	82705750	207430	2	ENSMUSG00000008575.17	ENSMUST00000155821.1	-51929	18028	Nfib	nuclear factor I/B	NMP	TRUE	Nfib (-252372), Zdhhc21 (+101993)
chr4	83045048	83045799	Intron (ENSMUST00000170248.8/ENSMUSG00000059049.14, intron 1 of 36)	4	82897920	83052167	154248	2	ENSMUSG00000059049.14	ENSMUST00000170248.8	6744	329872	Frem1	Fras1 related extracellular matrix protein 1	Spinal cord	TRUE	Frem1 (-24322), Ttc39b (+278831)
chr4	83079894	83080993	Promoter (1-2kb)	4	83078511	83078629	119	1	ENSMUSG00000089409.1	ENSMUST00000158784.1	1932	NA	NA	NA	Spinal cord	TRUE	Frem1 (-59342), Ttc39b (+243811)
chr4	83530628	83531116	Intron (ENSMUST00000053414.12/ENSMUSG00000052407.16, intron 1 of 25)	4	83527628	83527768	141	2	ENSMUSG00000064606.1	ENSMUST00000082672.1	-3104	NA	NA	NA	Spinal cord	TRUE	Ccdc171 (+5327)
chr4	84407310	84408016	Intron (ENSMUST00000102820.8/ENSMUSG00000028487.18, intron 5 of 7)	4	84428818	84429124	307	2	ENSMUSG00000083743.1	ENSMUST00000119071.1	21461	NA	NA	NA	Spinal cord	FALSE	Bnc2 (+267423), Ccdc171 (+882118)
chr4	84732650	84732978	Distal Intergenic	4	84741475	84742291	817	1	ENSMUSG00000086413.1	ENSMUST00000141637.1	-8661	NA	NA	NA	NMP-SC	TRUE	Cntln (-151651), Bnc2 (-57728)
chr4	86174510	86175228	Intron (ENSMUST00000107178.8/ENSMUSG00000066113.16, intron 4 of 27)	4	86199317	86248129	48813	1	ENSMUSG00000066113.16	ENSMUST00000136320.1	-24448	77739	Adamtsl1	ADAMTS-like 1	Spinal cord	FALSE	Adamtsl1 (+120954), Fam154a (+383434)
chr4	86379389	86379966	Intron (ENSMUST00000107178.8/ENSMUSG00000066113.16, intron 20 of 27)	4	86442013	86442341	329	2	ENSMUSG00000083272.1	ENSMUST00000118478.1	62664	NA	NA	NA	Spinal cord	FALSE	Fam154a (+178625), Adamtsl1 (+325763)
chr4	87379499	87380041	Distal Intergenic	4	87432272	87432336	65	1	ENSMUSG00000093065.1	ENSMUST00000175324.1	-52502	NA	NA	NA	Spinal cord	TRUE	Slc24a2 (-151807), Mllt3 (+653594)
chr4	87577611	87578663	Promoter (2-3kb)	4	87580789	87581560	772	1	ENSMUSG00000082443.1	ENSMUST00000118382.1	-2652	NA	NA	NA	Spinal cord	TRUE	Slc24a2 (-350174), Mllt3 (+455227)
chr4	87802159	87802824	Intron (ENSMUST00000078090.11/ENSMUSG00000028496.17, intron 5 of 10)	4	87773953	87806294	32342	2	ENSMUSG00000028496.17	ENSMUST00000148059.1	3803	70122	Mllt3	myeloid/lymphoid or mixed-lineage leukemia; translocated to, 3	Spinal cord	TRUE	Slc24a2 (-574529), Mllt3 (+230872)
chr4	87803618	87804095	Promoter (2-3kb)	4	87773953	87806294	32342	2	ENSMUSG00000028496.17	ENSMUST00000148059.1	2438	70122	Mllt3	myeloid/lymphoid or mixed-lineage leukemia; translocated to, 3	Spinal cord	TRUE	Slc24a2 (-575894), Mllt3 (+229507)
chr4	88011690	88013231	Intron (ENSMUST00000078090.11/ENSMUSG00000028496.17, intron 2 of 10)	4	87837419	88032813	195395	2	ENSMUSG00000028496.17	ENSMUST00000141526.7	20353	70122	Mllt3	myeloid/lymphoid or mixed-lineage leukemia; translocated to, 3	Spinal cord	TRUE	Slc24a2 (-784498), Mllt3 (+20903)
chr4	88675377	88675566	Promoter (1-2kb)	4	88675915	88676924	1010	2	ENSMUSG00000078355.1	ENSMUST00000105148.1	1453	230398	Ifna16	interferon alpha 16	Spinal cord	FALSE	Ifna13 (-31013), Gm13280 (+1452)
chr4	89450772	89450996	Intron (ENSMUST00000139272.1/ENSMUSG00000086035.1, intron 1 of 3)	4	89445219	89445367	149	1	ENSMUSG00000098669.1	ENSMUST00000183666.1	5665	NA	NA	NA	Spinal cord	TRUE	Dmrta1 (-237314), Cdkn2b (-139852)
chr4	89644149	89645074	Distal Intergenic	4	89679436	89691919	12484	1	ENSMUSG00000043753.2	ENSMUST00000131576.1	-34825	242523	Dmrta1	doublesex and mab-3 related transcription factor like family A1	Spinal cord	TRUE	Cdkn2b (-333580), Dmrta1 (-43586)
chr4	91596662	91596991	Distal Intergenic	4	91626589	91630139	3551	1	ENSMUSG00000085817.1	ENSMUST00000134966.1	-29763	NA	NA	NA	Spinal cord	FALSE	Elavl2 (-196843), Izumo3 (+550394)
chr4	92246762	92247364	Distal Intergenic	4	92190744	92191749	1006	2	ENSMUSG00000066107.6	ENSMUST00000123179.1	-55314	NA	NA	NA	Spinal cord	TRUE	Gm12666 (-55314)
chr4	94223991	94224801	Intron (ENSMUST00000126270.1/ENSMUSG00000085931.1, intron 2 of 5)	4	94098290	94098418	129	1	ENSMUSG00000077622.1	ENSMUST00000104434.1	126106	NA	NA	NA	Spinal cord	TRUE	Tusc1 (-888885), Gm10306 (-332150)
chr4	94370968	94371685	Intron (ENSMUST00000126270.1/ENSMUSG00000085931.1, intron 1 of 5)	4	94395658	94396244	587	1	ENSMUSG00000081508.1	ENSMUST00000120387.1	-24332	NA	NA	NA	Spinal cord	TRUE	Gm10306 (-185219)
chr4	95758806	95759889	Intron (ENSMUST00000079223.10/ENSMUSG00000028573.18, intron 7 of 15)	4	95769509	95926939	157431	1	ENSMUSG00000028573.18	ENSMUST00000130541.7	-10162	75578	Fggy	FGGY carbohydrate kinase domain containing	Spinal cord	FALSE	Hook1 (-207892), Fggy (+201841)
chr4	99054639	99054878	Promoter (<=1kb)	4	99007941	99055333	47393	2	ENSMUSG00000028556.15	ENSMUST00000131386.2	575	67299	Dock7	dedicator of cytokinesis 7	Spinal cord	FALSE	Angptl3 (+23805), Dock7 (+66156)
chr4	100170714	100172152	Intron (ENSMUST00000039630.5/ENSMUSG00000035305.5, intron 1 of 8)	4	100119621	100120841	1221	1	ENSMUSG00000086385.1	ENSMUST00000134206.1	51812	NA	NA	NA	Spinal cord	FALSE	Ube2u (-307416), Ror1 (+75642)
chr4	100223011	100224235	Intron (ENSMUST00000039630.5/ENSMUSG00000035305.5, intron 1 of 8)	4	100119621	100120841	1221	1	ENSMUSG00000086385.1	ENSMUST00000134206.1	104002	NA	NA	NA	Spinal cord	TRUE	Ube2u (-255226), Ror1 (+127832)
chr4	100522055	100522960	Intron (ENSMUST00000133493.8/ENSMUSG00000069733.11, intron 6 of 9)	4	100523247	100527801	4555	2	ENSMUSG00000085871.1	ENSMUST00000142634.1	5294	NA	NA	NA	Spinal cord	TRUE	Cachd1 (-254167), Ube2u (+43659)
chr4	103911070	103912342	Intron (ENSMUST00000143294.7/ENSMUSG00000028519.16, intron 1 of 3)	4	103939301	103939541	241	2	ENSMUSG00000080913.1	ENSMUST00000118859.1	27835	NA	NA	NA	Spinal cord	TRUE	Gm10304 (-416546), Oma1 (+597894)
chr4	103968641	103969364	Intron (ENSMUST00000143294.7/ENSMUSG00000028519.16, intron 2 of 3)	4	103940959	103941941	983	1	ENSMUSG00000081696.2	ENSMUST00000118427.2	28043	NA	NA	NA	Spinal cord	TRUE	Gm10304 (-359249), Oma1 (+655191)
chr4	105200271	105201372	Intron (ENSMUST00000064139.7/ENSMUSG00000028517.8, intron 2 of 5)	4	105157347	105232764	75418	1	ENSMUSG00000028517.8	ENSMUST00000064139.7	43474	67916	Plpp3	phospholipid phosphatase 3	NMP-SC	TRUE	Ppap2b (+43475)
chr4	105275513	105276191	Distal Intergenic	4	105374454	105374946	493	2	ENSMUSG00000081819.1	ENSMUST00000118507.1	99094	NA	NA	NA	Spinal cord	FALSE	Ppap2b (+118505)
chr4	105347919	105348434	Distal Intergenic	4	105374454	105374946	493	2	ENSMUSG00000081819.1	ENSMUST00000118507.1	26770	NA	NA	NA	Spinal cord	TRUE	Usp24 (-968057), Ppap2b (+190830)
chr4	106799113	106799504	Promoter (<=1kb)	4	106763406	106799790	36385	2	ENSMUSG00000034853.16	ENSMUST00000145061.7	482	329910	Acot11	acyl-CoA thioesterase 11	NMP	FALSE	Acot11 (+537)
chr4	106866717	106867293	Distal Intergenic	4	106841761	106847920	6160	2	ENSMUSG00000086940.1	ENSMUST00000151369.1	-19085	NA	NA	NA	NMP-SC	FALSE	Acot11 (-67159), Ssbp3 (-44465)
chr4	106959993	106960414	Intron (ENSMUST00000150915.7/ENSMUSG00000061887.14, intron 4 of 8)	4	106955859	107048692	92834	1	ENSMUSG00000061887.14	ENSMUST00000124936.7	4344	72475	Ssbp3	single-stranded DNA binding protein 3	Spinal cord	FALSE	Ssbp3 (+48734), Mrpl37 (+106664)
chr4	107107874	107108691	Intron (ENSMUST00000221740.1/ENSMUSG00000047636.3, intron 4 of 5)	4	107097708	107113125	15418	1	ENSMUSG00000047636.3	ENSMUST00000221740.1	10574	242603	Cdcp2	CUB domain containing protein 2	Spinal cord	FALSE	Tmem59 (-70116), Cdcp2 (+11392)
chr4	107440943	107441345	Promoter (2-3kb)	4	107438998	107635061	196064	1	ENSMUSG00000034762.9	ENSMUST00000106738.1	2146	230587	Glis1	GLIS family zinc finger 1	NMP	FALSE	Glis1 (+6425), Dmrtb1 (+243086)
chr4	108430803	108431708	Distal Intergenic	4	108450807	108451342	536	2	ENSMUSG00000083255.1	ENSMUST00000122349.1	20087	NA	NA	NA	NMP-SC	TRUE	Zcchc11 (-28170), Gpx7 (-24295)
chr4	108432888	108433415	Distal Intergenic	4	108450807	108451342	536	2	ENSMUSG00000083255.1	ENSMUST00000122349.1	18191	NA	NA	NA	Spinal cord	FALSE	Zcchc11 (-26274), Gpx7 (-26191)
chr4	110120603	110121828	Distal Intergenic	4	110206359	110223148	16790	2	ENSMUSG00000028546.17	ENSMUST00000153200.1	101933	15572	Elavl4	ELAV (embryonic lethal, abnormal vision, Drosophila)-like 4 (Hu antigen D)	Spinal cord	TRUE	Dmrta2 (+143163), Elavl4 (+165673)
chr4	111251969	111252267	Intron (ENSMUST00000106591.7/ENSMUSG00000061298.14, intron 5 of 8)	4	111290118	111291116	999	1	ENSMUSG00000081068.1	ENSMUST00000121030.1	-38000	NA	NA	NA	Spinal cord	FALSE	Bend5 (-162888), Agbl4 (+854327)
chr4	114481342	114482120	Intron (ENSMUST00000094894.3/ENSMUSG00000070867.4, intron 2 of 6)	4	114406724	114615098	208375	1	ENSMUSG00000070867.4	ENSMUST00000094894.3	75007	666048	Trabd2b	TraB domain containing 2B	NMP	TRUE	Gm12830 (-339991), Trabd2b (+75007)
chr4	114558436	114558944	Intron (ENSMUST00000094894.3/ENSMUSG00000070867.4, intron 2 of 6)	4	114672697	114673340	644	2	ENSMUSG00000100998.1	ENSMUST00000189251.1	114650	NA	NA	NA	NMP	FALSE	Gm12830 (-263032), Trabd2b (+151966)
chr4	114623794	114624967	Distal Intergenic	4	114672697	114673340	644	2	ENSMUSG00000100998.1	ENSMUST00000189251.1	48960	NA	NA	NA	NMP-SC	TRUE	Gm12830 (-197341), Trabd2b (+217657)
chr4	114739163	114739990	Distal Intergenic	4	114680804	114687595	6792	1	ENSMUSG00000085870.1	ENSMUST00000146346.1	58772	NA	NA	NA	Spinal cord	TRUE	Gm12830 (-82145), Trabd2b (+332853)
chr4	114779365	114780573	Distal Intergenic	4	114821722	114856166	34445	1	ENSMUSG00000055198.3	ENSMUST00000137570.1	-41753	433746	Gm12830	predicted gene 12830	Spinal cord	FALSE	Gm12830 (-41753), Trabd2b (+373245)
chr4	114788828	114789117	Distal Intergenic	4	114821722	114856166	34445	1	ENSMUSG00000055198.3	ENSMUST00000137570.1	-32750	433746	Gm12830	predicted gene 12830	Spinal cord	FALSE	Gm12830 (-32749), Trabd2b (+382249)
chr4	117222920	117223391	Intron (ENSMUST00000165128.7/ENSMUSG00000060268.11, intron 7 of 12)	4	117213334	117213782	449	2	ENSMUSG00000086482.1	ENSMUST00000141554.1	-9373	NA	NA	NA	Spinal cord	TRUE	Kif2c (-40517), Gm1661 (+28761)
chr4	117272373	117273026	Promoter (<=1kb)	4	117272562	117273400	839	2	ENSMUSG00000028677.19	ENSMUST00000221157.1	701	66743	Rnf220	ring finger protein 220	NMP	TRUE	Tmem53 (+20749), Rnf220 (+224352)
chr4	117283189	117284016	Promoter (1-2kb)	4	117276519	117285474	8956	2	ENSMUSG00000028677.19	ENSMUST00000151829.1	1872	66743	Rnf220	ring finger protein 220	Spinal cord	FALSE	Tmem53 (+31652), Rnf220 (+213449)
chr4	117311780	117313512	Intron (ENSMUST00000030439.14/ENSMUSG00000028677.19, intron 2 of 14)	4	117285889	117300028	14140	2	ENSMUSG00000028677.19	ENSMUST00000150148.1	-12618	66743	Rnf220	ring finger protein 220	NMP-SC	TRUE	Tmem53 (+60695), Rnf220 (+184406)
chr4	117330837	117331725	Intron (ENSMUST00000030439.14/ENSMUSG00000028677.19, intron 2 of 14)	4	117285889	117300028	14140	2	ENSMUSG00000028677.19	ENSMUST00000150148.1	-31253	66743	Rnf220	ring finger protein 220	Spinal cord	TRUE	Tmem53 (+79330), Rnf220 (+165771)
chr4	117333287	117333747	Intron (ENSMUST00000030439.14/ENSMUSG00000028677.19, intron 2 of 14)	4	117285889	117300028	14140	2	ENSMUSG00000028677.19	ENSMUST00000150148.1	-33489	66743	Rnf220	ring finger protein 220	NMP	TRUE	Tmem53 (+81566), Rnf220 (+163535)
chr4	117480853	117481242	Intron (ENSMUST00000030439.14/ENSMUSG00000028677.19, intron 2 of 14)	4	117490235	117495011	4777	2	ENSMUSG00000028677.19	ENSMUST00000123222.1	13964	66743	Rnf220	ring finger protein 220	Spinal cord	FALSE	Rnf220 (+16004), Tmem53 (+229097)
chr4	117585258	117586004	Promoter (2-3kb)	4	117582687	117615582	32896	1	ENSMUSG00000033423.16	ENSMUST00000125312.1	2944	140546	Eri3	exoribonuclease 3	Spinal cord	TRUE	Eri3 (+35266), Dmap1 (+96642)
chr4	117629868	117630965	Intron (ENSMUST00000037127.14/ENSMUSG00000033423.16, intron 7 of 8)	4	117637338	117674281	36944	1	ENSMUSG00000033423.16	ENSMUST00000134379.1	-6922	140546	Eri3	exoribonuclease 3	NMP	TRUE	Dmap1 (+51856), Eri3 (+80052)
chr4	118465748	118466175	Distal Intergenic	4	118442415	118457513	15099	2	ENSMUSG00000006389.13	ENSMUST00000102671.9	-8448	17480	Mpl	myeloproliferative leukemia virus oncogene	NMP-SC	FALSE	Mpl (-8467), Tie1 (+24099)
chr4	119004833	119005705	Distal Intergenic	4	118999660	119000485	826	2	ENSMUSG00000087464.1	ENSMUST00000150754.1	-4784	NA	NA	NA	NMP-SC	TRUE	Slc2a1 (-103442), Lao1 (+43691)
chr4	119028002	119029038	Distal Intergenic	4	118999660	119000485	826	2	ENSMUSG00000087464.1	ENSMUST00000150754.1	-28035	NA	NA	NA	NMP-SC	FALSE	Slc2a1 (-80191), Lao1 (+66942)
chr4	119932544	119933142	Intron (ENSMUST00000143837.1/ENSMUSG00000028634.16, intron 1 of 1)	4	119814495	120138045	323551	1	ENSMUSG00000028634.16	ENSMUST00000106307.8	118348	16656	Hivep3	human immunodeficiency virus type I enhancer binding protein 3	Spinal cord	TRUE	Edn2 (-228363), Hivep3 (+118348)
chr4	120537064	120537746	Downstream (2-3kb)	4	120532231	120536661	4431	1	ENSMUSG00000047518.3	ENSMUST00000062990.3	5174	194219	Slfnl1	schlafen like 1	NMP-SC	FALSE	Slfnl1 (+5174), Ctps (+32871)
chr4	120687339	120687949	Distal Intergenic	4	120666572	120667820	1249	1	ENSMUSG00000070803.6	ENSMUST00000094814.5	21072	56222	Cited4	Cbp/p300-interacting transactivator, with Glu/Asp-rich carboxy-terminal domain, 4	Spinal cord	FALSE	Cited4 (+21081), Kcnq4 (+59604)
chr4	123081587	123083155	Distal Intergenic	4	123092765	123094028	1264	2	ENSMUSG00000086153.1	ENSMUST00000127060.1	11657	NA	NA	NA	Spinal cord	FALSE	Bmp8b (-22794), Trit1 (+65774)
chr4	123552851	123553233	Intron (ENSMUST00000097897.10/ENSMUSG00000028649.17, intron 2 of 97)	4	123349716	123544831	195116	2	ENSMUSG00000028649.17	ENSMUST00000151346.7	-8211	11426	Macf1	microtubule-actin crosslinking factor 1	NMP-SC	FALSE	Bmp8a (-209790), Macf1 (+131318)
chr4	124965066	124966046	Intron (ENSMUST00000146679.1/ENSMUSG00000087011.1, intron 1 of 1)	4	124986430	125009099	22670	1	ENSMUSG00000028871.7	ENSMUST00000030687.7	-20874	192199	Rspo1	R-spondin 1	NMP	FALSE	Cdca8 (-28639), Rspo1 (-20874)
chr4	125194592	125195381	Distal Intergenic	4	125228597	125242052	13456	1	ENSMUSG00000087010.1	ENSMUST00000130055.1	-33611	NA	NA	NA	Spinal cord	FALSE	Grik3 (-295713), Zc3h12a (-67147)
chr4	125815468	125815937	Distal Intergenic	4	125887851	125898982	11132	2	ENSMUSG00000085562.7	ENSMUST00000123368.7	83280	72395	2610028E06Rik	RIKEN cDNA 2610028E06 gene	Spinal cord	TRUE	Csf3r (-208847), Grik3 (+325003)
chr4	125856177	125856830	Distal Intergenic	4	125887851	125898982	11132	2	ENSMUSG00000085562.7	ENSMUST00000123368.7	42479	72395	2610028E06Rik	RIKEN cDNA 2610028E06 gene	Spinal cord	FALSE	Csf3r (-168046), Grik3 (+365804)
chr4	126147411	126149119	Promoter (<=1kb)	4	126148003	126149875	1873	1	ENSMUSG00000050212.4	ENSMUST00000106152.2	262	230752	Eva1b	eva-1 homolog B (C. elegans)	NMP-SC	FALSE	Eva1b (+521)
chr4	127060536	127061640	Promoter (<=1kb)	4	127054327	127061086	6760	2	ENSMUSG00000043872.14	ENSMUST00000136186.1	-2	68310	Zmym1	zinc finger, MYM domain containing 1	NMP	FALSE	Zmym1 (+64)
chr4	128087311	128088152	Intron (ENSMUST00000129619.7/ENSMUSG00000028804.20, intron 2 of 12)	4	128133523	128164259	30737	2	ENSMUSG00000087459.8	ENSMUST00000153357.7	76528	NA	NA	NA	NMP-SC	TRUE	CK137956 (-116781), Hmgb4 (+173163)
chr4	128897941	128898580	Intron (ENSMUST00000147852.1/ENSMUSG00000041000.8, intron 4 of 5)	4	128883588	128911328	27741	1	ENSMUSG00000041000.8	ENSMUST00000035667.8	14672	67525	Trim62	tripartite motif-containing 62	Spinal cord	FALSE	Trim62 (+14673), Adc (+64178)
chr4	130630374	130630703	Distal Intergenic	4	130663321	130781564	118244	1	ENSMUSG00000028580.15	ENSMUST00000030315.12	-32783	80912	Pum1	pumilio RNA-binding family member 1	NMP-SC	FALSE	Nkain1 (-56366), Pum1 (-32782)
chr4	130833810	130834546	Distal Intergenic	4	130824394	130826313	1920	2	ENSMUSG00000097224.1	ENSMUST00000181227.1	-7865	NA	NA	NA	Spinal cord	FALSE	Laptm5 (-78947), Sdc3 (+41641)
chr4	131918650	131919002	Promoter (1-2kb)	4	131899478	131920029	20552	2	ENSMUSG00000085667.1	ENSMUST00000124738.1	1203	545681	Gm12992	predicted gene 12992	Spinal cord	FALSE	Tmem200b (-2945)
chr4	133292442	133293962	3' UTR	4	133280857	133281312	456	2	ENSMUSG00000083241.1	ENSMUST00000120792.1	-11890	NA	NA	NA	NMP	FALSE	Tmem222 (-15410), Wdtc1 (+46122)
chr4	133828853	133829426	Distal Intergenic	4	133816420	133817614	1195	1	ENSMUSG00000084789.1	ENSMUST00000129875.1	12719	NA	NA	NA	Spinal cord	FALSE	Arid1a (-75529), Rps6ka1 (+58657)
chr4	134253085	134254510	Promoter (<=1kb)	4	134251110	134254106	2997	2	ENSMUSG00000050105.5	ENSMUST00000060050.5	309	72690	Grrp1	glycine/arginine rich protein 1	Spinal cord	FALSE	Grrp1 (+308)
chr4	134675600	134676446	Intron (ENSMUST00000038628.3/ENSMUSG00000037306.13, intron 2 of 12)	4	134567889	134703767	135879	2	ENSMUSG00000037306.13	ENSMUST00000176606.1	27744	230815	Man1c1	mannosidase, alpha, class 1C, member 1	Spinal cord	FALSE	Sepn1 (-123857), Man1c1 (+28267)
chr4	135570015	135571116	Intron (ENSMUST00000105855.1/ENSMUSG00000037188.7, intron 1 of 15)	4	135541888	135573630	31743	2	ENSMUSG00000037188.7	ENSMUST00000105855.1	3065	230824	Grhl3	grainyhead-like 3 (Drosophila)	NMP	TRUE	Grhl3 (+3064), Stpg1 (+74579)
chr4	135572949	135573840	Promoter (<=1kb)	4	135541888	135573630	31743	2	ENSMUSG00000037188.7	ENSMUST00000105855.1	236	230824	Grhl3	grainyhead-like 3 (Drosophila)	NMP	FALSE	Grhl3 (+235)
chr4	135752823	135753329	Distal Intergenic	4	135756218	135756695	478	2	ENSMUSG00000082743.1	ENSMUST00000119054.1	3619	NA	NA	NA	NMP-SC	TRUE	Myom3 (-6639), Il22ra1 (+24904)
chr4	136179950	136181346	Promoter (<=1kb)	4	136180783	136186807	6025	1	ENSMUSG00000018983.9	ENSMUST00000149750.1	-135	242705	E2f2	E2F transcription factor 2	NMP	FALSE	Asap3 (-25717), E2f2 (+8254)
chr4	136619026	136619424	Distal Intergenic	4	136622621	136639110	16490	1	ENSMUSG00000070683.7	ENSMUST00000178843.2	-3396	242707	Lactbl1	lactamase, beta-like 1	Spinal cord	FALSE	Lactbl1 (-3396)
chr4	137117496	137119071	Promoter (<=1kb)	4	137117143	137118143	1001	2	ENSMUSG00000087417.1	ENSMUST00000154285.1	-140	NA	NA	NA	NMP	TRUE	Wnt4 (-159205), Zbtb40 (-69589)
chr4	137127624	137128701	Distal Intergenic	4	137117143	137118143	1001	2	ENSMUSG00000087417.1	ENSMUST00000154285.1	-10019	NA	NA	NA	NMP-SC	TRUE	Wnt4 (-149326), Zbtb40 (-79468)
chr4	137142096	137143105	Distal Intergenic	4	137159082	137165066	5985	2	ENSMUSG00000085833.2	ENSMUST00000151040.2	22466	100503595	Gm13003	predicted gene 13003	Spinal cord	FALSE	Wnt4 (-134888), Zbtb40 (-93906)
chr4	137877090	137878146	Intron (ENSMUST00000102518.9/ENSMUSG00000057530.14, intron 1 of 19)	4	137882370	137883412	1043	2	ENSMUSG00000085823.7	ENSMUST00000152368.1	5794	NA	NA	NA	NMP	TRUE	Eif4g3 (-115838), Ece1 (+15381)
chr4	139282635	139283378	Intron (ENSMUST00000102508.9/ENSMUSG00000028745.18, intron 6 of 8)	4	139288946	139289815	870	1	ENSMUSG00000028745.18	ENSMUST00000132385.1	-5940	12345	Capzb	capping protein (actin filament) muscle Z-line, beta	NMP-SC	FALSE	Pqlc2 (+27701), Capzb (+90083)
chr4	139580299	139581229	Intron (ENSMUST00000123827.8/ENSMUSG00000041025.15, intron 4 of 11)	4	139574720	139620382	45663	1	ENSMUSG00000041025.15	ENSMUST00000174078.1	6044	212632	Iffo2	intermediate filament family orphan 2	Spinal cord	FALSE	Gm21969 (-22422), Iffo2 (+6044)
chr4	139697524	139698371	Distal Intergenic	4	139653549	139669855	16307	1	ENSMUSG00000028738.14	ENSMUST00000166773.1	44398	83770	Tas1r2	taste receptor, type 1, member 2	NMP-SC	TRUE	Tas1r2 (+44410), Pax7 (+135582)
chr4	139803816	139804556	Intron (ENSMUST00000030508.13/ENSMUSG00000028736.13, intron 4 of 8)	4	139740676	139833007	92332	2	ENSMUSG00000028736.13	ENSMUST00000174681.1	28821	18509	Pax7	paired box 7	NMP-SC	TRUE	Pax7 (+29344), Tas1r2 (+150648)
chr4	139832717	139833613	Promoter (<=1kb)	4	139740676	139833007	92332	2	ENSMUSG00000028736.13	ENSMUST00000174681.1	-158	18509	Pax7	paired box 7	NMP	FALSE	Pax7 (+365)
chr4	141158729	141159050	Intron (ENSMUST00000030757.9/ENSMUSG00000028920.9, intron 1 of 9)	4	141147922	141195212	47291	1	ENSMUSG00000028920.9	ENSMUST00000146768.1	10967	213499	Fbxo42	F-box protein 42	NMP	FALSE	Rsg1 (-55066), Fbxo42 (+10977)
chr4	141387604	141387996	Intron (ENSMUST00000105790.7/ENSMUSG00000033770.13, intron 15 of 18)	4	141391396	141394827	3432	2	ENSMUSG00000033770.13	ENSMUST00000150334.1	7027	12733	Clcnka	chloride channel, voltage-sensitive Ka	NMP	FALSE	Clcnka (+10404), Fam131c (+19580)
chr4	142098330	142099048	Distal Intergenic	4	142084856	142088077	3222	1	ENSMUSG00000073728.10	ENSMUST00000139653.1	13833	100038693	Tmem51os1	Tmem51 opposite strand 1	NMP	FALSE	Tmem51 (-14385), Kazn (+140712)
chr4	142695194	142695595	Intron (ENSMUST00000211105.1/ENSMUSG00000110067.1, intron 2 of 2)	4	142790808	142791026	219	1	ENSMUSG00000103678.1	ENSMUST00000193751.1	-95414	NA	NA	NA	Spinal cord	FALSE	Kazn (-455994), Prdm2 (+517310)
chr4	142771591	142772308	Intron (ENSMUST00000211105.1/ENSMUSG00000110067.1, intron 2 of 2)	4	142790808	142791026	219	1	ENSMUSG00000103678.1	ENSMUST00000193751.1	-18859	NA	NA	NA	Spinal cord	TRUE	Kazn (-532549), Prdm2 (+440755)
chr4	142772580	142774296	Intron (ENSMUST00000211105.1/ENSMUSG00000110067.1, intron 2 of 2)	4	142790808	142791026	219	1	ENSMUSG00000103678.1	ENSMUST00000193751.1	-17370	NA	NA	NA	Spinal cord	TRUE	Kazn (-534037), Prdm2 (+439267)
chr4	142776841	142777003	Intron (ENSMUST00000211105.1/ENSMUSG00000110067.1, intron 2 of 2)	4	142790808	142791026	219	1	ENSMUSG00000103678.1	ENSMUST00000193751.1	-13886	NA	NA	NA	Spinal cord	TRUE	Kazn (-537521), Prdm2 (+435783)
chr4	142875107	142875551	Intron (ENSMUST00000211105.1/ENSMUSG00000110067.1, intron 1 of 2)	4	142790808	142791026	219	1	ENSMUSG00000103678.1	ENSMUST00000193751.1	84521	NA	NA	NA	Spinal cord	TRUE	Kazn (-635928), Prdm2 (+337376)
chr4	143324054	143326242	Distal Intergenic	4	143340399	143340706	308	1	ENSMUSG00000088395.1	ENSMUST00000157770.1	-15251	NA	NA	NA	Spinal cord	FALSE	Pdpn (-25584), Lrrc38 (-24609)
chr4	144949278	144950737	Distal Intergenic	4	144957155	144958848	1694	2	ENSMUSG00000103911.1	ENSMUST00000193467.1	8841	NA	NA	NA	Spinal cord	TRUE	Vps13d (+24675), Dhrs3 (+56931)
chr4	145009331	145009940	Intron (ENSMUST00000036579.13/ENSMUSG00000020220.16, intron 67 of 69)	4	144974926	144983961	9036	2	ENSMUSG00000020220.16	ENSMUST00000147511.1	-25674	230895	Vps13d	vacuolar protein sorting 13D	NMP	TRUE	Vps13d (-34953), Vps13d (+181030)
chr4	147813322	147813964	Distal Intergenic	4	147782319	147809840	27522	2	ENSMUSG00000093594.1	ENSMUST00000176201.1	-3803	NA	NA	NA	NMP-SC	FALSE	Gm13157 (-3855)
chr4	148066177	148066767	Promoter (2-3kb)	4	148068031	148068492	462	2	ENSMUSG00000094320.1	ENSMUST00000117487.2	2020	NA	NA	NA	NMP	FALSE	Agtrap (+21559), Mthfr (+25281)
chr4	148404684	148406071	Distal Intergenic	4	148443334	148443485	152	2	ENSMUSG00000064648.2	ENSMUST00000082714.2	38108	NA	NA	NA	NMP	FALSE	Ptchd2 (-117413), Ubiad1 (+39393)
chr4	148518524	148518891	Intron (ENSMUST00000103221.9/ENSMUSG00000028991.15, intron 30 of 57)	4	148495183	148500460	5278	2	ENSMUSG00000028989.3	ENSMUST00000030840.3	-18247	654812	Angptl7	angiopoietin-like 7	NMP	FALSE	Exosc10 (-39721), Angptl7 (-18248)
chr4	148557812	148559010	Promoter (<=1kb)	4	148558429	148582401	23973	1	ENSMUSG00000017264.16	ENSMUST00000017408.13	-18	50912	Exosc10	exosome component 10	NMP-SC	FALSE	Exosc10 (-18)
chr4	148582937	148583263	Promoter (2-3kb)	4	148584721	148586007	1287	2	ENSMUSG00000087217.1	ENSMUST00000138492.1	2907	NA	NA	NA	Spinal cord	FALSE	Srm (-8403), Exosc10 (+24671)
chr4	148770422	148771327	Distal Intergenic	4	148804429	148945129	140701	1	ENSMUSG00000028977.16	ENSMUST00000094464.9	-33555	69743	Casz1	castor zinc finger 1	NMP	FALSE	Casz1 (-33554), Gm572 (+127558)
chr4	148816575	148817337	Intron (ENSMUST00000094464.9/ENSMUSG00000028977.16, intron 1 of 15)	4	148804465	148839746	35282	1	ENSMUSG00000028977.16	ENSMUST00000128881.1	12491	69743	Casz1	castor zinc finger 1	NMP	FALSE	Casz1 (+12527), Pex14 (+282920)
chr4	148951825	148952785	Exon (ENSMUST00000122222.7/ENSMUSG00000028977.16, exon 21 of 21)	4	148947492	148948914	1423	2	ENSMUSG00000086606.1	ENSMUST00000123548.1	-3391	NA	NA	NA	NMP	FALSE	Pex14 (+147571), Casz1 (+147876)
chr4	149057472	149057968	Intron (ENSMUST00000103217.10/ENSMUSG00000028975.16, intron 2 of 8)	4	149096383	149096702	320	1	ENSMUSG00000081086.1	ENSMUST00000118516.1	-38663	NA	NA	NA	Spinal cord	FALSE	Pex14 (+42156), Casz1 (+253291)
chr4	150372896	150373510	Intron (ENSMUST00000105682.8/ENSMUSG00000039852.17, intron 1 of 22)	4	150406394	150470381	63988	1	ENSMUSG00000039852.17	ENSMUST00000131600.1	-33191	68703	Rere	arginine glutamic acid dipeptide (RE) repeats	Spinal cord	FALSE	Rere (+91557), Slc45a1 (+278971)
chr4	150472778	150473317	Intron (ENSMUST00000105682.8/ENSMUSG00000039852.17, intron 6 of 22)	4	150488393	150621962	133570	1	ENSMUSG00000039852.17	ENSMUST00000105680.8	-15346	68703	Rere	arginine glutamic acid dipeptide (RE) repeats	NMP	FALSE	Slc45a1 (+179126), Rere (+191402)
chr4	150556762	150557205	Intron (ENSMUST00000105682.8/ENSMUSG00000039852.17, intron 11 of 22)	4	150566869	150568544	1676	2	ENSMUSG00000085213.1	ENSMUST00000128800.1	11561	NA	NA	NA	NMP-SC	TRUE	Slc45a1 (+95190), Rere (+275338)
chr4	150675797	150676608	Promoter (2-3kb)	4	150668248	150678792	10545	2	ENSMUSG00000085869.1	ENSMUST00000149065.1	2590	NA	NA	NA	Spinal cord	FALSE	Errfi1 (-178870), Slc45a1 (-24029)
chr4	150799930	150800641	Distal Intergenic	4	150825733	150839575	13843	1	ENSMUSG00000085097.1	ENSMUST00000133196.1	-25448	NA	NA	NA	NMP	TRUE	Slc45a1 (-148112), Errfi1 (-54787)
chr4	151073277	151073702	Intron (ENSMUST00000169423.8/ENSMUSG00000014592.20, intron 22 of 24)	4	151059526	151079793	20268	2	ENSMUSG00000014592.20	ENSMUST00000140030.7	6304	100072	Camta1	calmodulin binding transcription activator 1	NMP-SC	FALSE	Gm13090 (-16080), Vamp3 (-15537)
chr4	151463977	151464279	Intron (ENSMUST00000169423.8/ENSMUSG00000014592.20, intron 4 of 24)	4	151376470	151379582	3113	1	ENSMUSG00000085593.1	ENSMUST00000129097.1	87658	NA	NA	NA	Spinal cord	FALSE	Gm13090 (+374558), Camta1 (+397618)
chr4	152165278	152165896	Distal Intergenic	4	152159549	152160600	1052	1	ENSMUSG00000028940.2	ENSMUST00000138991.1	6038	15206	Hes2	hairy and enhancer of split 2 (Drosophila)	NMP-SC	TRUE	Acot7 (-20547), Hes2 (+6720)
chr4	152434926	152435574	Intron (ENSMUST00000159840.7/ENSMUSG00000028931.11, intron 2 of 14)	4	152401018	152430648	29631	2	ENSMUSG00000028931.11	ENSMUST00000161496.7	-4602	16498	Kcnab2	potassium voltage-gated channel, shaker-related subfamily, beta member 2	Spinal cord	FALSE	Kcnab2 (+42621), Chd5 (+96599)
chr4	152674156	152674583	Distal Intergenic	4	152677748	152678003	256	2	ENSMUSG00000083078.1	ENSMUST00000118685.1	3634	NA	NA	NA	Spinal cord	TRUE	Nphp4 (+196228), Ajap1 (+808460)
chr4	152833221	152834336	Distal Intergenic	4	152697540	152700515	2976	1	ENSMUSG00000073699.3	ENSMUST00000143133.1	136238	NA	NA	NA	Spinal cord	TRUE	Nphp4 (+355637), Ajap1 (+649051)
chr4	152879041	152879305	Distal Intergenic	4	153013490	153013584	95	2	ENSMUSG00000080360.1	ENSMUST00000116710.1	134411	NA	NA	NA	Spinal cord	FALSE	Nphp4 (+401031), Ajap1 (+603657)
chr4	152952934	152954308	Distal Intergenic	4	153013490	153013584	95	2	ENSMUSG00000080360.1	ENSMUST00000116710.1	59963	NA	NA	NA	Spinal cord	TRUE	Nphp4 (+475479), Ajap1 (+529209)
chr4	153542595	153542904	Distal Intergenic	4	153373221	153482811	109591	2	ENSMUSG00000039546.9	ENSMUST00000105646.2	-59938	230959	Ajap1	adherens junction associated protein 1	Spinal cord	TRUE	A430005L14Rik (-414487), Ajap1 (-59920)
chr4	154414951	154415447	Intron (ENSMUST00000030902.12/ENSMUSG00000039410.16, intron 3 of 16)	4	154346139	154348457	2319	2	ENSMUSG00000039410.16	ENSMUST00000131762.1	-66742	70673	Prdm16	PR domain containing 16	NMP	TRUE	Arhgef16 (-115145), Prdm16 (+221667)
chr4	154570439	154570630	Intron (ENSMUST00000030902.12/ENSMUSG00000039410.16, intron 1 of 16)	4	154550282	154557645	7364	1	ENSMUSG00000086565.1	ENSMUST00000143888.1	20252	NA	NA	NA	Spinal cord	FALSE	Arhgef16 (-270481), Prdm16 (+66331)
chr4	154996497	154996891	Promoter (<=1kb)	4	154983126	154996160	13035	2	ENSMUSG00000029055.17	ENSMUST00000127661.7	-534	269615	Plch2	phospholipase C, eta 2	NMP	TRUE	Plch2 (+14290), Pank4 (+32571)
chr4	155018679	155019557	Promoter (<=1kb)	4	155009077	155019428	10352	2	ENSMUSG00000029055.17	ENSMUST00000126098.1	310	269615	Plch2	phospholipase C, eta 2	NMP	FALSE	Gm10564 (-22928), Plch2 (-8134)
chr5	4240142	4240594	Distal Intergenic	5	4192367	4197651	5285	1	ENSMUSG00000053178.5	ENSMUST00000177258.1	48001	208595	Mterf1b	mitochondrial transcription termination factor 1b	Spinal cord	TRUE	Gm9897 (+48001), Fzd1 (+517848)
chr5	12529698	12530405	Intron (ENSMUST00000030868.10/ENSMUSG00000040254.11, intron 8 of 17)	5	12554632	12558250	3619	1	ENSMUSG00000104632.1	ENSMUST00000196982.1	-24581	NA	NA	NA	Spinal cord	TRUE	Sema3d (+146886), Gm10108 (+591714)
chr5	13144319	13145682	Intron (ENSMUST00000196514.4/ENSMUSG00000028883.17, intron 1 of 4)	5	13133459	13135958	2500	2	ENSMUSG00000105334.1	ENSMUST00000196238.1	-9042	NA	NA	NA	NMP	TRUE	Sema3a (-254308), Gm10108 (-23235)
chr5	13197551	13198840	Intron (ENSMUST00000196514.4/ENSMUSG00000028883.17, intron 1 of 4)	5	13133459	13135958	2500	2	ENSMUSG00000105334.1	ENSMUST00000196238.1	-62237	NA	NA	NA	Spinal cord	TRUE	Sema3a (-201113), Gm10108 (-76430)
chr5	15941025	15941527	Intron (ENSMUST00000167946.8/ENSMUSG00000040118.15, intron 1 of 38)	5	15934911	16089022	154112	1	ENSMUSG00000040118.15	ENSMUST00000196750.1	6365	12293	Cacna2d1	calcium channel, voltage-dependent, alpha2/delta subunit 1	Spinal cord	TRUE	Hgf (-612274), Cacna2d1 (+6585)
chr5	17436036	17436678	Distal Intergenic	5	17476098	17480936	4839	1	ENSMUSG00000058643.3	ENSMUST00000076099.3	-39741	70935	Speer4f1	spermatogenesis associated glutamate (E)-rich protein 4F1	Spinal cord	TRUE	Speer4f (-39741), Gm3495 (+63149)
chr5	17923839	17924950	Distal Intergenic	5	17814675	17888801	74127	2	ENSMUSG00000002944.15	ENSMUST00000197574.1	-35593	12491	Cd36	CD36 antigen	Spinal cord	FALSE	Gnat3 (-38226), Cd36 (-35436)
chr5	19511410	19511893	Intron (ENSMUST00000197354.4/ENSMUSG00000040003.18, intron 1 of 21)	5	19515405	19515507	103	2	ENSMUSG00000088668.1	ENSMUST00000158043.1	3856	NA	NA	NA	Spinal cord	TRUE	Magi2 (+284606)
chr5	20196934	20197738	Intron (ENSMUST00000197354.4/ENSMUSG00000040003.18, intron 4 of 21)	5	20202569	20465613	263045	1	ENSMUSG00000040003.18	ENSMUST00000197822.4	-5233	50791	Magi2	membrane associated guanylate kinase, WW and PDZ domain containing 2	Spinal cord	FALSE	Magi2 (-342554), Magi2 (+970290)
chr5	22164210	22164895	Intron (ENSMUST00000161356.7/ENSMUSG00000042453.14, intron 4 of 64)	5	22060313	22134669	74357	2	ENSMUSG00000042453.14	ENSMUST00000162876.1	-29883	19699	Reln	reelin	Spinal cord	FALSE	Slc26a5 (-298949), Reln (+180149)
chr5	23458605	23458820	Intron (ENSMUST00000196889.4/ENSMUSG00000029004.15, intron 2 of 12)	5	23478555	23485451	6897	1	ENSMUSG00000029004.15	ENSMUST00000200330.1	-19843	69188	Kmt2e	lysine (K)-specific methyltransferase 2E	Spinal cord	FALSE	Mll5 (+24264), Srpk2 (+157858)
chr5	23768388	23769266	3' UTR	5	23749378	23762450	13073	2	ENSMUSG00000057541.14	ENSMUST00000147922.7	-6377	78697	Pus7	pseudouridylate synthase 7	Spinal cord	TRUE	Srpk2 (-152256), Pus7 (+10731)
chr5	23842905	23844626	Promoter (<=1kb)	5	23838944	23844161	5218	2	ENSMUSG00000028998.6	ENSMUST00000030851.6	396	66169	Tomm7	translocase of outer mitochondrial membrane 7 homolog (yeast)	Spinal cord	FALSE	Tomm7 (+395)
chr5	23908445	23909118	Distal Intergenic	5	23915276	23922904	7629	2	ENSMUSG00000028995.14	ENSMUST00000126828.1	14123	84652	Fam126a	family with sequence similarity 126, member A	Spinal cord	FALSE	Tomm7 (-64621), Fam126a (+121908)
chr5	24598137	24599240	Promoter (<=1kb)	5	24595735	24598938	3204	2	ENSMUSG00000028949.13	ENSMUST00000145565.7	250	66993	Smarcd3	SWI/SNF related, matrix associated, actin dependent regulator of chromatin, subfamily d, member 3	NMP	FALSE	Smarcd3 (+3323), Chpf2 (+11945)
chr5	24892426	24892860	Intron (ENSMUST00000030784.13/ENSMUSG00000028944.14, intron 5 of 15)	5	24874874	24889152	14279	2	ENSMUSG00000028944.14	ENSMUST00000129022.7	-3491	108099	Prkag2	protein kinase, AMP-activated, gamma 2 non-catalytic subunit	NMP	TRUE	1500035N22Rik (-93199), Rheb (-50019)
chr5	32041163	32041379	Intron (ENSMUST00000201352.3/ENSMUSG00000052139.18, intron 10 of 11)	5	32045978	32084753	38776	1	ENSMUSG00000052139.18	ENSMUST00000202080.1	-4707	107976	Bre	brain and reproductive organ-expressed protein	NMP-SC	FALSE	Gm10463 (+91897), Bre (+343221)
chr5	33414445	33414671	Intron (ENSMUST00000087864.11/ENSMUSG00000037355.14, intron 13 of 13)	5	33430734	33433976	3243	2	ENSMUSG00000029112.5	ENSMUST00000173348.1	19418	672284	Nkx1-1	NK1 transcription factor related, locus 1 (Drosophila)	NMP-SC	FALSE	Nkx1-1 (+19418), Uvssa (+35862)
chr5	34922423	34922791	Intron (ENSMUST00000212362.1/ENSMUSG00000051246.3, intron 3 of 3)	5	34917539	34923690	6152	1	ENSMUSG00000051246.3	ENSMUST00000202205.1	5068	403174	Msantd1	Myb/SANT-like DNA-binding domain containing 1	Spinal cord	FALSE	Rgs12 (-26838), Msantd1 (+6692)
chr5	35698406	35698666	Intron (ENSMUST00000127825.7/ENSMUSG00000036553.16, intron 15 of 15)	5	35697183	35716251	19069	2	ENSMUSG00000036553.16	ENSMUST00000129664.7	17715	231147	Sh3tc1	SH3 domain and tetratricopeptide repeats 1	NMP	FALSE	Htra3 (-18754), Sh3tc1 (+30740)
chr5	36373399	36373554	Intron (ENSMUST00000037370.13/ENSMUSG00000029093.14, intron 1 of 26)	5	36151233	36365918	214686	2	ENSMUSG00000029093.14	ENSMUST00000141508.1	-7558	81840	Sorcs2	sortilin-related VPS10 domain containing receptor 2	Spinal cord	FALSE	Sorcs2 (+24647), Psapl1 (+169456)
chr5	36375889	36376552	Intron (ENSMUST00000037370.13/ENSMUSG00000029093.14, intron 1 of 26)	5	36151233	36365918	214686	2	ENSMUSG00000029093.14	ENSMUST00000141508.1	-10302	81840	Sorcs2	sortilin-related VPS10 domain containing receptor 2	Spinal cord	TRUE	Sorcs2 (+21903), Psapl1 (+172200)
chr5	36610004	36610170	Intron (ENSMUST00000174019.1/ENSMUSG00000106797.1, intron 1 of 2)	5	36602250	36613730	11481	2	ENSMUSG00000029190.19	ENSMUST00000132383.5	3643	320661	D5Ertd579e	DNA segment, Chr 5, ERATO Doi 579, expressed	NMP-SC	FALSE	Tbc1d14 (-23822), D5Ertd579e (+85882)
chr5	37893248	37894448	Promoter (<=1kb)	5	37893772	37897917	4146	1	ENSMUSG00000106718.1	ENSMUST00000200831.1	76	NA	NA	NA	NMP	FALSE	Stx18 (-144894), Msx1 (-69265)
chr5	37895264	37896369	Promoter (1-2kb)	5	37894707	37897137	2431	1	ENSMUSG00000106718.1	ENSMUST00000201327.1	1109	NA	NA	NA	Spinal cord	TRUE	Stx18 (-142925), Msx1 (-71234)
chr5	37917851	37918355	Distal Intergenic	5	37894707	37897137	2431	1	ENSMUSG00000106718.1	ENSMUST00000201327.1	23396	NA	NA	NA	NMP-SC	TRUE	Stx18 (-120639), Msx1 (-93520)
chr5	38388353	38389376	Intron (ENSMUST00000067886.11/ENSMUSG00000005107.13, intron 8 of 11)	5	38344435	38349197	4763	1	ENSMUSG00000106932.1	ENSMUST00000201983.1	44429	78172	4930487D11Rik	RIKEN cDNA 4930487D11 gene	NMP-SC	TRUE	Drd5 (+69356), Slc2a9 (+91441)
chr5	44925471	44926075	Distal Intergenic	5	44966200	44978805	12606	1	ENSMUSG00000062496.9	ENSMUST00000199309.4	-40427	75783	4930431F12Rik	RIKEN cDNA 4930431F12 gene	Spinal cord	TRUE	Ldb2 (-126066), 4930431F12Rik (-40810)
chr5	45282158	45283218	Intron (ENSMUST00000197016.4/ENSMUSG00000029092.9, intron 4 of 5)	5	45192669	45251929	59261	2	ENSMUSG00000104781.1	ENSMUST00000200133.1	-30759	NA	NA	NA	Spinal cord	TRUE	4930435H24Rik (-113124), Qdpr (+167547)
chr5	45572494	45573920	Exon (ENSMUST00000016023.8/ENSMUSG00000015879.8, exon 6 of 16)	5	45556680	45558181	1502	1	ENSMUSG00000104837.1	ENSMUST00000199642.1	16527	NA	NA	NA	Spinal cord	FALSE	Med28 (+52986), Fam184b (+66294)
chr5	51477923	51479126	Intron (ENSMUST00000132734.7/ENSMUSG00000029167.13, intron 7 of 12)	5	51482752	51484305	1554	2	ENSMUSG00000105442.1	ENSMUST00000198724.1	5781	NA	NA	NA	Spinal cord	TRUE	Ppargc1a (+75396)
chr5	52643790	52644997	Intron (ENSMUST00000031069.12/ENSMUSG00000029173.12, intron 10 of 10)	5	52646640	52648480	1841	2	ENSMUSG00000029173.12	ENSMUST00000199425.1	4087	211006	Sepsecs	Sep (O-phosphoserine) tRNA:Sec (selenocysteine) tRNA synthase	Spinal cord	TRUE	Sepsecs (+25335), Gm5866 (+62074)
chr5	56225892	56226762	Distal Intergenic	5	56157338	56157650	313	1	ENSMUSG00000105685.1	ENSMUST00000198120.1	68989	NA	NA	NA	Spinal cord	TRUE	NONE
chr5	58228543	58229104	Distal Intergenic	5	58173434	58175528	2095	2	ENSMUSG00000106146.1	ENSMUST00000198725.1	-53295	NA	NA	NA	Spinal cord	TRUE	Pcdh7 (+510803)
chr5	58800194	58801083	Distal Intergenic	5	59000300	59000993	694	2	ENSMUSG00000106509.1	ENSMUST00000198671.1	200355	NA	NA	NA	Spinal cord	TRUE	NONE
chr5	64388981	64390374	Distal Intergenic	5	64383454	64386205	2752	1	ENSMUSG00000105443.1	ENSMUST00000200306.1	6223	NA	NA	NA	Spinal cord	TRUE	Klf3 (-413845), Tbc1d1 (+229467)
chr5	64575659	64576650	Distal Intergenic	5	64564177	64564819	643	2	ENSMUSG00000104806.1	ENSMUST00000197120.1	-11335	NA	NA	NA	Spinal cord	TRUE	Klf3 (-227368), Tbc1d1 (+415944)
chr5	65093806	65093989	Promoter (1-2kb)	5	65064684	65092132	27449	2	ENSMUSG00000037913.12	ENSMUST00000212640.1	-1765	243025	Tmem156	transmembrane protein 156	NMP-SC	FALSE	Tmem156 (-2343)
chr5	65326480	65326841	Intron (ENSMUST00000203581.2/ENSMUSG00000029191.16, intron 1 of 24)	5	65261850	65335564	73715	2	ENSMUSG00000029191.16	ENSMUST00000203581.2	8904	19687	Rfc1	replication factor C (activator 1) 1	Spinal cord	FALSE	Rfc1 (+9009), Wdr19 (+126965)
chr5	66485783	66486096	Intron (ENSMUST00000162366.7/ENSMUSG00000029207.16, intron 3 of 15)	5	66302205	66492171	189967	2	ENSMUSG00000029207.16	ENSMUST00000160063.4	6232	11787	Apbb2	amyloid beta (A4) precursor protein-binding, family B, member 2	NMP-SC	FALSE	Apbb2 (+132888), Nsun7 (+225815)
chr5	66799710	66801364	Intron (ENSMUST00000201852.3/ENSMUSG00000037736.18, intron 1 of 7)	5	66745889	66953678	207790	1	ENSMUSG00000037736.18	ENSMUST00000130228.1	54648	77569	Limch1	LIM and calponin homology domains 1	Spinal cord	TRUE	Limch1 (+54702), Phox2b (+298764)
chr5	66882101	66882398	Intron (ENSMUST00000201852.3/ENSMUSG00000037736.18, intron 3 of 7)	5	66890366	66890876	511	1	ENSMUSG00000082420.2	ENSMUST00000121056.2	-8117	NA	NA	NA	Spinal cord	TRUE	Limch1 (+136415), Phox2b (+217051)
chr5	67400750	67402082	Intron (ENSMUST00000169190.4/ENSMUSG00000092060.4, intron 3 of 4)	5	67392148	67427330	35183	2	ENSMUSG00000092060.4	ENSMUST00000201705.3	25914	666938	Bend4	BEN domain containing 4	NMP	TRUE	Bend4 (+26383), Slc30a9 (+94461)
chr5	72790141	72790815	Intron (ENSMUST00000071944.12/ENSMUSG00000029217.16, intron 3 of 18)	5	72755738	72786020	30283	2	ENSMUSG00000029217.16	ENSMUST00000155342.7	-4458	21682	Tec	tec protein tyrosine kinase	Spinal cord	TRUE	Txk (-53889), Tec (+77974)
chr5	73233935	73234606	Intron (ENSMUST00000101127.11/ENSMUSG00000070733.13, intron 1 of 62)	5	73210156	73212643	2488	2	ENSMUSG00000090561.2	ENSMUST00000168686.2	-21627	NA	NA	NA	Spinal cord	TRUE	Fryl (+22317), Slc10a4 (+227367)
chr5	73330800	73331339	Intron (ENSMUST00000200830.3/ENSMUSG00000029153.11, intron 2 of 5)	5	73323346	73338558	15213	2	ENSMUSG00000029153.11	ENSMUST00000202012.1	7489	433904	Ociad2	OCIA domain containing 2	Spinal cord	TRUE	Ociad2 (+7523), Ociad1 (+38276)
chr5	74205630	74205773	3' UTR	5	74197891	74199472	1582	1	ENSMUSG00000049907.8	ENSMUST00000201837.1	7810	68939	Rasl11b	RAS-like, family 11, member B	Spinal cord	FALSE	Rasl11b (+10406), Scfd2 (+326040)
chr5	74366347	74366621	Intron (ENSMUST00000072857.12/ENSMUSG00000062110.14, intron 5 of 8)	5	74367163	74369915	2753	2	ENSMUSG00000107009.1	ENSMUST00000201755.1	3431	NA	NA	NA	Spinal cord	TRUE	Scfd2 (+165258), Rasl11b (+171188)
chr5	75478393	75479363	Distal Intergenic	5	75387775	75399372	11598	2	ENSMUSG00000107386.1	ENSMUST00000202494.1	-79506	NA	NA	NA	Spinal cord	TRUE	Kit (-96077), Pdgfra (+322712)
chr5	75600802	75601363	Intron (ENSMUST00000144270.7/ENSMUSG00000005672.12, intron 1 of 20)	5	75610574	75620949	10376	1	ENSMUSG00000005672.12	ENSMUST00000143221.1	-9492	16590	Kit	KIT proto-oncogene receptor tyrosine kinase	NMP	FALSE	Kit (+26128), Kdr (+377375)
chr5	76664678	76664856	Intron (ENSMUST00000128112.7/ENSMUSG00000036377.18, intron 1 of 3)	5	76655929	76658355	2427	2	ENSMUSG00000103529.1	ENSMUST00000194526.1	-6412	NA	NA	NA	Spinal cord	FALSE	C530008M17Rik (-175832), Gm10430 (+8255)
chr5	83820515	83821163	Distal Intergenic	5	83863163	83863751	589	1	ENSMUSG00000106576.1	ENSMUST00000197408.1	-42324	NA	NA	NA	Spinal cord	FALSE	Tecrl (-465644), Epha5 (+596082)
chr5	84412422	84413213	Intron (ENSMUST00000053733.14/ENSMUSG00000029245.16, intron 1 of 15)	5	84057791	84416806	359016	2	ENSMUSG00000029245.16	ENSMUST00000113403.7	3989	13839	Epha5	Eph receptor A5	Spinal cord	TRUE	Epha5 (+4103)
chr5	92655454	92656692	Intron (ENSMUST00000060930.9/ENSMUSG00000050050.17, intron 9 of 24)	5	92633353	92643884	10532	2	ENSMUSG00000050050.17	ENSMUST00000212060.1	-12189	320696	Ccdc158	coiled-coil domain containing 158	Spinal cord	FALSE	Ccdc158 (+19052), Stbd1 (+53022)
chr5	92711568	92712030	Intron (ENSMUST00000113055.8/ENSMUSG00000029381.15, intron 1 of 10)	5	92736205	92737442	1238	1	ENSMUSG00000092266.1	ENSMUST00000174621.1	-24406	NA	NA	NA	Spinal cord	FALSE	Shroom3 (+28364), Sowahb (+333223)
chr5	92763479	92763979	Intron (ENSMUST00000113055.8/ENSMUSG00000029381.15, intron 1 of 10)	5	92788451	92788562	112	2	ENSMUSG00000089268.1	ENSMUST00000158643.1	24833	100316841	Mir1961	microRNA 1961	Spinal cord	TRUE	Shroom3 (+80294), Sowahb (+281293)
chr5	92767295	92768214	Intron (ENSMUST00000113055.8/ENSMUSG00000029381.15, intron 1 of 10)	5	92788451	92788562	112	2	ENSMUSG00000089268.1	ENSMUST00000158643.1	20808	100316841	Mir1961	microRNA 1961	Spinal cord	FALSE	Shroom3 (+84320), Sowahb (+277267)
chr5	92866894	92867707	Intron (ENSMUST00000113055.8/ENSMUSG00000029381.15, intron 2 of 10)	5	92897993	92965308	67316	1	ENSMUSG00000029381.15	ENSMUST00000113051.8	-30693	27428	Shroom3	shroom family member 3	Spinal cord	TRUE	Sowahb (+177721), Shroom3 (+183866)
chr5	92882376	92883143	Intron (ENSMUST00000113055.8/ENSMUSG00000029381.15, intron 2 of 10)	5	92897993	92965308	67316	1	ENSMUSG00000029381.15	ENSMUST00000113051.8	-15234	27428	Shroom3	shroom family member 3	Spinal cord	TRUE	Sowahb (+162262), Shroom3 (+199325)
chr5	95940311	95941081	Distal Intergenic	5	95956951	95961068	4118	1	ENSMUSG00000023078.6	ENSMUST00000023840.6	-16255	55985	Cxcl13	chemokine (C-X-C motif) ligand 13	Spinal cord	TRUE	Cxcl13 (-16232), D5Ertd577e (+483890)
chr5	96570774	96571731	Intron (ENSMUST00000036019.4/ENSMUSG00000034687.8, intron 13 of 73)	5	96617364	96636766	19403	1	ENSMUSG00000034687.8	ENSMUST00000197126.4	-46112	231470	Fras1	Fraser extracellular matrix complex subunit 1	Spinal cord	FALSE	Anxa3 (-222132), Fras1 (+197298)
chr5	96968437	96970410	Distal Intergenic	5	96996206	96997364	1159	2	ENSMUSG00000105006.1	ENSMUST00000195892.1	27941	NA	NA	NA	Spinal cord	TRUE	Bmp2k (-28265), Anxa3 (+176039)
chr5	98376519	98376891	Intron (ENSMUST00000080333.7/ENSMUSG00000057816.7, intron 2 of 5)	5	98346394	98349324	2931	1	ENSMUSG00000104545.1	ENSMUST00000198813.1	30311	NA	NA	NA	Spinal cord	TRUE	Gm11111 (-175990), 1700007G11Rik (+47351)
chr5	99474788	99475635	Intron (ENSMUST00000209346.1/ENSMUSG00000089809.9, intron 3 of 16)	5	99508389	99511037	2649	1	ENSMUSG00000104753.1	ENSMUST00000196037.1	-33178	NA	NA	NA	Spinal cord	FALSE	Rasgef1b (-222285), A930011G23Rik (+253833)
chr5	101092721	101093604	Distal Intergenic	5	100910001	100913707	3707	2	ENSMUSG00000106255.1	ENSMUST00000199211.1	-179455	102640815	Gm36793	predicted gene, 36793	Spinal cord	TRUE	Agpat9 (+247033), Nkx6-1 (+572063)
chr5	101296936	101298233	Distal Intergenic	5	101305578	101305869	292	1	ENSMUSG00000105965.1	ENSMUST00000197114.1	-7994	NA	NA	NA	Spinal cord	TRUE	Nkx6-1 (+367641), Agpat9 (+451455)
chr5	101786071	101786527	Intron (ENSMUST00000031273.8/ENSMUSG00000029330.8, intron 2 of 12)	5	101783078	101785671	2594	1	ENSMUSG00000104966.1	ENSMUST00000199649.1	3221	NA	NA	NA	Spinal cord	FALSE	Cds1 (+21169), Wdfy3 (+283622)
chr5	102751626	102752757	Intron (ENSMUST00000073302.11/ENSMUSG00000057315.14, intron 2 of 8)	5	102768771	102897937	129167	1	ENSMUSG00000057315.14	ENSMUST00000112852.7	-16580	231532	Arhgap24	Rho GTPase activating protein 24	Spinal cord	TRUE	Arhgap24 (+270801), Mapk10 (+459142)
chr5	102803301	102804178	Intron (ENSMUST00000073302.11/ENSMUSG00000057315.14, intron 2 of 8)	5	102809049	102875860	66812	1	ENSMUSG00000057315.14	ENSMUST00000130222.1	-5310	231532	Arhgap24	Rho GTPase activating protein 24	Spinal cord	FALSE	Arhgap24 (+322349), Mapk10 (+407594)
chr5	102808491	102809280	Promoter (<=1kb)	5	102809049	102875860	66812	1	ENSMUSG00000057315.14	ENSMUST00000130222.1	-164	231532	Arhgap24	Rho GTPase activating protein 24	NMP-SC	TRUE	Arhgap24 (+327495), Mapk10 (+402448)
chr5	102813172	102813704	Intron (ENSMUST00000073302.11/ENSMUSG00000057315.14, intron 2 of 8)	5	102809049	102875860	66812	1	ENSMUSG00000057315.14	ENSMUST00000130222.1	4389	231532	Arhgap24	Rho GTPase activating protein 24	Spinal cord	TRUE	Arhgap24 (+332047), Mapk10 (+397896)
chr5	102919472	102919874	Intron (ENSMUST00000170792.7/ENSMUSG00000046709.16, intron 13 of 13)	5	102951818	102952072	255	2	ENSMUSG00000105253.1	ENSMUST00000196071.1	32399	NA	NA	NA	Spinal cord	TRUE	Mapk10 (+291661), Arhgap24 (+438282)
chr5	104111646	104112730	Promoter (1-2kb)	5	104092840	104113439	20600	2	ENSMUSG00000029309.7	ENSMUST00000199947.1	1251	13602	Sparcl1	SPARC-like 1	Spinal cord	TRUE	Sparcl1 (+1900), Nudt9 (+65319)
chr5	106739440	106740326	Promoter (1-2kb)	5	106738117	106738764	648	2	ENSMUSG00000106301.1	ENSMUST00000197334.1	-1119	NA	NA	NA	NMP-SC	TRUE	Zfp644 (-43053), Hfm1 (+186007)
chr5	107020151	107020671	Distal Intergenic	5	107048836	107056042	7207	1	ENSMUSG00000106554.1	ENSMUST00000199486.1	-28425	NA	NA	NA	Spinal cord	FALSE	Cdc7 (+55850), Tgfbr3 (+269218)
chr5	107921322	107922345	Intron (ENSMUST00000031198.10/ENSMUSG00000029270.10, intron 2 of 4)	5	107907345	107907476	132	1	ENSMUSG00000077426.1	ENSMUST00000104238.1	14488	NA	NA	NA	Spinal cord	FALSE	Rpl5 (+21332), Fam69a (+65251)
chr5	108717461	108719028	Distal Intergenic	5	108705074	108705872	799	1	ENSMUSG00000008090.14	ENSMUST00000199802.1	13170	116701	Fgfrl1	fibroblast growth factor receptor-like 1	NMP	FALSE	Fgfrl1 (+24016), Rnf212 (+31203)
chr5	110569080	110569463	Intron (ENSMUST00000040001.13/ENSMUSG00000033316.14, intron 1 of 10)	5	110544355	110621375	77021	1	ENSMUSG00000033316.14	ENSMUST00000040001.13	24916	231605	Galnt9	UDP-N-acetyl-alpha-D-galactosamine:polypeptide N-acetylgalactosaminyltransferase 9	Spinal cord	FALSE	Galnt9 (+24927), Noc4l (+84145)
chr5	111011035	111011675	Promoter (2-3kb)	5	111008480	111008846	367	2	ENSMUSG00000083771.1	ENSMUST00000118677.1	-2509	NA	NA	NA	Spinal cord	FALSE	Pitpnb (-319408), Ttc28 (+131552)
chr5	111138092	111138681	Intron (ENSMUST00000040111.9/ENSMUSG00000033209.17, intron 5 of 23)	5	111158311	111160688	2378	1	ENSMUSG00000106153.1	ENSMUST00000198098.1	-19925	NA	NA	NA	Spinal cord	FALSE	Pitpnb (-192376), Ttc28 (+258584)
chr5	111151773	111152003	Intron (ENSMUST00000040111.9/ENSMUSG00000033209.17, intron 5 of 23)	5	111158311	111160688	2378	1	ENSMUSG00000106153.1	ENSMUST00000198098.1	-6423	NA	NA	NA	NMP-SC	FALSE	Pitpnb (-178875), Ttc28 (+272085)
chr5	111877159	111877968	Distal Intergenic	5	111939804	111944235	4432	2	ENSMUSG00000106060.1	ENSMUST00000197648.1	66672	NA	NA	NA	NMP-SC	FALSE	C130026L21Rik (+296142), Cryba4 (+374954)
chr5	113448332	113448691	Distal Intergenic	5	113490333	113493141	2809	1	ENSMUSG00000063430.9	ENSMUST00000138757.2	-41822	320916	Wscd2	WSC domain containing 2	Spinal cord	TRUE	Wscd2 (-41935), Aym1 (+91218)
chr5	115125285	115125663	Promoter (2-3kb)	5	115124962	115127513	2552	2	ENSMUSG00000046562.5	ENSMUST00000137140.1	2039	106840	Unc119b	unc-119 lipid binding chaperone B	NMP	FALSE	Acads (-6128), Unc119b (+9501)
chr5	115192703	115194845	Promoter (<=1kb)	5	115168689	115194381	25693	2	ENSMUSG00000029544.16	ENSMUST00000112113.7	607	29867	Cabp1	calcium binding protein 1	NMP	FALSE	Pop5 (-42062), Cabp1 (-7466)
chr5	118458761	118460052	Distal Intergenic	5	118486967	118503500	16534	1	ENSMUSG00000082365.2	ENSMUST00000202846.1	-27561	NA	NA	NA	Spinal cord	FALSE	Med13l (-101312), 2410131K14Rik (+214180)
chr5	119563515	119563923	Distal Intergenic	5	119570225	119570762	538	2	ENSMUSG00000087516.7	ENSMUST00000200851.1	7043	100993	AW549542	expressed sequence AW549542	Spinal cord	FALSE	Tbx3 (-107299)
chr5	119641472	119642136	Intron (ENSMUST00000129108.1/ENSMUSG00000087516.7, intron 1 of 2)	5	119646134	119659262	13129	1	ENSMUSG00000085345.1	ENSMUST00000154997.1	-4330	NA	NA	NA	Spinal cord	FALSE	Tbx3 (-29214)
chr5	119720874	119721242	Distal Intergenic	5	119685095	119691218	6124	2	ENSMUSG00000086847.1	ENSMUST00000135385.1	-29840	433944	Tbx3os2	T-box 3, opposite strand 2	Spinal cord	TRUE	Tbx5 (-113605), Tbx3 (+50040)
chr5	119844997	119845503	Intron (ENSMUST00000018407.9/ENSMUSG00000018263.11, intron 6 of 8)	5	119836155	119845110	8956	1	ENSMUSG00000018263.11	ENSMUST00000202504.2	9095	21388	Tbx5	T-box 5	NMP-SC	FALSE	Rbm19 (-271260), Tbx5 (+10587)
chr5	121930157	121930783	Intron (ENSMUST00000111752.9/ENSMUSG00000042589.18, intron 2 of 22)	5	121860308	121924921	64614	2	ENSMUSG00000042589.18	ENSMUST00000168288.8	-5549	13048	Cux2	cut-like homeobox 2	Spinal cord	TRUE	Fam109a (+81442), Cux2 (+119381)
chr5	121948463	121949297	Intron (ENSMUST00000111752.9/ENSMUSG00000042589.18, intron 2 of 22)	5	121860308	121924921	64614	2	ENSMUSG00000042589.18	ENSMUST00000168288.8	-23959	13048	Cux2	cut-like homeobox 2	NMP-SC	TRUE	Fam109a (+99852), Cux2 (+100971)
chr5	122621351	122621834	Distal Intergenic	5	122550204	122614518	64315	2	ENSMUSG00000029469.14	ENSMUST00000031426.13	-7074	12589	Ift81	intraflagellar transport 81	Spinal cord	FALSE	P2rx7 (-22318), Ift81 (-7075)
chr5	122888115	122888681	Promoter (<=1kb)	5	122880508	122888580	8073	2	ENSMUSG00000029475.17	ENSMUST00000152872.1	182	30841	Kdm2b	lysine (K)-specific demethylase 2B	Spinal cord	FALSE	Rnf34 (+38210), Kdm2b (+100701)
chr5	124166382	124167396	Intron (ENSMUST00000086123.10/ENSMUSG00000029406.15, intron 1 of 23)	5	124143606	124185118	41513	2	ENSMUSG00000029406.15	ENSMUST00000161644.2	18229	19679	Pitpnm2	phosphatidylinositol transfer protein, membrane-associated 2	Spinal cord	TRUE	Arl6ip4 (+50790), Pitpnm2 (+82871)
chr5	124191661	124191875	Promoter (2-3kb)	5	124132805	124189747	56943	2	ENSMUSG00000029406.15	ENSMUST00000159677.7	-2021	19679	Pitpnm2	phosphatidylinositol transfer protein, membrane-associated 2	Spinal cord	FALSE	Pitpnm2 (+57992), Arl6ip4 (+75669)
chr5	124206733	124206940	Intron (ENSMUST00000086123.10/ENSMUSG00000029406.15, intron 1 of 23)	5	124118690	124216418	97729	2	ENSMUSG00000029406.15	ENSMUST00000086123.10	9582	19679	Pitpnm2	phosphatidylinositol transfer protein, membrane-associated 2	NMP-SC	FALSE	Pitpnm2 (+42923), Arl6ip4 (+90738)
chr5	125110393	125111376	Intron (ENSMUST00000111402.8/ENSMUSG00000029478.16, intron 4 of 47)	5	125017835	125124900	107066	2	ENSMUSG00000029478.16	ENSMUST00000055256.13	14016	20602	Ncor2	nuclear receptor co-repressor 2	Spinal cord	FALSE	Ncor2 (+68168), Fam101a (+107438)
chr5	125159125	125159643	Intron (ENSMUST00000111402.8/ENSMUSG00000029478.16, intron 1 of 47)	5	125017162	125179053	161892	2	ENSMUSG00000029478.16	ENSMUST00000086083.10	19669	20602	Ncor2	nuclear receptor co-repressor 2	NMP-SC	FALSE	Ncor2 (+19669), Fam101a (+155937)
chr5	125535081	125535300	Promoter (2-3kb)	5	125532387	125792583	260197	1	ENSMUSG00000070498.3	ENSMUST00000031446.6	2803	208151	Tmem132b	transmembrane protein 132B	Spinal cord	FALSE	Tmem132b (+2773), Gm4868 (+313549)
chr5	127298774	127299253	Intron (ENSMUST00000119026.7/ENSMUSG00000034324.16, intron 1 of 8)	5	127309017	127310101	1085	1	ENSMUSG00000104971.1	ENSMUST00000196548.1	-10004	NA	NA	NA	Spinal cord	FALSE	Tmem132c (+57206), Slc15a4 (+318402)
chr5	127323541	127324565	Intron (ENSMUST00000119026.7/ENSMUSG00000034324.16, intron 1 of 8)	5	127309017	127310101	1085	1	ENSMUSG00000104971.1	ENSMUST00000196548.1	15036	NA	NA	NA	Spinal cord	TRUE	Tmem132c (+82245), Slc15a4 (+293363)
chr5	127484063	127485570	Intron (ENSMUST00000119026.7/ENSMUSG00000034324.16, intron 3 of 8)	5	127538260	127564866	26607	1	ENSMUSG00000034324.16	ENSMUST00000128068.7	-53444	208213	Tmem132c	transmembrane protein 132C	Spinal cord	TRUE	Slc15a4 (+132599), Tmem132c (+243009)
chr5	127674670	127675641	Intron (ENSMUST00000137157.7/ENSMUSG00000049971.17, intron 7 of 10)	5	127657033	127689871	32839	1	ENSMUSG00000049971.17	ENSMUST00000134529.1	18122	319804	Glt1d1	glycosyltransferase 1 domain containing 1	NMP	TRUE	Glt1d1 (+42894), Tmem132d (+757921)
chr5	128388788	128389568	Intron (ENSMUST00000044441.7/ENSMUSG00000034310.8, intron 1 of 8)	5	127781630	128433077	651448	2	ENSMUSG00000034310.8	ENSMUST00000044441.7	43899	243274	Tmem132d	transmembrane protein 132D	Spinal cord	TRUE	Tmem132d (+43899), Glt1d1 (+756916)
chr5	129169400	129170341	Intron (ENSMUST00000056617.13/ENSMUSG00000044017.16, intron 15 of 25)	5	129128077	129128517	441	2	ENSMUSG00000060419.8	ENSMUST00000140155.1	-41353	NA	NA	NA	Spinal cord	FALSE	Sfswap (-331360), Gpr133 (+73121)
chr5	129266425	129267061	Distal Intergenic	5	129363562	129364721	1160	1	ENSMUSG00000104681.1	ENSMUST00000198925.1	-96819	NA	NA	NA	Spinal cord	FALSE	Sfswap (-234488), Gpr133 (+169993)
chr5	129298683	129299676	Distal Intergenic	5	129363562	129364721	1160	1	ENSMUSG00000104681.1	ENSMUST00000198925.1	-64383	NA	NA	NA	NMP-SC	FALSE	Sfswap (-202051), Gpr133 (+202430)
chr5	131548923	131549683	Intron (ENSMUST00000161226.8/ENSMUSG00000029673.17, intron 5 of 18)	5	131439298	131538687	99390	2	ENSMUSG00000029673.17	ENSMUST00000161374.7	-10616	319974	Auts2	autism susceptibility candidate 2	Spinal cord	TRUE	Wbscr17 (-241385), Auts2 (+67302)
chr5	131581650	131582001	Intron (ENSMUST00000161226.8/ENSMUSG00000029673.17, intron 5 of 18)	5	131577987	131578109	123	1	ENSMUSG00000099255.1	ENSMUST00000184521.1	3838	NA	NA	NA	NMP-SC	TRUE	Wbscr17 (-273908), Auts2 (+34779)
chr5	131584302	131586118	Intron (ENSMUST00000161226.8/ENSMUSG00000029673.17, intron 5 of 18)	5	131577987	131578109	123	1	ENSMUSG00000099255.1	ENSMUST00000184521.1	7223	NA	NA	NA	NMP	TRUE	Wbscr17 (-277292), Auts2 (+31395)
chr5	132067325	132068280	Intron (ENSMUST00000161226.8/ENSMUSG00000029673.17, intron 2 of 18)	5	132030909	132050409	19501	2	ENSMUSG00000029673.17	ENSMUST00000185450.6	-17393	319974	Auts2	autism susceptibility candidate 2	NMP-SC	TRUE	Auts2 (-451198), ENSMUSG00000098133 (+474020)
chr5	132368392	132369229	Intron (ENSMUST00000161226.8/ENSMUSG00000029673.17, intron 1 of 18)	5	132370376	132372681	2306	2	ENSMUSG00000104994.1	ENSMUST00000200646.1	3871	NA	NA	NA	Spinal cord	FALSE	Auts2 (-752206), ENSMUSG00000098133 (+173012)
chr5	132466604	132467429	Intron (ENSMUST00000161226.8/ENSMUSG00000029673.17, intron 1 of 18)	5	132030990	132449360	418371	2	ENSMUSG00000029673.17	ENSMUST00000160135.3	-17656	319974	Auts2	autism susceptibility candidate 2	Spinal cord	TRUE	Auts2 (-850412), ENSMUSG00000098133 (+74806)
chr5	132500216	132501857	Promoter (1-2kb)	5	132497678	132499837	2160	2	ENSMUSG00000106384.1	ENSMUST00000200180.1	-1199	NA	NA	NA	Spinal cord	TRUE	Auts2 (-884432), ENSMUSG00000098133 (+40786)
chr5	132774012	132774613	Distal Intergenic	5	132796153	132796440	288	1	ENSMUSG00000103500.1	ENSMUST00000192042.1	-21841	NA	NA	NA	Spinal cord	TRUE	ENSMUSG00000098133 (-232490)
chr5	133991655	133992436	Distal Intergenic	5	133919159	133920002	844	2	ENSMUSG00000104893.1	ENSMUST00000196197.1	-72043	NA	NA	NA	Spinal cord	TRUE	Gatsl2 (-107665)
chr5	134050739	134051305	Distal Intergenic	5	134090486	134091451	966	2	ENSMUSG00000106800.1	ENSMUST00000202497.1	40429	NA	NA	NA	NMP-SC	FALSE	Gatsl2 (-48689)
chr5	134232589	134233344	Distal Intergenic	5	134220260	134229625	9366	2	ENSMUSG00000015950.13	ENSMUST00000144086.1	-3341	17969	Ncf1	neutrophil cytosolic factor 1	Spinal cord	TRUE	Ncf1 (-3342)
chr5	135763265	135763776	Intron (ENSMUST00000053906.10/ENSMUSG00000019178.17, intron 4 of 8)	5	135747220	135778238	31019	2	ENSMUSG00000019178.17	ENSMUST00000053906.10	14718	76571	Styxl1	serine/threonine/tyrosine interacting-like 1	NMP-SC	FALSE	Tmem120a (-19250), Styxl1 (+14717)
chr5	135957267	135957995	Downstream (2-3kb)	5	135960822	135962271	1450	2	ENSMUSG00000029699.13	ENSMUST00000111150.1	4640	109267	Ssc4d	scavenger receptor cysteine rich family, 4 domains	Spinal cord	FALSE	Ywhag (-23032), Srcrb4d (+16866)
chr5	136330533	136330845	Intron (ENSMUST00000148082.1/ENSMUSG00000086220.1, intron 1 of 4)	5	136345884	136350231	4348	2	ENSMUSG00000102415.1	ENSMUST00000195666.1	19542	NA	NA	NA	NMP	FALSE	Sh2b2 (-85786), Cux1 (+236798)
chr5	137193342	137194074	Distal Intergenic	5	137186830	137189167	2338	2	ENSMUSG00000106190.1	ENSMUST00000199527.1	-4541	NA	NA	NA	NMP	TRUE	Gm3054 (-27707), A630081J09Rik (+18681)
chr5	137277642	137277933	Intron (ENSMUST00000196840.1/ENSMUSG00000105736.1, intron 3 of 3)	5	137287519	137290154	2636	1	ENSMUSG00000023328.14	ENSMUST00000132191.7	-9732	11423	Ache	acetylcholinesterase	NMP-SC	TRUE	A630081J09Rik (-65399), Ache (-10489)
chr5	139174218	139174665	Intron (ENSMUST00000026975.10/ENSMUSG00000025857.10, intron 9 of 12)	5	139167120	139178003	10884	1	ENSMUSG00000025857.10	ENSMUST00000127542.1	7321	433956	Dnaaf5	dynein, axonemal assembly factor 5	Spinal cord	TRUE	Sun1 (-26195), Heatr2 (+24219)
chr5	139572219	139572944	Distal Intergenic	5	139543898	139545268	1371	1	ENSMUSG00000029546.12	ENSMUST00000174792.1	28683	22255	Uncx	UNC homeobox	NMP-SC	TRUE	Uncx (+28684), Micall2 (+163754)
chr5	140581396	140581893	Distal Intergenic	5	140563119	140565071	1953	2	ENSMUSG00000036586.6	ENSMUST00000042993.6	-16573	77998	Grifin	galectin-related inter-fiber protein	NMP	FALSE	Lfng (-25696), Grifin (-16574)
chr5	140852625	140853400	Distal Intergenic	5	140758408	140830431	72024	2	ENSMUSG00000000149.10	ENSMUST00000000153.8	-22581	14673	Gna12	guanine nucleotide binding protein, alpha 12	Spinal cord	FALSE	Gna12 (-22582), Card11 (+147583)
chr5	140855932	140856434	Distal Intergenic	5	140758408	140830431	72024	2	ENSMUSG00000000149.10	ENSMUST00000000153.8	-25752	14673	Gna12	guanine nucleotide binding protein, alpha 12	Spinal cord	FALSE	Gna12 (-25752), Card11 (+144413)
chr5	141949371	141949965	Intron (ENSMUST00000085774.10/ENSMUSG00000039683.16, intron 8 of 44)	5	141856787	142213194	356408	1	ENSMUSG00000039683.16	ENSMUST00000074546.6	92881	330222	Sdk1	sidekick cell adhesion molecule 1	Spinal cord	TRUE	Foxk1 (-451829), Sdk1 (+708178)
chr5	142810877	142811961	Intron (ENSMUST00000151477.7/ENSMUSG00000039477.16, intron 2 of 15)	5	142793005	142817380	24376	2	ENSMUSG00000039477.16	ENSMUST00000198181.1	5961	231861	Tnrc18	trinucleotide repeat containing 18	Spinal cord	TRUE	Tnrc18 (+5968), Slc29a4 (+109318)
chr5	143433891	143435319	Distal Intergenic	5	143438393	143439643	1251	1	ENSMUSG00000105206.1	ENSMUST00000198525.1	-3788	NA	NA	NA	NMP	TRUE	Daglb (-29888), Kdelr2 (+30785)
chr5	144370923	144371416	Intron (ENSMUST00000155491.7/ENSMUSG00000047843.16, intron 3 of 3)	5	144358525	144361005	2481	1	ENSMUSG00000104600.4	ENSMUST00000196478.4	12644	100579137	Dmrt1i	Dmrt1 interacting ncRNA	NMP-SC	FALSE	Nptx2 (-174717), Baiap2l1 (-13058)
chr5	144817994	144818314	Promoter (1-2kb)	5	144819798	144823110	3313	1	ENSMUSG00000045482.16	ENSMUST00000143357.1	-1644	100683	Trrap	transformation/transcription domain-associated protein	NMP	FALSE	Trrap (+49360), Smurf1 (+147693)
chr5	146610704	146611521	Distal Intergenic	5	146586645	146600102	13458	2	ENSMUSG00000105907.1	ENSMUST00000200363.1	-11010	102637555	Gm34333	predicted gene, 34333	NMP	TRUE	Gpr12 (-25874), Usp12 (+183893)
chr5	146683492	146683694	Distal Intergenic	5	146706622	146707496	875	1	ENSMUSG00000106020.1	ENSMUST00000197707.1	-23029	NA	NA	NA	NMP-SC	FALSE	Gpr12 (-98354), Usp12 (+111413)
chr5	146919509	146920823	Distal Intergenic	5	146948657	146955614	6958	1	ENSMUSG00000016503.16	ENSMUST00000146511.7	-28491	66596	Gtf3a	general transcription factor III A	NMP	TRUE	Gtf3a (-28491), Gm10858 (-23970)
chr5	147314775	147316081	Exon (ENSMUST00000100433.4/ENSMUSG00000075543.4, exon 2 of 2)	5	147314984	147322440	7457	2	ENSMUSG00000075543.4	ENSMUST00000100433.4	7012	231903	Urad	ureidoimidazoline (2-oxo-4-hydroxy-4-carboxy-5) decarboxylase	NMP-SC	FALSE	Cdx2 (-8158), Prhoxnb (+7012)
chr5	147637492	147637831	3' UTR	5	147604660	147634418	29759	2	ENSMUSG00000029648.13	ENSMUST00000125272.1	-3243	14254	Flt1	FMS-like tyrosine kinase 1	Spinal cord	FALSE	Flt1 (+88349), Pan3 (+207501)
chr5	148934057	148934818	Intron (ENSMUST00000147473.5/ENSMUSG00000106892.1, intron 2 of 6)	5	148893699	148929320	35622	2	ENSMUSG00000041298.15	ENSMUST00000110509.8	-5117	231912	Katnal1	katanin p60 subunit A-like 1	Spinal cord	TRUE	8430423G03Rik (-15812), Katnal1 (-5791)
chr5	148943767	148944468	Intron (ENSMUST00000147473.5/ENSMUSG00000106892.1, intron 2 of 6)	5	148946592	148948866	2275	2	ENSMUSG00000085639.1	ENSMUST00000127763.1	4749	NA	NA	NA	NMP-SC	TRUE	Katnal1 (-15471), 8430423G03Rik (-6132)
chr5	149320207	149321308	Distal Intergenic	5	149282752	149287868	5117	2	ENSMUSG00000107317.1	ENSMUST00000200934.1	-32889	NA	NA	NA	Spinal cord	TRUE	Medag (-90991), Alox5ap (+55700)
chr5	149331699	149332284	Distal Intergenic	5	149367636	149393596	25961	1	ENSMUSG00000107271.3	ENSMUST00000202022.3	-35645	NA	NA	NA	NMP-SC	FALSE	Medag (-79757), Alox5ap (+66934)
chr5	149908637	149909808	Promoter (1-2kb)	5	149910252	149911114	863	1	ENSMUSG00000107112.1	ENSMUST00000201713.1	-1030	NA	NA	NA	Spinal cord	FALSE	Rxfp2 (-109452), B3galtl (+230993)
chr5	150137675	150138375	Intron (ENSMUST00000200960.3/ENSMUSG00000056602.11, intron 1 of 4)	5	150118667	150349005	230339	1	ENSMUSG00000056602.11	ENSMUST00000203000.3	19358	320365	Fry	FRY microtubule binding protein	Spinal cord	TRUE	Fry (-121905), Rxfp2 (+119350)
chr5	151246834	151248429	Intron (ENSMUST00000202365.1/ENSMUSG00000107011.1, intron 2 of 5)	5	151252305	151259264	6960	1	ENSMUSG00000107387.1	ENSMUST00000202597.1	-4674	NA	NA	NA	Spinal cord	TRUE	Stard13 (-57438), D730045B01Rik (+121540)
chr6	5018041	5018537	Intron (ENSMUST00000175889.7/ENSMUSG00000032827.15, intron 2 of 15)	6	4958983	4959302	320	1	ENSMUSG00000097396.1	ENSMUST00000180645.1	59306	NA	NA	NA	Spinal cord	TRUE	Ppp1r9a (+114969), Pon1 (+175657)
chr6	6463579	6464682	Intron (ENSMUST00000177332.1/ENSMUSG00000093658.1, intron 1 of 1)	6	6483022	6508616	25595	1	ENSMUSG00000093380.1	ENSMUST00000176654.1	-18892	NA	NA	NA	Spinal cord	TRUE	Slc25a13 (-247013), Shfm1 (+114527)
chr6	9002576	9003811	Intron (ENSMUST00000160300.1/ENSMUSG00000046178.3, intron 2 of 2)	6	8949676	9249030	299355	1	ENSMUSG00000046178.3	ENSMUST00000060369.3	53517	18231	Nxph1	neurexophilin 1	Spinal cord	TRUE	Nxph1 (+54580)
chr6	15404593	15405988	Promoter (<=1kb)	6	15404981	15405091	111	1	ENSMUSG00000093317.1	ENSMUST00000175576.1	309	NA	NA	NA	Spinal cord	TRUE	Mdfic (-315370), Foxp2 (+503942)
chr6	17214671	17215335	Exon (ENSMUST00000131334.1/ENSMUSG00000085264.1, exon 2 of 5)	6	17198122	17210152	12031	1	ENSMUSG00000085171.7	ENSMUST00000124434.1	16881	319682	D830026I12Rik	RIKEN cDNA D830026I12 gene	Spinal cord	FALSE	Cav2 (-66182), Tes (+149854)
chr6	17340246	17340728	3' UTR	6	17347733	17348340	608	1	ENSMUSG00000100101.1	ENSMUST00000188215.1	-7246	NA	NA	NA	Spinal cord	FALSE	Met (-123313), Cav1 (+34152)
chr6	22420652	22421246	Distal Intergenic	6	22307882	22356243	48362	2	ENSMUSG00000029672.16	ENSMUST00000081288.13	-64706	27999	Fam3c	family with sequence similarity 3, member C	Spinal cord	TRUE	Ptprz1 (-454553), Fam3c (-64783)
chr6	23630029	23631338	Intron (ENSMUST00000166458.8/ENSMUSG00000017978.18, intron 3 of 29)	6	23639824	23639956	133	2	ENSMUSG00000088885.1	ENSMUST00000158260.1	9273	NA	NA	NA	Spinal cord	TRUE	Fezf1 (-382420), Rnf133 (+19621)
chr6	28102464	28103210	Intron (ENSMUST00000115323.7/ENSMUSG00000024211.15, intron 2 of 10)	6	27275128	28126125	850998	2	ENSMUSG00000024211.15	ENSMUST00000115324.8	23288	14823	Grm8	glutamate receptor, metabotropic 8	NMP	TRUE	Grm8 (+31708)
chr6	28464290	28465315	Promoter (2-3kb)	6	28465565	28466981	1417	2	ENSMUSG00000107130.1	ENSMUST00000202284.1	2179	NA	NA	NA	Spinal cord	TRUE	Snd1 (-15545), Pax4 (-15450)
chr6	28698652	28699739	Intron (ENSMUST00000164915.7/ENSMUSG00000001424.14, intron 11 of 16)	6	28704909	28707087	2179	1	ENSMUSG00000001424.14	ENSMUST00000163772.1	-5714	56463	Snd1	staphylococcal nuclease and tudor domain containing 1	NMP	TRUE	Lrrc4 (+132551), Snd1 (+218848)
chr6	28761358	28762961	Promoter (2-3kb)	6	28764690	28874987	110298	1	ENSMUSG00000001424.14	ENSMUST00000171195.7	-2531	56463	Snd1	staphylococcal nuclease and tudor domain containing 1	Spinal cord	TRUE	Lrrc4 (+69587), Snd1 (+281812)
[truncated: 577 more rows]
